# Supplementary material for: Identification of biomarker candidates for filarial parasite infections by analysis of extracellular vesicles
Source: Front Parasitol. 2023 Oct 23;2:1281092. doi: 10.3389/fpara.2023.1281092 (PMC11732158; doi:10.3389/fpara.2023.1281092)
Supplement: Supplementary file 1 [file DataSheet_1.zip]

Archive with 10 entries (10 files):
- Supplementary Captions.PDF
- Supplementary Figure 1.PDF
- Supplementary Table 1.XLSX
- Supplementary Table 2.XLSX
- Supplementary Table 3.XLSX
- Supplementary Table 4.XLSX
- Supplementary Table 5.XLSX
- Supplementary Table 6.XLSX
- Supplementary Table 7.XLSX
- Supplementary Methods.pdf
