# Supplementary material for: Identification of biomarker candidates for filarial parasite infections by analysis of extracellular vesicles
Source: Front Parasitol. 2023 Oct 23;2:1281092. doi: 10.3389/fpara.2023.1281092 (PMC11732158; doi:10.3389/fpara.2023.1281092)
Supplement: Supplementary file 1 [file DataSheet_1.zip › Supplementary Table 1.XLSX]

## Sheet: Legend
Column	Description
Sample	Samples analyzed by LC-MS
SPE Method	The procedure used to desalt peptides as described by (REF)
Parasite infection	Indicates infectious agent present in sample.
Raw file name Inj 1	Name of machine datafile that have been uploaded to MS repository
Raw file name Inj 2	Name of machine datafile that have been uploaded to MS repository
Raw file name Inj 3	Name of machine datafile that have been uploaded to MS repository
Raw file name Inj 4	Name of machine datafile that have been uploaded to MS repository
Raw file name Inj 5	Name of machine datafile that have been uploaded to MS repository
Raw file name Inj 6	Name of machine datafile that have been uploaded to MS repository
Instrument	LC-MS system used to analyze peptides generated from sample as described under Methods

## Sheet: Proteomics Experiments
Proteomics Experiments and Methods for LC/MS Analysis of EV
Sample	SPE Method (a)	Parasite infection	Raw file name Inj 1 (c)	Raw file name Inj 2	Raw file name Inj 3	Raw file name Inj 4	Raw file name Inj 5	Raw file name Inj 6	Instrument
Brugia Precip EV Male only (3 combined)	PGC tips (b)	B. malayi	Weil_117_4830_2151_01						QE3 (d)
Brugia Precip EV Female only (4 combined)	PGC tips	B. malayi	Weil_117_4830_2151_02						QE3
Brugia Precip EV MF only (2 combined)	PGC tips	B. malayi	Weil_117_4830_2151_03						QE3
Brugia Precip EV Cavity only	PGC tips	B. malayi	Weil_117_4830_2151_04						QE3
Brugia affinity EV Male only (2ml)	PGC tips	B. malayi	Weil_117_4830_2161_05						QE4
Brugia affinity EV Female only (2ml)	PGC tips	B. malayi	Weil_117_4830_2161_06						QE4
Brugia affinity EV MF only (2ml)	PGC tips	B. malayi	Weil_117_4830_2161_07						QE4
EV plasma1	Stage tips	B. malayi	Weil_123_4889_2151_01	Weil_123_4889_2152_01	Weil_123_4889_2153_01				QE3
EV plasma2	Stage tips	B. malayi	Weil_123_4889_2151_02	Weil_123_4889_2152_02	Weil_123_4889_2153_02				QE3
EV culture38	Stage tips	P. Kellikotti	Weil_123_4889_2151_03						QE3
EV culture15	Stage tips	P. Kellikotti	Weil_123_4889_2151_04						QE3
Cyst 1	Stage tips	P. Kellikotti	Weil_123_4889_2151_05						QE3
Cyst 2	Stage tips	P. Kellikotti	Weil_123_4889_2151_06	Weil_123_4889_2152_06	Weil_123_4889_2153_06				QE3
Cyst1 (#5) (redigest)	Stage tips	P. Kellikotti	Weil_123_4889_2151_07	Weil_123_4889_2152_07					QE3
Cyst fluid EV 7-27-22	Stage tips	P. Kellikotti	Weil_123_4889_2151_08	Weil_123_4889_2152_08					QE3
ESP EV 7-27-22	Stage tips	P. Kellikotti	Weil_123_4889_2151_09	Weil_123_4889_2152_09					QE3
Cat plasma/B. malayi, 1mL	Stage tips	B. malayi	Weil_124_4904_2141_01	Weil_124_4904_2142_01	Weil_124_4904_2143_01	Weil_124_4904_2184_01_Slot2-25_1_302.d	Weil_124_4904_2185_01_Slot2-25_1_314.d	Weil_124_4904_2186_01_Slot2-25_1_318.d	QE2 / timsTOF2 (e)
Cat plasma/B. malayi, 1.5 mL	Stage tips	B. malayi	Weil_124_4904_2141_02	Weil_124_4904_2142_02		Weil_124_4904_2183_02_Slot2-26_1_303.d	Weil_124_4904_2184_02_Slot2-26_1_315.d	Weil_124_4904_2185_02_Slot2-26_1_319.d	QE2 / timsTOF2
Cat plasma/B. malayi, 2 mL	Stage tips	B. malayi	Weil_124_4904_2141_03	Weil_124_4904_2142_03		Weil_124_4904_2183_03_Slot2-27_1_304.d	Weil_124_4904_2184_03_Slot2-27_1_316.d	Weil_124_4904_2185_03_Slot2-27_1_320.d	QE2 / timsTOF2
Cat plasma/B. malayi, 2.5mL	Stage tips	B. malayi	Weil_124_4904_2141_04	Weil_124_4904_2142_04		Weil_124_4904_2183_04_Slot2-28_1_305.d	Weil_124_4904_2184_04_Slot2-28_1_317.d	Weil_124_4904_2185_04_Slot2-28_1_321.d	QE2 / timsTOF2
PT EV W. bancrofti+	Stage tips	W. Bancrofti	Weil_125_4926_2181_06_Slot1-15_1_735.d						timsTOF2
PT EV O. volvulus+	Stage tips	O. volvulus	Weil_125_4926_2181_07_Slot1-16_1_736.d						timsTOF2
PT1 EV Loa loa+	Stage tips	L. Loa	Weil_125_4926_2181_08_Slot1-17_1_737.d						timsTOF2
PT2 EV Loa loa+	Stage tips	L. Loa	Weil_125_4926_2181_09_Slot1-18_1_738.d						timsTOF2
Gerbil EV b. malayi+	Stage tips	B. malayi	Weil_125_4926_2181_10_Slot1-19_1_739.d						timsTOF2
O volvulus positive sera vesicles 8M Fischer 11/16/22	Stage tips	OV	Weil_126_4961_2181_01_Slot2-4_1_1219.d						timsTOF2
O volvulus positive sera vesicles 16M Fischer 11/16/22	Stage tips	OV	Weil_126_4961_2181_02_Slot2-5_1_1220.d						timsTOF2
L loa positive sera vesicles 457 Fischer 11/16/22	Stage tips	LoaLoa	Weil_126_4961_2181_03_Slot2-6_1_1221.d						timsTOF2
W. bancrofti positive sera 1 Fischer 11/16/22	Stage tips	WuBan	Weil_126_4961_2181_04_Slot2-7_1_1222.d						timsTOF2
W. bancrofti positive sera 2 Fischer 11/16/22	Stage tips	WuBan	Weil_126_4961_2181_05_Slot2-8_1_1223.d						timsTOF2
B. timori positive sera 1 Fischer 11/16/22	Stage tips	Brugia timori	Weil_126_4961_2181_06_Slot2-9_1_1224.d						timsTOF2
B. timori positive sera 2 Fischer 11/16/22	Stage tips	Brugia timori	Weil_126_4961_2181_07_Slot2-10_1_1225.d						timsTOF2
BJC Normal sera 1 Fischer 11/16/22	Stage tips	N/A	Weil_126_4961_2181_08_Slot2-1_1_1216.d						timsTOF2
BJC Normal sera 2 Fischer 11/16/22	Stage tips	N/A	Weil_126_4961_2181_09_Slot2-2_1_1217.d						timsTOF2
BJC Normal sera 3 Fischer 11/16/22	Stage tips	N/A	Weil_126_4961_2181_10_Slot2-3_1_1218.d						timsTOF2
L loa positive sera vesicles 414 Fischer 12/13/22	Stage tips	LoaLoa	Weil_127_4977_2181_01_Slot2-20_1_1548.d						timsTOF2
L loa positive sera vesicles 428 Fischer 12/13/22	Stage tips	LoaLoa	Weil_127_4977_2181_02_Slot2-21_1_1549.d						timsTOF2
L loa positive sera vesicles 435 Fischer 12/13/22	Stage tips	LoaLoa	Weil_127_4977_2181_03_Slot2-22_1_1550.d						timsTOF2
L loa positive sera vesicles 469 Fischer 12/13/22	Stage tips	LoaLoa	Weil_127_4977_2181_04_Slot2-23_1_1551.d						timsTOF2
L loa positive sera vesicles 477 Fischer 12/13/22	Stage tips	LoaLoa	Weil_127_4977_2181_05_Slot2-24_1_1552.d						timsTOF2
L loa positive sera vesicles 483 Fischer 12/13/22	Stage tips	LoaLoa	Weil_127_4977_2181_06_Slot2-25_1_1553.d						timsTOF2
L loa positive sera vesicles 496 Fischer 12/13/22	Stage tips	LoaLoa	Weil_127_4977_2181_07_Slot2-26_1_1554.d						timsTOF2
W. bancrofti positive sera vesicles M018 Fischer 12/13/22	Stage tips	WuBan	Weil_127_4977_2181_08_Slot2-27_1_1555.d						timsTOF2
W. bancrofti positive sera vesicles M031 Fischer 12/13/22	Stage tips	WuBan	Weil_127_4977_2181_09_Slot2-28_1_1556.d						timsTOF2
W. bancrofti positive sera vesicles M167 Fischer 12/13/22	Stage tips	WuBan	Weil_127_4977_2181_10_Slot2-29_1_1557.d						timsTOF2
(a) SPE - Solid Phase Extraction. Peptide purification procedures are described under Methods.
(b) PGC - Porous graphite carbon
(c) Inj - number of LC/MS injections
(d) QE - Q-Exactive mass spectrometer. A description of the three Q-Exactive mass spectrometer instrument methods are given in Supplemental Table Y.
(e) timsTOF2 - timsTOF mass spectrometer.
