# Supplementary material for: Identification of biomarker candidates for filarial parasite infections by analysis of extracellular vesicles
Source: Front Parasitol. 2023 Oct 23;2:1281092. doi: 10.3389/fpara.2023.1281092 (PMC11732158; doi:10.3389/fpara.2023.1281092)
Supplement: Supplementary file 1 [file DataSheet_1.zip › Supplementary Table 2.XLSX]

## Sheet: Samples Report for Weil_117 Bru
Weil_117 Brugia HCD EV Compare 040422, Samples report created on 04/05/2022
Experiment: Weil_117 Brugia HCD EV Compare 040422
	Peak List Generator: unknown
		Version: unknown
		Charge States Calculated: unknown
		Deisotoped: unknown
		Textual Annotation: unknown
	Database Set: 1 Database
		Database Name: the b_malayi_20220105 database
			Version: unknown
			Taxonomy: All Entries
			Number of Proteins: 15918
		Does database contain common contaminants?: unknown
	Search Engine Set: 1 Search Engine
		Search Engine: Mascot
			Version: 2.5.1
			Samples: All Samples
			Fragment Tolerance: 0.020 Da (Monoisotopic)
			Parent Tolerance: 20 PPM (Monoisotopic)
			Fixed Modifications: +57 on C (Carbamidomethyl)
			Variable Modifications: -17 on Peptide N-Terminal (Gln->pyro-Glu), +1 on NQ (Deamidated), +16 on M (Oxidation), +42 on Peptide N-Terminal (Acetyl)
			Database: the b_malayi_20220105 database (unknown version, 15918 entries)
			Digestion Enzyme: stricttrypsin
			Max Missed Cleavages: 4
			Probability Model:
				Weil_117_4830_2151_01 (F018173): LFDR Model, Classifier data: Bayes, Good (50%) IonScore - IdentityScore m:12.0/s:6.70 Ion Score m:39.8/s:7.02 Identity Score m:NA Homology Score m:NA Delta Ion Score m:NA, Bad (50%) IonScore - IdentityScore m:-8.73/s:4.02 Ion Score m:18.1/s:4.21 Identity Score m:NA Homology Score m:NA Delta Ion Score m:NA [all charge states]
				Weil_117_4830_2151_02 (F018174): LFDR Model, Classifier data: Bayes, Good (80%) IonScore - IdentityScore m:3.87/s:17.9 Ion Score m:32.6/s:18.3 Identity Score m:NA Homology Score m:NA Delta Ion Score m:NA, Bad (20%) IonScore - IdentityScore m:-25.1/s:5.76 Ion Score m:3.67/s:4.74 Identity Score m:NA Homology Score m:NA Delta Ion Score m:NA [all charge states]
				Weil_117_4830_2151_03 (F018176): LFDR Model, Classifier data: Bayes, Good (71%) IonScore - IdentityScore m:18.9/s:22.6 Ion Score m:48.2/s:23.1 Identity Score m:NA Homology Score m:NA Delta Ion Score m:NA, Bad (29%) IonScore - IdentityScore m:-23.4/s:6.32 Ion Score m:5.10/s:5.42 Identity Score m:NA Homology Score m:NA Delta Ion Score m:NA [all charge states]
				Weil_117_4830_2151_04 (F018179): LFDR Model, Classifier data: Bayes, Good (50%) IonScore - IdentityScore m:34.6/s:17.2 Ion Score m:64.2/s:17.9 Identity Score m:NA Homology Score m:NA Delta Ion Score m:NA, Bad (50%) IonScore - IdentityScore m:-3.84/s:6.98 Ion Score m:22.9/s:7.16 Identity Score m:NA Homology Score m:NA Delta Ion Score m:NA [all charge states]
				Weil_117_4830_2161_05 (F018199): LFDR Model, Classifier data: Bayes, Good (50%) IonScore - IdentityScore m:31.7/s:11.6 Ion Score m:59.7/s:12.1 Identity Score m:NA Homology Score m:NA Delta Ion Score m:NA, Bad (50%) IonScore - IdentityScore m:10.7/s:4.26 Ion Score m:38.0/s:4.52 Identity Score m:NA Homology Score m:NA Delta Ion Score m:NA [all charge states]
				Weil_117_4830_2161_06 (F018201): LFDR Model, Classifier data: Bayes, Good (50%) IonScore - IdentityScore m:33.2/s:12.4 Ion Score m:61.4/s:12.8 Identity Score m:NA Homology Score m:NA Delta Ion Score m:NA, Bad (50%) IonScore - IdentityScore m:4.16/s:5.83 Ion Score m:31.4/s:6.24 Identity Score m:NA Homology Score m:NA Delta Ion Score m:NA [all charge states]
				Weil_117_4830_2161_07 (F018203): LFDR Model, Classifier data: Bayes, Good (50%) IonScore - IdentityScore m:26.5/s:16.4 Ion Score m:54.7/s:17.0 Identity Score m:NA Homology Score m:NA Delta Ion Score m:NA, Bad (50%) IonScore - IdentityScore m:-15.8/s:7.69 Ion Score m:11.3/s:7.73 Identity Score m:NA Homology Score m:NA Delta Ion Score m:NA [all charge states]
	Scaffold: Version: Scaffold_5.1.2
		Modification Metadata Set: 0 modifications
			Source: None
			Comment:
		Protein Grouping Strategy: Experiment-wide grouping with binary peptide-protein weights
		Peptide Thresholds: 23.0% minimum
		Protein Thresholds: 98.0% minimum and 2 peptides minimum
		Peptide FDR: 1.0% (Decoy)
		Protein FDR: 2.0% (Decoy)
		GO Annotation Source(s):
		Pathway Annotation Source(s):
		Alternate ID Source(s):
									Quantitative Value (Normalized NSAF)	Quantitative Value (Normalized NSAF)	Quantitative Value (Normalized NSAF)	Quantitative Value (Normalized NSAF)	Quantitative Value (Normalized NSAF)	Quantitative Value (Normalized NSAF)
Weil_117 Brugia HCD EV Compare 040422									Uncategorized Sample	Uncategorized Sample	Uncategorized Sample	Uncategorized Sample	Uncategorized Sample	Uncategorized Sample
#	Visible?	Starred?	Identified Proteins (1767/1803)	Accession Number	Alternate ID	Molecular Weight	Protein Grouping Ambiguity	Taxonomy	Male EXQ	Female EXQ	MF EXQ	Male ME96	Female ME96	MF ME96
1	TRUE	Empty	Bm8524.1	Bm8524.1		42 kDa	TRUE	unknown	0.14514	0.0053457	0.021354	0.10435	0.009208	0.018833
2	TRUE	Empty	Bm5544.1	Bm5544.1		42 kDa	TRUE	unknown	0	0.0013364	0.0021191	0	0	0.0025223
3	TRUE	Empty	Bm9336a.1	Bm9336a.1 (+1)		56 kDa	TRUE	unknown	0	0.0027695	0.0071749	0	0	0.014238
4	TRUE	Empty	Bm3611.1	Bm3611.1 (+1)		70 kDa	TRUE	unknown	0.038458	0.0048475	0.0037059	0	0.007157	0.0069596
5	TRUE	Empty	Bm12799.1	Bm12799.1		41 kDa	TRUE	unknown	0	0.00046919	0.0027469	0	0	0.0023909
6	TRUE	Empty	Bm4259a.1	Bm4259a.1		38 kDa	TRUE	unknown	0.1199	0.0070846	0.0027775	0.026342	0.03138	0.01318
7	TRUE	Empty	Bm10631.1	Bm10631.1		24 kDa		unknown	0	0.0018973	0.016662	0	0.0084034	0.022865
8	TRUE	Empty	Bm6084.1	Bm6084.1		386 kDa		unknown	0	0.0001197	0.00045053	0.049403	0.01838	0.00055189
9	TRUE	Empty	Bm8172b.1	Bm8172b.1		42 kDa	TRUE	unknown	0	0.0013692	0.01169	0	0	0.006288
10	TRUE	Empty	Bm13653.1	Bm13653.1		83 kDa	TRUE	unknown	0.027677	0.0037378	0.0036757	0	0.0032192	0.004409
11	TRUE	Empty	Bm12798b.1	Bm12798b.1		40 kDa	TRUE	unknown	0	0.0011009	0.0031077	0	0	0.0014248
12	TRUE	Empty	Bm13965.1	Bm13965.1		48 kDa		unknown	0	0.0052504	0.0043578	0.039996	0.013235	0.0076856
13	TRUE	Empty	Bm10822b.1	Bm10822b.1		712 kDa		unknown	0	0.00051785	0.00046425	0	0	0.00037628
14	TRUE	Empty	Bm9583b.1	Bm9583b.1		38 kDa	TRUE	unknown	0	0	0	0	0	0.00057304
15	TRUE	Empty	Bm4972.1	Bm4972.1		281 kDa		unknown	0	0.0019348	0.00088497	0	0	0.00080857
16	TRUE	Empty	Bm4112b.1	Bm4112b.1		11 kDa		unknown	0.096331	0.017346	0.015471	0	0	0.033761
17	TRUE	Empty	Bm4801a.1	Bm4801a.1 (+1)		504 kDa		unknown	0	0.0010617	0.00069929	0	0.0021945	0.00011315
18	TRUE	Empty	Bm3206a.1	Bm3206a.1		16 kDa	TRUE	unknown	0	0.016943	0.018176	0	0	0.016569
19	TRUE	Empty	Bm3307.1	Bm3307.1		227 kDa	TRUE	unknown	0	0.0022673	0.0015245	0	0	0.00060978
20	TRUE	Empty	Bm18051.1	Bm18051.1 (+2)		45 kDa	TRUE	unknown	0	0.0012885	0.013358	0	0	0.0044582
21	TRUE	Empty	Bm5699.1	Bm5699.1 (+2)		36 kDa	TRUE	unknown	0	0.006588	0.0052431	0.09002	0.071491	0.0044761
22	TRUE	Empty	Bm4233b.1	Bm4233b.1		25 kDa		unknown	0	0.0025379	0.02981	0	0	0.0048856
23	TRUE	Empty	Bm4277.1	Bm4277.1		32 kDa	TRUE	unknown	0.08859	0.0057827	0.012696	0.10899	0.04946	0.0023709
24	TRUE	Empty	Bm4116.1	Bm4116.1		226 kDa	TRUE	unknown	0	0.00079884	0.00093956	0	0	0.00083998
25	TRUE	Empty	Bm12796.1	Bm12796.1		82 kDa	TRUE	unknown	0	0.0013881	0.0043174	0	0	0.0022705
26	TRUE	Empty	Bm4997.1	Bm4997.1		275 kDa	TRUE	unknown	0	0.0015161	0.00080611	0	0	0.00034872
27	TRUE	Empty	Bm5195a.1	Bm5195a.1 (+1)		51 kDa		unknown	0	0.0027498	0.0040685	0	0	0.0032492
28	TRUE	Empty	Bm13736.1	Bm13736.1		67 kDa		unknown	0	0.0014362	0.0030547	0	0	0.0032527
29	TRUE	Empty	Bm5505.1	Bm5505.1		65 kDa	TRUE	unknown	0.042043	0.0045424	0.0010388	0	0.020539	0.0016074
30	TRUE	Empty	Bm13663.1	Bm13663.1		92 kDa		unknown	0	0.0034853	0.0021756	0	0	0.001393
31	TRUE	Empty	Bm3724a.1	Bm3724a.1 (+3)		47 kDa		unknown	0	0.0027523	0.0027336	0	0	0.0048235
32	TRUE	Empty	Bm13880.1	Bm13880.1 (+1)		27 kDa		unknown	0.080341	0.0022605	0.0039702	0.2824	0.14484	0.0016638
33	TRUE	Empty	Bm4733.1	Bm4733.1 (+1)		50 kDa	TRUE	unknown	0	0.0056083	0.003557	0	0	0.0019758
34	TRUE	Empty	Bm13733.1	Bm13733.1		95 kDa	TRUE	unknown	0	0.00072085	0.0015826	0	0	0.0024489
35	TRUE	Empty	Bm1890.1	Bm1890.1		67 kDa		unknown	0	0.0012824	0.0018409	0	0	0.003798
36	TRUE	Empty	Bm13876.1	Bm13876.1		39 kDa		unknown	0	0.0034184	0.0046459	0	0.0084116	0.0041474
37	TRUE	Empty	Bm1994.1	Bm1994.1 (+1)		90 kDa	TRUE	unknown	0	0.0021316	0.0016606	0	0	0.0012458
38	TRUE	Empty	Bm6327.1	Bm6327.1		61 kDa		unknown	0	0.0030154	0.0020288	0	0	0.0018174
39	TRUE	Empty	Bm3073.1	Bm3073.1		69 kDa		unknown	0	0.001774	0.00092243	0	0	0.0030661
40	TRUE	Empty	Bm13839.1	Bm13839.1		45 kDa		unknown	0	0.0028253	0.0022153	0	0.0041713	0.0034279
41	TRUE	Empty	Bm13835.1	Bm13835.1		59 kDa		unknown	0.045265	0.0020377	0.0024606	0	0.0042119	0.001846
42	TRUE	Empty	Bm2748.1	Bm2748.1		50 kDa	TRUE	unknown	0	0.0028664	0.0027362	0	0	0.00028225
43	TRUE	Empty	Bm9380.1	Bm9380.1		50 kDa		unknown	0	0.00078271	0.0055849	0	0	0.0022897
44	TRUE	Empty	Bm3226.1	Bm3226.1		22 kDa		unknown	0	0.0014028	0.0040039	0	0.008699	0.0087371
45	TRUE	Empty	Bm5316a.1	Bm5316a.1		37 kDa		unknown	0	0.00087513	0.0005764	0	0	0.0068378
46	TRUE	Empty	Bm9228.1	Bm9228.1		50 kDa	TRUE	unknown	0.033074	0.0021093	0.0036774	0	0	0.001686
47	TRUE	Empty	Bm4100.1	Bm4100.1 (+2)		15 kDa	TRUE	unknown	0.10943	0.0016422	0.00676	0	0	0.012087
48	TRUE	Empty	Bm2088a.1	Bm2088a.1		24 kDa		unknown	0	0.00374	0.0046921	0	0	0.0069578
49	TRUE	Empty	Bm6198a.1	Bm6198a.1 (+1)		72 kDa	TRUE	unknown	0	0.0023481	0.0023867	0	0	0.0010833
50	TRUE	Empty	Bm2001.1	Bm2001.1		17 kDa		unknown	0	0.0014597	0.0032047	0	0	0.013017
51	TRUE	Empty	Bm13797.1	Bm13797.1		193 kDa		unknown	0	0.0011536	0.00086834	0	0	0.00018661
52	TRUE	Empty	Bm12956.1	Bm12956.1		17 kDa		unknown	0	0.0049376	0.0079219	0	0	0.0077418
53	TRUE	Empty	Bm5901a.1	Bm5901a.1 (+1)		17 kDa		unknown	0	0.0052461	0.0020567	0	0.034854	0.0091231
54	TRUE	Empty	Bm3162a.1	Bm3162a.1		101 kDa		unknown	0	0.0017785	0.0016037	0	0.0026259	0.00053946
55	TRUE	Empty	Bm13661.1	Bm13661.1		74 kDa	TRUE	unknown	0	0.0019195	0.00073292	0	0	0.00080331
56	TRUE	Empty	Bm12766.1	Bm12766.1		50 kDa	TRUE	unknown	0	0	0.00096412	0	0	0.00085247
57	TRUE	Empty	Bm13698a.1	Bm13698a.1		49 kDa		unknown	0	0.0022281	0.0028775	0	0	0.0023004
58	TRUE	Empty	Bm8494.1	Bm8494.1		375 kDa		unknown	0	0.00046102	0.00050609	0	0	0.00013051
59	TRUE	Empty	Bm2372.1	Bm2372.1		101 kDa		unknown	0	0.0013498	0.0014818	0	0	0.00086847
60	TRUE	Empty	Bm11983.1	Bm11983.1 (+2)		63 kDa	TRUE	unknown	0	0	0	0	0	0.00057687
61	TRUE	Empty	Bm13848.1	Bm13848.1		50 kDa		unknown	0	0.0021378	0.0019326	0	0	0.0022784
62	TRUE	Empty	Bm2319a.1	Bm2319a.1		331 kDa	TRUE	unknown	0	0.00052007	0.00024467	0	0	0.00031549
63	TRUE	Empty	Bm11304a.1	Bm11304a.1 (+1)		73 kDa	TRUE	unknown	0	0	0.00017663	0	0	0.0028697
64	TRUE	Empty	Bm7377.1	Bm7377.1		22 kDa		unknown	0	0.0051276	0.005316	0	0	0.0045161
65	TRUE	Empty	Bm7628a.1	Bm7628a.1 (+1)		133 kDa		unknown	0	0.00086788	0.00084685	0	0	0.00090087
66	TRUE	Empty	Bm6267.1	Bm6267.1		32 kDa	TRUE	unknown	0	0.0042329	0.0026552	0	0.0083326	0.0013695
67	TRUE	Empty	Bm18165a.1	Bm18165a.1		82 kDa		unknown	0.020962	0.0029096	0.0012085	0	0	0.00062334
68	TRUE	Empty	Bm2623a.1	Bm2623a.1		76 kDa		unknown	0	0.0015464	0.002591	0	0	0.00064515
69	TRUE	Empty	Bm17812.1	Bm17812.1		100 kDa	TRUE	unknown	0	0	0.00014287	0	0	0.0024686
70	TRUE	Empty	Bm9698.1	Bm9698.1		51 kDa	TRUE	unknown	0	0.00074115	0.0014916	0	0	0
71	TRUE	Empty	Bm13696.1	Bm13696.1		47 kDa	TRUE	unknown	0	0.00094177	0.0039876	0	0	0.0019805
72	TRUE	Empty	Bm2449.1	Bm2449.1		47 kDa		unknown	0	0.00083127	0.00045626	0	0	0.0014904
73	TRUE	Empty	Bm7385.1	Bm7385.1		28 kDa		unknown	0	0.0013035	0.0035773	0	0.051641	0.0024601
74	TRUE	Empty	Bm13679.1	Bm13679.1		56 kDa		unknown	0	0.001776	0.0017059	0	0	0.0017597
75	TRUE	Empty	Bm7143.1	Bm7143.1 (+1)		18 kDa	TRUE	unknown	0	0.0088158	0.0046595	0	0	0.0029579
76	TRUE	Empty	Bm10379.1	Bm10379.1		51 kDa	TRUE	unknown	0	0.0002465	0	0	0	0
77	TRUE	Empty	Bm17813a.1	Bm17813a.1		133 kDa	TRUE	unknown	0	0	0	0	0	0.00019126
78	TRUE	Empty	Bm9132.1	Bm9132.1		39 kDa		unknown	0	0.0039763	0.0027281	0	0	0.0015947
79	TRUE	Empty	Bm12797a.1	Bm12797a.1		39 kDa	TRUE	unknown	0	0.00048551	0.0014212	0	0	0.0014661
80	TRUE	Empty	Bm9475a.1	Bm9475a.1 (+1)		85 kDa	TRUE	unknown	0	0.00030099	0.0026433	0	0	0.0009799
81	TRUE	Empty	Bm6412a.1	Bm6412a.1 (+1)		49 kDa		unknown	0	0.0041112	0.0020382	0	0.0082238	0.00052562
82	TRUE	Empty	Bm5584a.1	Bm5584a.1		91 kDa	TRUE	unknown	0	0.0023352	0.00085449	0	0	0.0003606
83	TRUE	Empty	Bm2631.1	Bm2631.1		57 kDa	TRUE	unknown	0	0	0	0	0	0.00023635
84	TRUE	Empty	Bm748.1	Bm748.1		39 kDa	TRUE	unknown	0	0.0017906	0.0033951	0	0	0.0017511
85	TRUE	Empty	Bm7502.1	Bm7502.1		757 kDa	TRUE	unknown	0	0.00031219	0.00013528	0	0	3.7213e-05
86	TRUE	Empty	Bm3738.1	Bm3738.1 (+2)		26 kDa		unknown	0	0.0016774	0.0023674	0	0.019812	0.0031205
87	TRUE	Empty	Bm5580.1	Bm5580.1 (+1)		40 kDa		unknown	0	0.0027686	0.0023638	0	0.011127	0.0014805
88	TRUE	Empty	Bm8661.1	Bm8661.1		50 kDa	TRUE	unknown	0	0	0.00096629	0	0	0
89	TRUE	Empty	Bm13916.1	Bm13916.1		275 kDa		unknown	0	0.00061694	0.00062515	0	0	0
90	TRUE	Empty	Bm2290.1	Bm2290.1		36 kDa		unknown	0	0.0034787	0.0021003	0	0	0.0020681
91	TRUE	Empty	Bm14778.1	Bm14778.1		41 kDa		unknown	0	0.00091281	0.001002	0	0	0.0031871
92	TRUE	Empty	Bm13697a.1	Bm13697a.1		46 kDa	TRUE	unknown	0	0.001382	0.0027308	0	0	0.0016432
93	TRUE	Empty	Bm13980.1	Bm13980.1		36 kDa		unknown	0	0.0010404	0.0022841	0	0	0.0034361
94	TRUE	Empty	Bm17840.1	Bm17840.1		51 kDa	TRUE	unknown	0	0	0	0	0	0.0021603
95	TRUE	Empty	Bm13837.1	Bm13837.1		58 kDa		unknown	0.055534	0.00125	0.0013722	0.032534	0.009689	0.00053081
96	TRUE	Empty	Bm5931a.1	Bm5931a.1		98 kDa		unknown	0	0.0013076	0.0010765	0	0	0.00048122
97	TRUE	Empty	Bm6157.1	Bm6157.1		38 kDa	TRUE	unknown	0	0.0028676	0.0040737	0	0	0.0010506
98	TRUE	Empty	Bm13695a.1	Bm13695a.1		67 kDa		unknown	0	0.0008184	0.00039929	0	0	0.0021109
99	TRUE	Empty	Bm4166.1	Bm4166.1		41 kDa		unknown	0	0.00093575	0.0018832	0	0	0.002914
100	TRUE	Empty	Bm5089a.1	Bm5089a.1		36 kDa		unknown	0	0.0038192	0.0015971	0	0	0.0024713
101	TRUE	Empty	Bm13685.1	Bm13685.1		47 kDa		unknown	0	0.0013357	0.0016129	0	0	0.002042
102	TRUE	Empty	Bm4229.1	Bm4229.1		104 kDa		unknown	0	0.0011105	0.0010836	0	0	0.0004541
103	TRUE	Empty	Bm17821.1	Bm17821.1		86 kDa	TRUE	unknown	0	0	0	0	0	0.0002546
104	TRUE	Empty	Bm14250.1	Bm14250.1		37 kDa		unknown	0.031104	0.0035005	0.0036505	0	0.0090444	0.0002973
105	TRUE	Empty	Bm9044.1	Bm9044.1		320 kDa		unknown	0	0.00042532	0.00014856	0	0	0.00021892
106	TRUE	Empty	Bm10669a.1	Bm10669a.1		18 kDa	TRUE	unknown	0	0.0013872	0.0038069	0	0.0071681	0.0041234
107	TRUE	Empty	Bm13946.1	Bm13946.1		99 kDa		unknown	0	0.00051165	0.0011233	0	0	0.00076044
108	TRUE	Empty	Bm11366a.1	Bm11366a.1		1138 kDa	TRUE	unknown	0	9.0906e-05	4.9896e-05	0	0	7.7206e-05
109	TRUE	Empty	Bm13713.1	Bm13713.1		37 kDa	TRUE	unknown	0	0.0029386	0.0043643	0	0	0.00048936
110	TRUE	Empty	Bm3146a.1	Bm3146a.1 (+1)		23 kDa		unknown	0	0	0	0.065067	0.043062	0.0042465
111	TRUE	Empty	Bm4580a.1	Bm4580a.1		27 kDa		unknown	0	0.00095442	0.00078578	0	0	0.0054038
112	TRUE	Empty	Bm3235.1	Bm3235.1		17 kDa		unknown	0.066147	0.0059556	0.0032688	0	0	0.004215
113	TRUE	Empty	Bm10378.1	Bm10378.1		34 kDa		unknown	0	0.0021105	0.0018956	0	0	0.0030417
114	TRUE	Empty	Bm6990a.1	Bm6990a.1 (+1)		239 kDa		unknown	0	0.00030636	0.0003363	0	0	0.00033246
115	TRUE	Empty	Bm9204.1	Bm9204.1		42 kDa	TRUE	unknown	0	0.0018356	0.002183	0	0	0.0016456
116	TRUE	Empty	Bm18138.1	Bm18138.1 (+1)		50 kDa		unknown	0	0.0014856	0.0019026	0	0	0.0012617
117	TRUE	Empty	Bm13970.1	Bm13970.1		39 kDa		unknown	0	0.00094366	0.0025897	0	0	0.0023153
118	TRUE	Empty	Bm5528.1	Bm5528.1		80 kDa		unknown	0	0.0013003	0.00098136	0	0	0.00082827
119	TRUE	Empty	Bm13658.1	Bm13658.1		23 kDa	TRUE	unknown	0	0.0040854	0.0026908	0	0	0.0024673
120	TRUE	Empty	Bm6417a.1	Bm6417a.1		26 kDa		unknown	0	0.0019007	0.0013041	0	0	0.0039011
121	TRUE	Empty	Bm2561.1	Bm2561.1		76 kDa	TRUE	unknown	0	0	0.0011946	0	0	0.00080572
122	TRUE	Empty	Bm13895a.1	Bm13895a.1 (+2)		21 kDa		unknown	0	0.0027762	0.0020317	0	0	0.0043664
123	TRUE	Empty	Bm2684.1	Bm2684.1		16 kDa	TRUE	unknown	0	0.0022945	0.0050376	0	0	0.0054131
124	TRUE	Empty	Bm1770r.1	Bm1770r.1		210 kDa		unknown	0	0.00058618	0.00041826	0	0	0.00018254
125	TRUE	Empty	Bm13317.1	Bm13317.1		57 kDa		unknown	0	0.00065049	0.0013091	0.01693	0.011205	0.0012277
126	TRUE	Empty	Bm14059.1	Bm14059.1 (+1)		16 kDa		unknown	0	0.0018863	0.003313	0	0	0.0064079
127	TRUE	Empty	Bm3952b.1	Bm3952b.1 (+1)		21 kDa		unknown	0	0.0039234	0.0023191	0	0.015596	0.0025632
128	TRUE	Empty	Bm7054a.1	Bm7054a.1		278 kDa		unknown	0	0.00059304	0.00016878	0	0	0.00014923
129	TRUE	Empty	Bm7396a.1	Bm7396a.1		110 kDa		unknown	0	0.00084425	0.00061785	0	0	0.00060548
130	TRUE	Empty	Bm13746.1	Bm13746.1		63 kDa		unknown	0	0.0012712	0.0017174	0	0	0.00066436
131	TRUE	Empty	Bm6686.1	Bm6686.1		47 kDa		unknown	0	0.0026587	0.002043	0	0	0.00052687
132	TRUE	Empty	Bm2092a.1	Bm2092a.1		849 kDa	TRUE	unknown	0	0.00023602	9.7158e-05	0	0	0
133	TRUE	Empty	Bm1892.1	Bm1892.1		40 kDa		unknown	0	0.0011231	0.0015851	0	0	0.0021802
134	TRUE	Empty	Bm3699a.1	Bm3699a.1		38 kDa	TRUE	unknown	0	0.00083583	0.0016515	0	0	0.00047324
135	TRUE	Empty	Bm13688.1	Bm13688.1		36 kDa		unknown	0	0.0020615	0.0041489	0	0	0.00058361
136	TRUE	Empty	Bm4102.1	Bm4102.1		21 kDa	TRUE	unknown	0	0.00092541	0.0047407	0	0	0.0020959
137	TRUE	Empty	Bm14036.1	Bm14036.1 (+1)		18 kDa		unknown	0	0	0.0033635	0	0	0.00559
138	TRUE	Empty	Bm3590a.1	Bm3590a.1		61 kDa		unknown	0	0.0013055	0.0015433	0	0	0.00073914
139	TRUE	Empty	Bm2877.1	Bm2877.1		14 kDa		unknown	0	0.00087927	0.0014478	0	0	0.0079653
140	TRUE	Empty	Bm6928a.1	Bm6928a.1		62 kDa		unknown	0	0.00047803	0.0008396	0	0	0.0014074
141	TRUE	Empty	Bm17395.1	Bm17395.1 (+4)		27 kDa	TRUE	unknown	0	0.0016491	0.0010344	0	0	0.0026677
142	TRUE	Empty	Bm9899.1	Bm9899.1		37 kDa	TRUE	unknown	0	0.00086429	0.001518	0	0	0
143	TRUE	Empty	Bm2632a.1	Bm2632a.1 (+1)		19 kDa		unknown	0	0.0013137	0.0025237	0	0	0.0048348
144	TRUE	Empty	Bm7222a.1	Bm7222a.1		77 kDa		unknown	0	0.00049192	0.00063001	0	0	0.0010677
145	TRUE	Empty	Bm7558a.1	Bm7558a.1		61 kDa	TRUE	unknown	0	0.0019537	0.0021446	0	0	0
146	TRUE	Empty	Bm9816a.1	Bm9816a.1		52 kDa		unknown	0	0.0016919	0.001592	0	0.007494	0.00047898
147	TRUE	Empty	Bm4343a.1	Bm4343a.1		19 kDa		unknown	0	0.006589	0.0030455	0	0	0.0013745
148	TRUE	Empty	Bm5853.1	Bm5853.1 (+1)		28 kDa	TRUE	unknown	0	0.0018011	0.00173	0	0	0.0026769
149	TRUE	Empty	Bm7261.1	Bm7261.1		72 kDa		unknown	0	0.00059669	0.00056144	0	0	0.0010618
150	TRUE	Empty	Bm5312a.1	Bm5312a.1		18 kDa		unknown	0	0.0048389	0.0036774	0	0	0.0031612
151	TRUE	Empty	Bm2704.1	Bm2704.1		136 kDa		unknown	0	0	0	0	0	0.00068437
152	TRUE	Empty	Bm12386a.1	Bm12386a.1 (+1)		149 kDa	TRUE	unknown	0	0.0005579	0.0004711	0	0	0.00031588
153	TRUE	Empty	Bm7416.1	Bm7416.1		36 kDa		unknown	0	0.00067269	0.00092305	0	0	0.0023805
154	TRUE	Empty	Bm13960.1	Bm13960.1		52 kDa		unknown	0	0.0016956	0.0023931	0	0	0.00020572
155	TRUE	Empty	Bm17568.1	Bm17568.1		32 kDa	TRUE	unknown	0	0.0015896	0.0026174	0	0	0.001575
156	TRUE	Empty	Bm4383b.1	Bm4383b.1 (+3)		168 kDa		unknown	0	0.00018673	0.00024598	0	0	0.00048635
157	TRUE	Empty	Bm2446.1	Bm2446.1 (+3)		41 kDa		unknown	0	0.00079762	0.00070046	0	0	0.002258
158	TRUE	Empty	Bm7180a.1	Bm7180a.1		57 kDa		unknown	0	0.0015571	0.00097674	0	0	0.00088162
159	TRUE	Empty	Bm3340a.1	Bm3340a.1		37 kDa	TRUE	unknown	0	0.0018064	0.0037856	0	0	0.00037191
160	TRUE	Empty	Bm13732.1	Bm13732.1 (+3)		111 kDa	TRUE	unknown	0	0.00091343	0.00068936	0	0	0.00016162
161	TRUE	Empty	Bm1716a.1	Bm1716a.1		32 kDa		unknown	0	0.0021702	0.0021657	0	0	0.0016756
162	TRUE	Empty	Bm17863.1	Bm17863.1		42 kDa	TRUE	unknown	0	0	0	0	0	0.00025841
163	TRUE	Empty	Bm4012a.1	Bm4012a.1 (+1)		35 kDa	TRUE	unknown	0	0.0011495	0.0014421	0	0	0.0016736
164	TRUE	Empty	Bm18019.1	Bm18019.1		53 kDa		unknown	0	0	0	0	0.036598	0.00013367
165	TRUE	Empty	Bm5908.1	Bm5908.1		373 kDa	TRUE	unknown	0	0.00051946	5.5184e-05	0	0	0
166	TRUE	Empty	Bm5112.1	Bm5112.1 (+2)		27 kDa		unknown	0	0	0.0025752	0	0	0.0033206
167	TRUE	Empty	Bm11186.1	Bm11186.1		227 kDa	TRUE	unknown	0	0.00056828	0.00012476	0	0	0
168	TRUE	Empty	Bm7086.1	Bm7086.1		110 kDa		unknown	0	0.0003928	0.0001848	0	0	0.0006672
169	TRUE	Empty	Bm5414a.1	Bm5414a.1 (+1)		24 kDa		unknown	0	0	0.0032413	0	0	0.0027357
170	TRUE	Empty	Bm7467.1	Bm7467.1		43 kDa		unknown	0	0.0015829	0.0022115	0	0	0.00040738
171	TRUE	Empty	Bm9104.1	Bm9104.1		59 kDa	TRUE	unknown	0	0.00073882	0.0017379	0	0	0.00065735
172	TRUE	Empty	Bm4279d.1	Bm4279d.1		37 kDa		unknown	0	0.0013829	0.0011385	0	0	0.0017617
173	TRUE	Empty	Bm13981a.1	Bm13981a.1 (+1)		49 kDa		unknown	0	0.00038242	0.0016792	0	0	0.0011548
174	TRUE	Empty	Bm4028b.1	Bm4028b.1		23 kDa		unknown	0	0.0021474	0.0014733	0	0	0.0028877
175	TRUE	Empty	Bm18052.1	Bm18052.1 (+1)		44 kDa		unknown	0	0.00028706	0.0026785	0	0	0.0010565
176	TRUE	Empty	Bm3390.1	Bm3390.1		56 kDa		unknown	0	0.00032088	0.00046966	0	0	0.0015746
177	TRUE	Empty	Bm4147.1	Bm4147.1		36 kDa		unknown	0	0.0010152	0.0014858	0	0	0.0012453
178	TRUE	Empty	Bm2927a.1	Bm2927a.1		181 kDa		unknown	0	0.00082158	0.00015031	0	0	0
179	TRUE	Empty	Bm4246.1	Bm4246.1		34 kDa	TRUE	unknown	0	0.00054918	0.00080381	0	0.017027	0.0021766
180	TRUE	Empty	Bm9249.1	Bm9249.1		54 kDa	TRUE	unknown	0	0.0010318	0.0011327	0	0	0.00090878
181	TRUE	Empty	Bm5636a.1	Bm5636a.1		53 kDa		unknown	0	0.00058526	0.0017989	0	0	0.00072901
182	TRUE	Empty	Bm4388.1	Bm4388.1		85 kDa		unknown	0	0.00072136	0.0011086	0	0	0.00036759
183	TRUE	Empty	Bm4550a.1	Bm4550a.1		78 kDa	TRUE	unknown	0	0.00070875	0.00095091	0	0	0.00053505
184	TRUE	Empty	Bm2287.1	Bm2287.1		46 kDa		unknown	0	0.001061	0.0014558	0	0	0.00097616
185	TRUE	Empty	Bm13855.1	Bm13855.1		36 kDa		unknown	0	0.0014736	0.0019771	0	0	0.00092705
186	TRUE	Empty	Bm636.1	Bm636.1		19 kDa	TRUE	unknown	0	0.0030271	0.0018461	0	0	0.0036183
187	TRUE	Empty	Bm7293a.1	Bm7293a.1		32 kDa		unknown	0	0.0018141	0.00088506	0	0	0.0022825
188	TRUE	Empty	Bm13846.1	Bm13846.1		25 kDa		unknown	0	0	0.0026882	0	0	0.0024957
189	TRUE	Empty	Bm17442.1	Bm17442.1		69 kDa	TRUE	unknown	0	0.0016422	0.0012018	0	0	0
190	TRUE	Empty	Bm3374.1	Bm3374.1		34 kDa		unknown	0	0.0032395	0.0018826	0	0	0.00021578
191	TRUE	Empty	Bm3287a.1	Bm3287a.1		22 kDa		unknown	0	0.0014693	0.0029032	0	0	0.0026621
192	TRUE	Empty	Bm8184.1	Bm8184.1		262 kDa		unknown	0	0.00036224	0.00034463	0	0	6.8366e-05
193	TRUE	Empty	Bm3093a.1	Bm3093a.1 (+3)		39 kDa		unknown	0	0.0010422	0.0016344	0	0	0.0011802
194	TRUE	Empty	Bm1783b.1	Bm1783b.1		34 kDa		unknown	0	0.0018549	0.0012217	0	0	0.0015754
195	TRUE	Empty	Bm7154a.1	Bm7154a.1 (+1)		74 kDa	TRUE	unknown	0	0.00075678	0.00073844	0	0	0.00066653
196	TRUE	Empty	Bm97a.1	Bm97a.1		29 kDa		unknown	0	0	0	0	0	0.0038396
197	TRUE	Empty	Bm3781.1	Bm3781.1 (+1)		30 kDa		unknown	0	0	0	0	0	0.003408
198	TRUE	Empty	Bm17843.1	Bm17843.1		34 kDa	TRUE	unknown	0	0	0	0	0	0.0010644
199	TRUE	Empty	Bm8924a.1	Bm8924a.1 (+1)		55 kDa		unknown	0	0.00057324	0.00037756	0	0.0059244	0.0010386
200	TRUE	Empty	Bm2818a.1	Bm2818a.1 (+3)		120 kDa	TRUE	unknown	0	0.00068282	0.00057658	0	0	0.00014869
201	TRUE	Empty	Bm13967.1	Bm13967.1		55 kDa		unknown	0	0.00057799	0.0015227	0	0	0.0005236
202	TRUE	Empty	Bm3210.1	Bm3210.1 (+1)		20 kDa		unknown	0	0.0059934	0.0013851	0	0	0
203	TRUE	Empty	Bm13687b.1	Bm13687b.1		118 kDa		unknown	0	0.00073882	0.00086896	0	0	0.00017928
204	TRUE	Empty	Bm2762a.1	Bm2762a.1		51 kDa		unknown	0	0.0011292	0.00082639	0	0	0.00092351
205	TRUE	Empty	Bm13998.1	Bm13998.1		50 kDa		unknown	0	0.00050758	0	0	0	0.0016525
206	TRUE	Empty	Bm4831a.1	Bm4831a.1		28 kDa		unknown	0	0.0011257	0.0012357	0	0	0.0025494
207	TRUE	Empty	Bm2023.1	Bm2023.1		41 kDa		unknown	0	0.00045516	0.001499	0	0	0.0016322
208	TRUE	Empty	Bm17845a.1	Bm17845a.1		64 kDa	TRUE	unknown	0	0	0	0	0	0.00073386
209	TRUE	Empty	Bm5897a.1	Bm5897a.1		523 kDa		unknown	0	0.00020715	0.00013376	0	0	7.5892e-05
210	TRUE	Empty	Bm7246b.1	Bm7246b.1 (+1)		21 kDa	TRUE	unknown	0	0.0025524	0.00070046	0	0	0.0030709
211	TRUE	Empty	Bm6218.1	Bm6218.1		63 kDa		unknown	0	0.0011126	0.00077724	0	0	0.00068723
212	TRUE	Empty	Bm3256a.1	Bm3256a.1		68 kDa		unknown	0	0.00085025	0.00072595	0	0	0.00090933
213	TRUE	Empty	Bm6230.1	Bm6230.1		56 kDa		unknown	0	0.00065686	0.0018027	0	0	0.0004339
214	TRUE	Empty	Bm3186a.1	Bm3186a.1 (+1)		42 kDa		unknown	0	0.0028214	0.00097804	0	0	0.0003363
215	TRUE	Empty	Bm6241.1	Bm6241.1		42 kDa		unknown	0	0.00077118	0.00050793	0	0	0.0018339
216	TRUE	Empty	Bm6976a.1	Bm6976a.1		24 kDa		unknown	0	0.00074777	0.00054724	0	0	0.0032459
217	TRUE	Empty	Bm13706.1	Bm13706.1		58 kDa		unknown	0	0.0017841	0.0011521	0	0	0
218	TRUE	Empty	Bm4533.1	Bm4533.1		23 kDa		unknown	0	0	0	0	0	0.0039915
219	TRUE	Empty	Bm13793.1	Bm13793.1		120 kDa		unknown	0	0.00091266	0.00023573	0	0	0
220	TRUE	Empty	Bm3120c.1	Bm3120c.1		43 kDa		unknown	0	0.00029541	0.00048643	0	0	0.0018399
221	TRUE	Empty	Bm13964.1	Bm13964.1		54 kDa		unknown	0	0	0.0020054	0	0	0.00064647
222	TRUE	Empty	Bm14014.1	Bm14014.1		23 kDa		unknown	0	0.0013486	0.0011844	0	0	0.0027489
223	TRUE	Empty	Bm3818e.1	Bm3818e.1		31 kDa		unknown	0	0	0.00089803	0	0	0.0025475
224	TRUE	Empty	Bm3965a.1	Bm3965a.1		22 kDa		unknown	0	0.0011395	0	0	0	0.0029032
225	TRUE	Empty	Bm5459.1	Bm5459.1		35 kDa	TRUE	unknown	0	0.0024815	0.0023349	0	0	0
226	TRUE	Empty	Bm9847.1	Bm9847.1		97 kDa	TRUE	unknown	0	0	0	0	0	0.00015036
227	TRUE	Empty	Bm7118a.1	Bm7118a.1 (+4)		26 kDa		unknown	0	0	0	0	0	0.0036476
228	TRUE	Empty	Bm2343.1	Bm2343.1		77 kDa	TRUE	unknown	0	0	0	0	0	0.0001405
229	TRUE	Empty	Bm4711.1	Bm4711.1		16 kDa		unknown	0	0	0.0026081	0	0.0081849	0.0035872
230	TRUE	Empty	Bm11471a.1	Bm11471a.1 (+2)		168 kDa		unknown	0	0.00044726	0.00032732	0	0.00077041	6.3309e-05
231	TRUE	Empty	Bm7095.1	Bm7095.1		33 kDa		unknown	0	0.00074444	0.0016344	0	0	0.0013699
232	TRUE	Empty	Bm6581.1	Bm6581.1		246 kDa		unknown	0	0.00025873	0.00031242	0	0	8.7894e-05
233	TRUE	Empty	Bm7103.1	Bm7103.1		46 kDa	TRUE	unknown	0	0.00097465	0.00076422	0	0	0.0011037
234	TRUE	Empty	Bm13879.1	Bm13879.1 (+1)		12 kDa		unknown	0	0	0.0016565	0	0	0.0056959
235	TRUE	Empty	Bm4305a.1	Bm4305a.1		34 kDa		unknown	0	0.00094313	0.0022777	0	0	0.00096119
236	TRUE	Empty	Bm10359.1	Bm10359.1		46 kDa		unknown	0	0.0006893	0	0	0	0.001405
237	TRUE	Empty	Bm6034b.1	Bm6034b.1		87 kDa		unknown	0	0.00087811	0.00024099	0	0	0
238	TRUE	Empty	Bm9007.1	Bm9007.1		213 kDa		unknown	0	0.0004362	0.00025538	0	0	0
239	TRUE	Empty	Bm7036.1	Bm7036.1		48 kDa		unknown	0	0.00079009	0.0018792	0	0	0.00037279
240	TRUE	Empty	Bm9909.1	Bm9909.1		35 kDa	TRUE	unknown	0	0.00068298	0.0011246	0	0	0.00067672
241	TRUE	Empty	Bm8632.1	Bm8632.1		10 kDa		unknown	0	0	0	0	0	0.0038637
242	TRUE	Empty	Bm6238.1	Bm6238.1		49 kDa		unknown	0	0.00038068	0.00069648	0	0	0.0011495
243	TRUE	Empty	Bm3004a.1	Bm3004a.1		33 kDa		unknown	0	0.0011395	0.0014593	0	0	0.0012903
244	TRUE	Empty	Bm6156a.1	Bm6156a.1		29 kDa		unknown	0	0.0023264	0.0011608	0	0	0.0010777
245	TRUE	Empty	Bm13704a.1	Bm13704a.1		58 kDa		unknown	0	0.00052083	0.00057174	0	0	0.0008257
246	TRUE	Empty	Bm6226a.1	Bm6226a.1 (+1)		91 kDa		unknown	0	0.00061206	0.00022396	0	0	0.00050056
247	TRUE	Empty	Bm3041a.1	Bm3041a.1		33 kDa		unknown	0	0.0015563	0.0014949	0	0	0.0014319
248	TRUE	Empty	Bm4709.1	Bm4709.1		15 kDa	TRUE	unknown	0	0	0.0017765	0	0.016726	0.0036652
249	TRUE	Empty	Bm5228.1	Bm5228.1 (+1)		38 kDa		unknown	0	0	0	0	0	0.0021511
250	TRUE	Empty	Bm4373b.1	Bm4373b.1		32 kDa		unknown	0	0	0.0010753	0	0	0.0022184
251	TRUE	Empty	Bm8969b.1	Bm8969b.1		54 kDa	TRUE	unknown	0	0.0002293	0	0	0	0
252	TRUE	Empty	Bm9534.1	Bm9534.1		22 kDa	TRUE	unknown	0	0.0017448	0.0022346	0	0	0.0011525
253	TRUE	Empty	Bm13659.1	Bm13659.1 (+1)		23 kDa		unknown	0	0.002573	0.0031069	0	0	0
254	TRUE	Empty	Bm5611a.1	Bm5611a.1 (+1)		212 kDa		unknown	0	0.00011584	0.00019074	0	0	0.00029514
255	TRUE	Empty	Bm6163b.1	Bm6163b.1		182 kDa		unknown	0	0.00057876	0.00018686	0	0	0
256	TRUE	Empty	Bm2308.1	Bm2308.1		131 kDa		unknown	0	0.00057511	0.00031566	0	0	0.00021708
257	TRUE	Empty	Bm4256.1	Bm4256.1		106 kDa		unknown	0	0.0009143	0.00053529	0	0	0
258	TRUE	Empty	Bm7382.1	Bm7382.1		18 kDa		unknown	0	0.0014135	0.0019396	0	0	0.0028011
259	TRUE	Empty	Bm3339a.1	Bm3339a.1 (+5)		36 kDa		unknown	0	0.0005015	0.00055051	0	0.0086382	0.0012304
260	TRUE	Empty	Bm13662b.1	Bm13662b.1		67 kDa	TRUE	unknown	0	0.00027369	0.0002003	0	0	0.00092978
261	TRUE	Empty	Bm3199a.1	Bm3199a.1 (+2)		54 kDa		unknown	0	0.0017057	0.0008738	0	0	0
262	TRUE	Empty	Bm3078a.1	Bm3078a.1		88 kDa		unknown	0	0.0010218	0.00048071	0	0	0.00016529
263	TRUE	Empty	Bm2502b.1	Bm2502b.1 (+1)		43 kDa		unknown	0	0.00073854	0	0	0	0.0013381
264	TRUE	Empty	Bm4630.1	Bm4630.1 (+1)		57 kDa		unknown	0	0.0015728	0.00061661	0	0	0.00025443
265	TRUE	Empty	Bm13700a.1	Bm13700a.1 (+1)		64 kDa	TRUE	unknown	0	0.00058464	0.00074875	0	0	0.00071721
266	TRUE	Empty	Bm14711.1	Bm14711.1		19 kDa		unknown	0	0.0027403	0.0026321	0	0	0.0015515
267	TRUE	Empty	Bm13838a.1	Bm13838a.1 (+1)		53 kDa		unknown	0	0.00047417	0.0009109	0	0	0.0007383
268	TRUE	Empty	Bm9133.1	Bm9133.1		27 kDa		unknown	0	0	0.00052837	0	0	0.0029977
269	TRUE	Empty	Bm2510.1	Bm2510.1 (+3)		16 kDa		unknown	0	0.0023103	0.0012681	0	0.011939	0.0021802
270	TRUE	Empty	Bm1804a.1	Bm1804a.1		24 kDa		unknown	0	0	0.0022187	0	0.020888	0.00085826
271	TRUE	Empty	Bm13802.1	Bm13802.1		69 kDa		unknown	0	0.00083195	0.0010147	0	0	0.00010468
272	TRUE	Empty	Bm1972a.1	Bm1972a.1 (+1)		55 kDa		unknown	0	0.00043535	0	0	0	0.0010476
273	TRUE	Empty	Bm1779a.1	Bm1779a.1		112 kDa		unknown	0	0.00060688	0.00054507	0	0	0
274	TRUE	Empty	Bm3694.1	Bm3694.1		531 kDa	TRUE	unknown	0	0.00021105	3.8612e-05	0	0	0
275	TRUE	Empty	Bm6083.1	Bm6083.1		73 kDa		unknown	0	0.00026336	0.00057821	0	0	0.00064617
276	TRUE	Empty	Bm4731.1	Bm4731.1		24 kDa		unknown	0	0.0010388	0.00085522	0	0	0.0020585
277	TRUE	Empty	Bm13915.1	Bm13915.1		11 kDa		unknown	0	0.0028486	0.0050033	0	0	0.0029032
278	TRUE	Empty	Bm3245b.1	Bm3245b.1		51 kDa	TRUE	unknown	0	0	0	0	0	0.0012056
279	TRUE	Empty	Bm7619.1	Bm7619.1		36 kDa		unknown	0	0	0.001518	0	0	0.0014681
280	TRUE	Empty	Bm1705a.1	Bm1705a.1 (+1)		46 kDa		unknown	0	0.0017224	0.0017332	0	0	0
281	TRUE	Empty	Bm5232.1	Bm5232.1		31 kDa		unknown	0	0.0025558	0.0017265	0	0	0
282	TRUE	Empty	Bm3610.1	Bm3610.1		54 kDa		unknown	0	0	0	0.04513	0.0095575	0
283	TRUE	Empty	Bm13717a.1	Bm13717a.1		24 kDa		unknown	0	0.0023703	0.0017346	0	0	0.00074558
284	TRUE	Empty	Bm17430.1	Bm17430.1		13 kDa		unknown	0	0	0.003667	0	0	0.0021615
285	TRUE	Empty	Bm2987a.1	Bm2987a.1		20 kDa		unknown	0	0.0019822	0.001088	0	0	0.0020576
286	TRUE	Empty	Bm8701.1	Bm8701.1		22 kDa		unknown	0	0.0020789	0.0029341	0	0	0.00050445
287	TRUE	Empty	Bm10834.1	Bm10834.1		27 kDa		unknown	0	0.0015696	0	0	0	0.0015235
288	TRUE	Empty	Bm13920.1	Bm13920.1		66 kDa		unknown	0	0.00057858	0.00052928	0	0	0.00060058
289	TRUE	Empty	Bm6010.1	Bm6010.1 (+1)		45 kDa		unknown	0	0.00096502	0.00090801	0	0	0.00078055
290	TRUE	Empty	Bm6539.1	Bm6539.1		67 kDa		unknown	0	0.00075578	0.00072595	0	0	0.00032094
291	TRUE	Empty	Bm11718.1	Bm11718.1		69 kDa		unknown	0	0	0.00093178	0	0	0.00064079
292	TRUE	Empty	Bm5671.1	Bm5671.1		149 kDa		unknown	0	0	0.00018309	0	0	0.00040135
293	TRUE	Empty	Bm3985a.1	Bm3985a.1 (+1)		51 kDa		unknown	0	0.00099259	0.00081721	0	0	0.0004215
294	TRUE	Empty	Bm2069.1	Bm2069.1		37 kDa		unknown	0	0.00086698	0.0013324	0	0	0.0007854
295	TRUE	Empty	Bm2972.1	Bm2972.1		20 kDa		unknown	0	0.0012407	0.002043	0	0	0.0022831
296	TRUE	Empty	Bm5791.1	Bm5791.1		54 kDa		unknown	0	0.00095238	0.00091478	0	0	0.00013481
297	TRUE	Empty	Bm5397.1	Bm5397.1		465 kDa		unknown	0	0.00020864	3.0538e-05	0	0	0
298	TRUE	Empty	Bm10857.1	Bm10857.1 (+1)		33 kDa		unknown	0	0.0011796	0.0012949	0	0	0.00055656
299	TRUE	Empty	Bm13705a.1	Bm13705a.1		59 kDa		unknown	0	0.00082716	0.00056751	0	0	0.00040979
300	TRUE	Empty	Bm4396a.1	Bm4396a.1		86 kDa	TRUE	unknown	0	0.00065945	0	0	0	0.00045635
301	TRUE	Empty	Bm11314.1	Bm11314.1		550 kDa		unknown	0	0.00021663	3.7548e-05	0	0	0
302	TRUE	Empty	Bm12511.1	Bm12511.1		98 kDa		unknown	0	0.00031905	0	0	0	0.00046967
303	TRUE	Empty	Bm12858.1	Bm12858.1		42 kDa	TRUE	unknown	0	0.00090786	0.0008305	0	0	0.00077104
304	TRUE	Empty	Bm13703a.1	Bm13703a.1 (+1)		59 kDa		unknown	0	0.00031076	0.00079598	0	0	0.00052785
305	TRUE	Empty	Bm6322.1	Bm6322.1		25 kDa		unknown	0	0.0010245	0.0014057	0	0	0.0014501
306	TRUE	Empty	Bm13690.1	Bm13690.1		55 kDa	TRUE	unknown	0	0.0014517	0.00049032	0	0	0.00012645
307	TRUE	Empty	Bm3682a.1	Bm3682a.1		17 kDa		unknown	0	0.0021753	0.00199	0	0	0.0018475
308	TRUE	Empty	Bm9806.1	Bm9806.1		19 kDa	TRUE	unknown	0	0	0.0010753	0	0	0.0024033
309	TRUE	Empty	Bm18126.1	Bm18126.1		38 kDa		unknown	0	0	0.00074067	0	0	0.0013371
310	TRUE	Empty	Bm13872.1	Bm13872.1		39 kDa		unknown	0	0.00049851	0.0010945	0	0	0.0010349
311	TRUE	Empty	Bm4077a.1	Bm4077a.1		51 kDa		unknown	0	0.00078454	0.00057415	0	0	0.00074034
312	TRUE	Empty	Bm5237a.1	Bm5237a.1		18 kDa	TRUE	unknown	0	0.0020427	0	0	0	0.0026986
313	TRUE	Empty	Bm7052.1	Bm7052.1		43 kDa		unknown	0	0	0.00064011	0	0	0.001073
314	TRUE	Empty	Bm6893.1	Bm6893.1		33 kDa		unknown	0	0.0030344	0.0011103	0	0	0
315	TRUE	Empty	Bm13681.1	Bm13681.1 (+1)		66 kDa	TRUE	unknown	0	0.00037598	0.00092865	0	0	0.00021288
316	TRUE	Empty	Bm4321.1	Bm4321.1		24 kDa		unknown	0	0.0010388	0.0014254	0	0	0.0011763
317	TRUE	Empty	Bm4303.1	Bm4303.1		38 kDa		unknown	0	0.00082594	0	0	0	0.0010288
318	TRUE	Empty	Bm2433.1	Bm2433.1		128 kDa	TRUE	unknown	0	0.00030372	0.0003334	0	0	0.00017196
319	TRUE	Empty	Bm9037b.1	Bm9037b.1		90 kDa		unknown	0	0.00078138	0.00046787	0	0	8.0439e-05
320	TRUE	Empty	Bm14023.1	Bm14023.1		30 kDa		unknown	0	0.00062268	0.00068354	0	0	0.0015277
321	TRUE	Empty	Bm8066.1	Bm8066.1 (+1)		14 kDa		unknown	0	0.0025769	0.00094293	0	0	0.0026749
322	TRUE	Empty	Bm5172.1	Bm5172.1		68 kDa		unknown	0	0.00083611	0.00050991	0	0	0.0003156
323	TRUE	Empty	Bm13654.1	Bm13654.1		39 kDa		unknown	0	0.00047721	0.0013969	0	0	0.00063045
324	TRUE	Empty	Bm13780.1	Bm13780.1		20 kDa		unknown	0	0.0030847	0.0023704	0	0	0
325	TRUE	Empty	Bm12558.1	Bm12558.1		29 kDa		unknown	0	0.0017114	0.00046966	0	0	0.00096896
326	TRUE	Empty	Bm10720.1	Bm10720.1		60 kDa	TRUE	unknown	0	0.00031076	0.00068227	0	0	0.0004692
327	TRUE	Empty	Bm3723b.1	Bm3723b.1		49 kDa		unknown	0	0.00090681	0.0011376	0	0	0.00029339
328	TRUE	Empty	Bm2028a.1	Bm2028a.1 (+2)		94 kDa	TRUE	unknown	0	0.00032051	0.00035184	0	0	0.00021777
329	TRUE	Empty	Bm3959.1	Bm3959.1		49 kDa		unknown	0	0.00079952	0.0011702	0	0.0096402	0
330	TRUE	Empty	Bm9047.1	Bm9047.1		31 kDa		unknown	0	0.0012226	0.00089475	0	0	0.0011537
331	TRUE	Empty	Bm5019a.1	Bm5019a.1 (+1)		180 kDa		unknown	0	0.00046231	0.00019519	0	0	0
332	TRUE	Empty	Bm6202a.1	Bm6202a.1		77 kDa	TRUE	unknown	0	0	0.00069946	0	0	0.00049606
333	TRUE	Empty	Bm5003a.1	Bm5003a.1		111 kDa		unknown	0	0.0004995	0.00054833	0	0	0
334	TRUE	Empty	Bm4358a.1	Bm4358a.1 (+1)		172 kDa		unknown	0	0.00040673	0.00028413	0	0	0
335	TRUE	Empty	Bm9000.1	Bm9000.1		39 kDa		unknown	0	0.0015684	0.0015495	0	0	0
336	TRUE	Empty	Bm18218.1	Bm18218.1		36 kDa		unknown	0	0	0.0033611	0	0	0.0004079
337	TRUE	Empty	Bm7575.1	Bm7575.1		17 kDa		unknown	0	0	0	0	0	0.0033497
338	TRUE	Empty	Bm7246a.1	Bm7246a.1		30 kDa	TRUE	unknown	0	0	0	0	0	0.00024697
339	TRUE	Empty	Bm13669.1	Bm13669.1		27 kDa		unknown	0	0.00090054	0.0012357	0	0	0.0010198
340	TRUE	Empty	Bm1908a.1	Bm1908a.1		95 kDa		unknown	0	0.00052923	0.00029048	0	0	0.00022473
341	TRUE	Empty	Bm7077a.1	Bm7077a.1 (+1)		84 kDa	TRUE	unknown	0	0.00059318	0.00073256	0	0	0
342	TRUE	Empty	Bm13843a.1	Bm13843a.1		43 kDa		unknown	0	0.00069101	0.00091026	0	0	0.00046949
343	TRUE	Empty	Bm12784.1	Bm12784.1		67 kDa	TRUE	unknown	0	0.00047157	0.00072472	0	0	0.000267
344	TRUE	Empty	Bm13836.1	Bm13836.1		56 kDa		unknown	0	0.00055281	0.00097094	0	0	0.0002504
345	TRUE	Empty	Bm3570.1	Bm3570.1 (+5)		43 kDa		unknown	0	0.00042405	0.00062066	0	0	0.0010404
346	TRUE	Empty	Bm14077.1	Bm14077.1		9 kDa		unknown	0	0.0039412	0.0057685	0	0	0.0014876
347	TRUE	Empty	Bm13707.1	Bm13707.1		60 kDa		unknown	0	0.00081807	0.00078578	0	0	0
348	TRUE	Empty	Bm5310.1	Bm5310.1		36 kDa		unknown	0	0.00071125	0.0021471	0	0	0.00030203
349	TRUE	Empty	Bm6611.1	Bm6611.1		20 kDa		unknown	0	0.00096264	0.001409	0	0	0.0019985
350	TRUE	Empty	Bm5096.1	Bm5096.1		20 kDa		unknown	0	0.0019477	0.0014254	0	0	0.0014703
351	TRUE	Empty	Bm5708.1	Bm5708.1		30 kDa		unknown	0	0.00079762	0.00087558	0	0	0.0010161
352	TRUE	Empty	Bm2512.1	Bm2512.1		21 kDa		unknown	0	0.0012138	0.0009993	0	0	0.0020617
353	TRUE	Empty	Bm2288.1	Bm2288.1		25 kDa	TRUE	unknown	0	0.0010106	0.0011093	0	0	0
354	TRUE	Empty	Bm3485a.1	Bm3485a.1 (+1)		176 kDa		unknown	0	0.00050725	0.00011932	0	0	0
355	TRUE	Empty	Bm4480a.1	Bm4480a.1		63 kDa		unknown	0	0.00088158	0.00086022	0	0	0
356	TRUE	Empty	Bm6398a.1	Bm6398a.1 (+1)		95 kDa		unknown	0	0.00053175	0.00065668	0	0	0
357	TRUE	Empty	Bm13768.1	Bm13768.1		35 kDa		unknown	0	0.0029661	0.0005746	0	0	0
358	TRUE	Empty	Bm6851b.1	Bm6851b.1		69 kDa		unknown	0	0.00063447	0	0	0	0.00061583
359	TRUE	Empty	Bm17921.1	Bm17921.1		17 kDa		unknown	0	0	0.002043	0	0	0.0027397
360	TRUE	Empty	Bm13660.1	Bm13660.1		24 kDa		unknown	0	0	0.00059218	0	0	0.0012217
361	TRUE	Empty	Bm3342b.1	Bm3342b.1		18 kDa		unknown	0	0	0	0	0	0.0030841
362	TRUE	Empty	Bm10246.1	Bm10246.1		19 kDa		unknown	0	0.0013454	0.0018461	0	0	0.00095218
363	TRUE	Empty	Bm14046.1	Bm14046.1		18 kDa		unknown	0	0.0010877	0.001194	0	0	0.0020528
364	TRUE	Empty	Bm12503.1	Bm12503.1		48 kDa		unknown	0	0.00064029	0.00084345	0	0	0.00029002
365	TRUE	Empty	Bm2425.1	Bm2425.1 (+1)		29 kDa	TRUE	unknown	0	0.0013294	0.00097287	0	0	0.00087812
366	TRUE	Empty	Bm6051.1	Bm6051.1		62 kDa	TRUE	unknown	0	0.0007119	0.00022328	0	0	0.00051824
367	TRUE	Empty	Bm4390.1	Bm4390.1		118 kDa		unknown	0	0.00016215	0.00065266	0	0	6.1205e-05
368	TRUE	Empty	Bm8660a.1	Bm8660a.1		51 kDa		unknown	0	0	0.0013295	0	0	0.00013715
369	TRUE	Empty	Bm7200a.1	Bm7200a.1 (+1)		35 kDa		unknown	0	0	0	0	0	0.0015006
370	TRUE	Empty	Bm13801c.1	Bm13801c.1		38 kDa		unknown	0	0.00066075	0.001088	0	0	0.00056117
371	TRUE	Empty	Bm3213a.1	Bm3213a.1		72 kDa		unknown	0	0.00088204	0.00058095	0	0	0.00014982
372	TRUE	Empty	Bm3230b.1	Bm3230b.1		54 kDa		unknown	0	0	0.00076773	0	0	0.00065997
373	TRUE	Empty	Bm13692.1	Bm13692.1		140 kDa		unknown	0	0.00045063	0.00024734	0	0	0
374	TRUE	Empty	Bm5235.1	Bm5235.1 (+1)		22 kDa	TRUE	unknown	0	0	0.00154	0	0	0.00095314
375	TRUE	Empty	Bm14038b.1	Bm14038b.1		14 kDa		unknown	0	0.0022156	0.00097287	0	0	0.0030107
376	TRUE	Empty	Bm10850.1	Bm10850.1		29 kDa		unknown	0	0	0.00047147	0	0	0.0017022
377	TRUE	Empty	Bm4561.1	Bm4561.1		52 kDa		unknown	0	0.00036334	0.00079771	0	0	0.00061716
378	TRUE	Empty	Bm4088.1	Bm4088.1		36 kDa		unknown	0	0.0006893	0.00056751	0	0	0.00097569
379	TRUE	Empty	Bm3421a.1	Bm3421a.1		48 kDa	TRUE	unknown	0	0.00052798	0.00057958	0	0	0.00074734
380	TRUE	Empty	Bm7302.1	Bm7302.1		40 kDa	TRUE	unknown	0	0.00079762	0.0014009	0	0	0.00027096
381	TRUE	Empty	Bm6933.1	Bm6933.1		50 kDa		unknown	0	0.0011605	0.00056619	0	0	0.00021902
382	TRUE	Empty	Bm6512.1	Bm6512.1		15 kDa		unknown	0	0.0021641	0.0019005	0	0	0.0017154
383	TRUE	Empty	Bm7540.1	Bm7540.1 (+1)		32 kDa		unknown	0	0.00080336	0.00066141	0	0	0.0011371
384	TRUE	Empty	Bm4397.1	Bm4397.1		24 kDa		unknown	0	0	0.00059218	0	0	0.002138
385	TRUE	Empty	Bm9167.1	Bm9167.1		17 kDa	TRUE	unknown	0	0.001102	0	0	0	0.0022877
386	TRUE	Empty	Bm4910.1	Bm4910.1		16 kDa		unknown	0	0	0	0	0	0.0023656
387	TRUE	Empty	Bm14055.1	Bm14055.1		14 kDa		unknown	0	0.00086563	0	0	0	0.0034308
388	TRUE	Empty	Bm9618.1	Bm9618.1		22 kDa		unknown	0	0.0029386	0.002509	0	0	0
389	TRUE	Empty	Bm5016.1	Bm5016.1		55 kDa		unknown	0	0	0.0013987	0	0	0.00026234
390	TRUE	Empty	Bm19a.1	Bm19a.1 (+1)		32 kDa		unknown	0	0.001601	0.0013181	0	0	0
391	TRUE	Empty	Bm7088.1	Bm7088.1		90 kDa	TRUE	unknown	0	0.00041104	0.00075203	0	0	0
392	TRUE	Empty	Bm8502.1	Bm8502.1		50 kDa		unknown	0	0	0.0014122	0	0	0.00043704
393	TRUE	Empty	Bm10410.1	Bm10410.1		33 kDa		unknown	0	0	0	0	0.034622	0
394	TRUE	Empty	Bm3465.1	Bm3465.1		43 kDa	TRUE	unknown	0	0.00086563	0	0	0	0
395	TRUE	Empty	Bm6870.1	Bm6870.1		12 kDa		unknown	0	0.0014565	0.0026648	0	0.015053	0.00054978
396	TRUE	Empty	Bm5578a.1	Bm5578a.1 (+1)		60 kDa		unknown	0	0.00050574	0.0006662	0	0	0.00017181
397	TRUE	Empty	Bm4209a.1	Bm4209a.1 (+1)		54 kDa		unknown	0	0.00066733	0.00024419	0	0	0.00037784
398	TRUE	Empty	Bm13675.1	Bm13675.1		29 kDa		unknown	0	0.00086563	0.00047512	0	0	0.00098023
399	TRUE	Empty	Bm6282b.1	Bm6282b.1		15 kDa		unknown	0	0.0016667	0.002287	0	0	0
400	TRUE	Empty	Bm13709.1	Bm13709.1		60 kDa		unknown	0	0.00051036	0.00033615	0	0	0.00046234
401	TRUE	Empty	Bm4244.1	Bm4244.1		229 kDa	TRUE	unknown	0	0.00034045	9.3431e-05	0	0	6.4253e-05
402	TRUE	Empty	Bm12811b.1	Bm12811b.1		56 kDa	TRUE	unknown	0	0.00022423	0.00024615	0	0	0.00076175
403	TRUE	Empty	Bm2363a.1	Bm2363a.1		244 kDa		unknown	0	0.00026524	8.735e-05	0	0	0
404	TRUE	Empty	Bm4046a.1	Bm4046a.1 (+5)		80 kDa	TRUE	unknown	0	0.00063628	0.00043654	0	0	0.0001351
405	TRUE	Empty	Bm2715b.1	Bm2715b.1		75 kDa		unknown	0	0.00059128	0.00027817	0	0	0.00033478
406	TRUE	Empty	Bm2816.1	Bm2816.1		56 kDa		unknown	0	0.0012689	0.00025327	0	0	0.00019595
407	TRUE	Empty	Bm13772.1	Bm13772.1 (+1)		25 kDa		unknown	0	0.00097953	0.0018817	0	0	0.00083191
408	TRUE	Empty	Bm4094a.1	Bm4094a.1		53 kDa	TRUE	unknown	0	0.00081764	0.00025645	0	0	0.00039681
409	TRUE	Empty	Bm5076e.1	Bm5076e.1		62 kDa		unknown	0	0.00070675	0.00077583	0	0	0.0001715
410	TRUE	Empty	Bm3067a.1	Bm3067a.1		38 kDa		unknown	0	0.0010245	0.0005623	0	0	0.00067672
411	TRUE	Empty	Bm5574.1	Bm5574.1		48 kDa		unknown	0	0.0012865	0.00042367	0	0	0.00021852
412	TRUE	Empty	Bm10179.1	Bm10179.1		38 kDa		unknown	0	0.0013701	0.0013161	0	0	0.00038788
413	TRUE	Empty	Bm3928.1	Bm3928.1		16 kDa		unknown	0	0.0028118	0.0013228	0	0	0.001592
414	TRUE	Empty	Bm2014.1	Bm2014.1		138 kDa		unknown	0	0.0003157	0.00024754	0	0	0.00012768
415	TRUE	Empty	Bm9635a.1	Bm9635a.1		26 kDa	TRUE	unknown	0	0.00073465	0.00053764	0	0	0.0011092
416	TRUE	Empty	Bm3111.1	Bm3111.1		33 kDa		unknown	0	0.00056588	0.0014494	0	0	0.00053399
417	TRUE	Empty	Bm6380a.1	Bm6380a.1		45 kDa		unknown	0	0.00086118	0.0011029	0	0	0.0002438
418	TRUE	Empty	Bm4940.1	Bm4940.1		24 kDa	TRUE	unknown	0	0.00078639	0	0	0	0.00029683
419	TRUE	Empty	Bm13999.1	Bm13999.1		39 kDa		unknown	0	0	0.0003616	0	0	0.0010258
420	TRUE	Empty	Bm13708.1	Bm13708.1		57 kDa		unknown	0	0.001161	0.00046344	0	0	0
421	TRUE	Empty	Bm1845a.1	Bm1845a.1 (+1)		70 kDa		unknown	0	0.0010085	0.00050321	0	0	0
422	TRUE	Empty	Bm10143.1	Bm10143.1		52 kDa		unknown	0	0	0.00081903	0	0	0.00070406
423	TRUE	Empty	Bm1792.1	Bm1792.1		48 kDa		unknown	0	0.0015402	0.00042269	0	0	0
424	TRUE	Empty	Bm10265.1	Bm10265.1		26 kDa		unknown	0	0	0.00079255	0	0	0.0017714
425	TRUE	Empty	Bm13919.1	Bm13919.1 (+1)		55 kDa		unknown	0	0	0.00088097	0	0	0.0005193
426	TRUE	Empty	Bm13903.1	Bm13903.1		19 kDa		unknown	0	0	0.0014171	0	0	0.0021928
427	TRUE	Empty	Bm9263.1	Bm9263.1		20 kDa		unknown	0	0	0.0010159	0	0	0.0022705
428	TRUE	Empty	Bm8362a.1	Bm8362a.1 (+2)		57 kDa		unknown	0	0.0012835	0.00035224	0	0	0
429	TRUE	Empty	Bm14109.1	Bm14109.1		361 kDa		unknown	0	3.5733e-05	0	0	0.0038777	0
430	TRUE	Empty	Bm5875a.1	Bm5875a.1		180 kDa	TRUE	unknown	0	0.00017714	0.00015556	0	0	0.00014041
431	TRUE	Empty	Bm5641.1	Bm5641.1		60 kDa		unknown	0	0.00070675	0.000665	0	0	0.00011433
432	TRUE	Empty	Bm2317a.1	Bm2317a.1 (+1)		121 kDa	TRUE	unknown	0	0.00015452	0	0	0	0.00034995
433	TRUE	Empty	Bm4567.1	Bm4567.1		139 kDa		unknown	0	0.00032515	0.00020396	0	0	0
434	TRUE	Empty	Bm13676b.1	Bm13676b.1		28 kDa		unknown	0	0.0015633	0.00073549	0	0	0.00063225
435	TRUE	Empty	Bm10484.1	Bm10484.1		55 kDa		unknown	0	0.00056512	0.00062035	0	0	0.00025597
436	TRUE	Empty	Bm7282.1	Bm7282.1		36 kDa		unknown	0	0.00070452	0.0011601	0	0	0.0003989
437	TRUE	Empty	Bm11557b.1	Bm11557b.1 (+1)		18 kDa	TRUE	unknown	0	0	0.0032448	0	0	0.00074382
438	TRUE	Empty	Bm5434a.1	Bm5434a.1		78 kDa	TRUE	unknown	0	0.00040459	0.00079944	0	0	0
439	TRUE	Empty	Bm4245.1	Bm4245.1		82 kDa		unknown	0	0.00045088	0.00049494	0	0	0.00029783
440	TRUE	Empty	Bm13806.1	Bm13806.1		105 kDa		unknown	0	0.00035906	0.00059123	0	0	0
441	TRUE	Empty	Bm6319a.1	Bm6319a.1 (+1)		47 kDa		unknown	0	0.0010436	0.00071601	0	0	0.0003693
442	TRUE	Empty	Bm4317a.1	Bm4317a.1		24 kDa		unknown	0	0.0010535	0.0011564	0	0	0.0010438
443	TRUE	Empty	Bm8921b.1	Bm8921b.1		40 kDa		unknown	0	0.00046143	0	0	0	0.00078378
444	TRUE	Empty	Bm2551.1	Bm2551.1		31 kDa		unknown	0	0.00041512	0	0	0	0.0014102
445	TRUE	Empty	Bm12845a.1	Bm12845a.1		28 kDa	TRUE	unknown	0	0.0018084	0.0014888	0	0	0
446	TRUE	Empty	Bm13829.1	Bm13829.1		71 kDa		unknown	0	0.00062936	0.00029609	0	0	0.00020362
447	TRUE	Empty	Bm11223.1	Bm11223.1		16 kDa		unknown	0	0.0019253	0.0029589	0	0	0.00087207
448	TRUE	Empty	Bm6165.1	Bm6165.1		69 kDa		unknown	0	0.00045615	0.0002003	0	0	0.00046489
449	TRUE	Empty	Bm13878.1	Bm13878.1		81 kDa		unknown	0	0.00040053	0.00052761	0	0	0.00013607
450	TRUE	Empty	Bm2970.1	Bm2970.1 (+1)		25 kDa		unknown	0	0.00049192	0.00081001	0	0	0.0013926
451	TRUE	Empty	Bm8919.1	Bm8919.1 (+1)		23 kDa		unknown	0	0	0.00061291	0	0	0.0017387
452	TRUE	Empty	Bm5813.1	Bm5813.1		27 kDa		unknown	0	0.00070975	0.00051941	0	0	0.0012056
453	TRUE	Empty	Bm17986.1	Bm17986.1		118 kDa		unknown	0	0.00052524	0.00011532	0	0	0.00011896
454	TRUE	Empty	Bm4180.1	Bm4180.1		25 kDa		unknown	0	0	0	0	0	0.0018938
455	TRUE	Empty	Bm4284b.1	Bm4284b.1		51 kDa		unknown	0	0.00024926	0	0	0	0.0010585
456	TRUE	Empty	Bm4318a.1	Bm4318a.1 (+1)		80 kDa	TRUE	unknown	0	0	0.0001774	0	0	0.00068623
457	TRUE	Empty	Bm8688.1	Bm8688.1		48 kDa		unknown	0	0.00082108	0.0012018	0	0	0
458	TRUE	Empty	Bm7191.1	Bm7191.1		72 kDa		unknown	0	0.00052262	0.00076494	0	0	0
459	TRUE	Empty	Bm2151a.1	Bm2151a.1 (+1)		26 kDa		unknown	0	0	0.0010994	0	0.01035	0.00028352
460	TRUE	Empty	Bm14042.1	Bm14042.1		24 kDa		unknown	0	0.0015654	0.001432	0	0	0.00029544
461	TRUE	Empty	Bm13962.1	Bm13962.1		58 kDa		unknown	0	0.00089512	0.00036848	0	0	0.0001267
462	TRUE	Empty	Bm6619c.1	Bm6619c.1 (+1)		89 kDa		unknown	0	0.00062813	0.00015323	0	0	7.9031e-05
463	TRUE	Empty	Bm5588a.1	Bm5588a.1		116 kDa		unknown	0	0.00021229	0.00011652	0	0	0.00021035
464	TRUE	Empty	Bm1736.1	Bm1736.1		39 kDa		unknown	0	0.0003294	0.00090399	0	0	0.00065276
465	TRUE	Empty	Bm2167a.1	Bm2167a.1 (+1)		57 kDa		unknown	0	0.00032461	0.00035634	0	0	0.00055138
466	TRUE	Empty	Bm10453.1	Bm10453.1		45 kDa		unknown	0	0.00027987	0.00076805	0	0	0.0005546
467	TRUE	Empty	Bm3536.1	Bm3536.1		57 kDa		unknown	0	0	0.00023619	0	0	0.0006091
468	TRUE	Empty	Bm9393a.1	Bm9393a.1 (+1)		74 kDa		unknown	0	0.00067677	0.00027859	0	0	0.00019159
469	TRUE	Empty	Bm4648.1	Bm4648.1		64 kDa		unknown	0	0.00048635	0.000961	0	0	0
470	TRUE	Empty	Bm11171a.1	Bm11171a.1		33 kDa		unknown	0	0.0009368	0.00041135	0	0	0.00063649
471	TRUE	Empty	Bm12263.1	Bm12263.1		104 kDa		unknown	0	0.00049575	0.00034013	0	0	0
472	TRUE	Empty	Bm5510b.1	Bm5510b.1		24 kDa		unknown	0	0.0010789	0.00088827	0	0	0.0009163
473	TRUE	Empty	Bm2440.1	Bm2440.1		58 kDa		unknown	0	0.00039668	0.00054432	0	0	0.00028075
474	TRUE	Empty	Bm5515.1	Bm5515.1		48 kDa		unknown	0	0.00052798	0.00086937	0	0	0.0002242
475	TRUE	Empty	Bm7157.1	Bm7157.1		51 kDa		unknown	0	0.00075281	0.00068866	0	0	0.00014208
476	TRUE	Empty	Bm14064.1	Bm14064.1		14 kDa		unknown	0	0.0018306	0.0010048	0	0	0.0018138
477	TRUE	Empty	Bm7034a.1	Bm7034a.1		24 kDa		unknown	0	0.00077546	0.001135	0	0	0.0013172
478	TRUE	Empty	Bm13886.1	Bm13886.1 (+1)		26 kDa		unknown	0	0.0012353	0.0018984	0	0	0.00055951
479	TRUE	Empty	Bm5950a.1	Bm5950a.1 (+1)		115 kDa		unknown	0	0.00038392	0.00018062	0	0	0.00012421
480	TRUE	Empty	Bm3282a.1	Bm3282a.1		102 kDa		unknown	0	0.00036976	0.0002706	0	0	0.00010468
481	TRUE	Empty	Bm6104.1	Bm6104.1		62 kDa	TRUE	unknown	0	0.0006102	0	0	0	0.00011516
482	TRUE	Empty	Bm17473.1	Bm17473.1		16 kDa		unknown	0	0	0	0	0	0.0021216
483	TRUE	Empty	Bm1818.1	Bm1818.1		10 kDa		unknown	0	0	0.002724	0	0	0.0024587
484	TRUE	Empty	Bm1828.1	Bm1828.1		103 kDa		unknown	0	0.000619	0.0004077	0	0	0
485	TRUE	Empty	Bm5972a.1	Bm5972a.1 (+1)		26 kDa	TRUE	unknown	0	0	0.00054239	0	0	0
486	TRUE	Empty	Bm13735a.1	Bm13735a.1		111 kDa		unknown	0	0.00069072	0	0	0	0
487	TRUE	Empty	Bm6783.1	Bm6783.1		84 kDa		unknown	0	0.00060442	0.00041469	0	0	0
488	TRUE	Empty	Bm7665.1	Bm7665.1		60 kDa		unknown	0	0.0011632	0.00023216	0	0	0
489	TRUE	Empty	Bm6601.1	Bm6601.1		24 kDa	TRUE	unknown	0	0	0.00058651	0	0	0
490	TRUE	Empty	Bm1936b.1	Bm1936b.1		71 kDa		unknown	0	0.00034572	0.00047439	0	0	9.7871e-05
491	TRUE	Empty	Bm11627.1	Bm11627.1		255 kDa	TRUE	unknown	0	0.00025813	8.5008e-05	0	0	0.00011692
492	TRUE	Empty	Bm13807.1	Bm13807.1		98 kDa	TRUE	unknown	0	0.00038112	0.00020918	0	0	0.00010789
493	TRUE	Empty	Bm4020.1	Bm4020.1		21 kDa		unknown	0	0	0	0	0	0.0013896
494	TRUE	Empty	Bm3895a.1	Bm3895a.1 (+1)		9 kDa		unknown	0	0	0	0	0	0.002258
495	TRUE	Empty	Bm13888.1	Bm13888.1 (+1)		24 kDa		unknown	0	0.0010948	0.0015022	0	0	0.00061985
496	TRUE	Empty	Bm1778.1	Bm1778.1		124 kDa		unknown	0	0.00035084	0.00016506	0	0	8.5132e-05
497	TRUE	Empty	Bm4476c.1	Bm4476c.1		86 kDa		unknown	0	0.00029897	0.00041024	0	0	0.0002116
498	TRUE	Empty	Bm5631.1	Bm5631.1		41 kDa	TRUE	unknown	0	0.00094633	0.00069255	0	0	0.0002679
499	TRUE	Empty	Bm2039a.1	Bm2039a.1		50 kDa		unknown	0	0.00050528	0.00027733	0	0	0.00057217
500	TRUE	Empty	Bm14766.1	Bm14766.1		35 kDa		unknown	0	0.0010737	0.00078578	0	0	0.00020264
501	TRUE	Empty	Bm4213.1	Bm4213.1		111 kDa		unknown	0	0.00016817	0.00030768	0	0	0.00012696
502	TRUE	Empty	Bm2985a.1	Bm2985a.1		45 kDa		unknown	0	0.00053945	0.00074022	0	0	0.00045815
503	TRUE	Empty	Bm2524.1	Bm2524.1		79 kDa		unknown	0	0.00032603	0.00026843	0	0	0.00041535
504	TRUE	Empty	Bm2853a.1	Bm2853a.1		29 kDa		unknown	0	0.001034	0.001135	0	0	0.00035125
505	TRUE	Empty	Bm2656.1	Bm2656.1		19 kDa	TRUE	unknown	0	0	0.00074292	0	0	0.00038318
506	TRUE	Empty	Bm1829a.1	Bm1829a.1		42 kDa		unknown	0	0	0.0010537	0	0	0.00063406
507	TRUE	Empty	Bm7564.1	Bm7564.1		14 kDa		unknown	0	0	0	0	0	0.0022945
508	TRUE	Empty	Bm13857.1	Bm13857.1		47 kDa		unknown	0	0.00052673	0.00072277	0	0	0.00029823
509	TRUE	Empty	Bm4511a.1	Bm4511a.1 (+1)		28 kDa		unknown	0	0.00072198	0.0013209	0	0	0.00054504
510	TRUE	Empty	Bm10686b.1	Bm10686b.1		35 kDa		unknown	0	0.0003545	0.00097287	0	0	0.00050179
511	TRUE	Empty	Bm6793.1	Bm6793.1		31 kDa		unknown	0	0.00059187	0.0010829	0	0	0.00055852
512	TRUE	Empty	Bm13907.1	Bm13907.1		71 kDa		unknown	0	0.00018246	0.00030044	0	0	0.00041323
513	TRUE	Empty	Bm11475a.1	Bm11475a.1		63 kDa	TRUE	unknown	0	0.00020414	0.00056024	0	0	0
514	TRUE	Empty	Bm4040a.1	Bm4040a.1		36 kDa		unknown	0	0.0013744	0	0	0	0.00038908
515	TRUE	Empty	Bm2964a.1	Bm2964a.1		15 kDa		unknown	0	0	0.0013228	0	0	0.0018194
516	TRUE	Empty	Bm10134.1	Bm10134.1		58 kDa		unknown	0	0.00078167	0.00036774	0	0	0
517	TRUE	Empty	Bm13765.1	Bm13765.1		39 kDa		unknown	0	0.00093315	0.0010244	0	0	0
518	TRUE	Empty	Bm13714.1	Bm13714.1		36 kDa	TRUE	unknown	0	0	0.00037951	0	0	0
519	TRUE	Empty	Bm3114.1	Bm3114.1		24 kDa	TRUE	unknown	0	0.00082108	0	0	0	0.0021695
520	TRUE	Empty	Bm3273.1	Bm3273.1		48 kDa	TRUE	unknown	0	0.00066468	0.0010215	0	0	0
521	TRUE	Empty	Bm13924a.1	Bm13924a.1		56 kDa		unknown	0	0.0010905	0.00035912	0	0	0
522	TRUE	Empty	Bm14a.1	Bm14a.1 (+1)		324 kDa	TRUE	unknown	0	0	0	0	0	0.00011206
523	TRUE	Empty	Bm3872.1	Bm3872.1		28 kDa		unknown	0	0	0	0	0	0.0015296
524	TRUE	Empty	Bm1847.1	Bm1847.1		14 kDa		unknown	0	0	0	0	0	0.0034247
525	TRUE	Empty	Bm13729.1	Bm13729.1		56 kDa		unknown	0	0.00066733	0.00048837	0	0	0
526	TRUE	Empty	Bm2428.1	Bm2428.1		21 kDa		unknown	0	0	0.0013181	0	0	0.00067984
527	TRUE	Empty	Bm6180b.1	Bm6180b.1		107 kDa		unknown	0	0.00012191	0	0	0	0.00020707
528	TRUE	Empty	Bm4867.1	Bm4867.1		45 kDa		unknown	0	0.00070855	0.00031112	0	0	0
529	TRUE	Empty	Bm7283a.1	Bm7283a.1		28 kDa		unknown	0	0	0	0	0	0.0007587
530	TRUE	Empty	Bm13955a.1	Bm13955a.1		55 kDa	TRUE	unknown	0	0.00057442	0.00025222	0	0	0.00019514
531	TRUE	Empty	Bm2358b.1	Bm2358b.1		161 kDa		unknown	0	0	0	0	0	0.00018743
532	TRUE	Empty	Bm4769b.1	Bm4769b.1		100 kDa		unknown	0	0.00031796	0.00034904	0	0	0.00010802
533	TRUE	Empty	Bm9218.1	Bm9218.1		22 kDa		unknown	0	0.00084596	0.0021668	0	0	0.00031932
534	TRUE	Empty	Bm4067a.1	Bm4067a.1 (+1)		26 kDa		unknown	0	0.00072826	0	0	0	0.0010996
535	TRUE	Empty	Bm16923.1	Bm16923.1		109 kDa		unknown	0	0.0002875	0.00044185	0	0	9.767e-05
536	TRUE	Empty	Bm13678a.1	Bm13678a.1		103 kDa	TRUE	unknown	0	0.00030213	0.00033166	0	0	0.00010264
537	TRUE	Empty	Bm2299b.1	Bm2299b.1 (+1)		66 kDa		unknown	0	0.00038047	0.00052207	0	0	0.00021542
538	TRUE	Empty	Bm4659a.1	Bm4659a.1 (+1)		135 kDa		unknown	0	0.0002382	0.00020918	0	0	5.3946e-05
539	TRUE	Empty	Bm4204.1	Bm4204.1		175 kDa		unknown	0	0.00036445	8.0014e-05	0	0	0
540	TRUE	Empty	Bm13740a.1	Bm13740a.1 (+2)		14 kDa		unknown	0	0.00085897	0.0014144	0	0	0.00097269
541	TRUE	Empty	Bm2886.1	Bm2886.1		74 kDa		unknown	0	0.0002534	0.00027817	0	0	0.00028695
542	TRUE	Empty	Bm4000.1	Bm4000.1		49 kDa		unknown	0	0.00037896	0.000416	0	0	0.00035761
543	TRUE	Empty	Bm3771.1	Bm3771.1		56 kDa		unknown	0	0.0004345	0	0	0	0.00043052
544	TRUE	Empty	Bm3614.1	Bm3614.1		157 kDa		unknown	0	0.00011672	0	0	0	0.00015421
545	TRUE	Empty	Bm5552.1	Bm5552.1		17 kDa		unknown	0	0.0011552	0.0016908	0	0	0.00087207
546	TRUE	Empty	Bm1575.1	Bm1575.1		55 kDa		unknown	0	0.00081936	0.00038548	0	0	0
547	TRUE	Empty	Bm14057.1	Bm14057.1		17 kDa		unknown	0	0.0015193	0.0016678	0	0	0.0010753
548	TRUE	Empty	Bm6137a.1	Bm6137a.1 (+1)		70 kDa		unknown	0	0.00017367	0.00028596	0	0	0.00034415
549	TRUE	Empty	Bm7109.1	Bm7109.1 (+1)		26 kDa		unknown	0	0.00051223	0.0011246	0	0	0.00087007
550	TRUE	Empty	Bm3034a.1	Bm3034a.1		84 kDa		unknown	0	0.00054434	0.00025609	0	0	8.8057e-05
551	TRUE	Empty	Bm2265b.1	Bm2265b.1		24 kDa		unknown	0	0.0010436	0.0017184	0	0	0
552	TRUE	Empty	Bm5288a.1	Bm5288a.1		259 kDa		unknown	0	0.00012255	0	0	0	0.00011102
553	TRUE	Empty	Bm5285.1	Bm5285.1		18 kDa		unknown	0	0.0014046	0.0011564	0	0	0.0011929
554	TRUE	Empty	Bm14071.1	Bm14071.1 (+1)		14 kDa		unknown	0	0.0027686	0.0015196	0	0	0.00052252
555	TRUE	Empty	Bm5410a.1	Bm5410a.1		43 kDa		unknown	0	0.00029857	0.00049164	0	0	0.00050715
556	TRUE	Empty	Bm4095.1	Bm4095.1 (+1)		46 kDa		unknown	0	0.00068423	0.00030044	0	0	0.00038741
557	TRUE	Empty	Bm6124.1	Bm6124.1		33 kDa		unknown	0	0.00077817	0.00042711	0	0	0.00055074
558	TRUE	Empty	Bm2879.1	Bm2879.1 (+1)		25 kDa		unknown	0	0.0012924	0.00056751	0	0	0.00058542
559	TRUE	Empty	Bm6643.1	Bm6643.1		11 kDa		unknown	0	0.0016584	0.003641	0	0	0.00093898
560	TRUE	Empty	Bm17575.1	Bm17575.1		47 kDa		unknown	0	0.00054472	0.00059796	0	0	0.00023131
561	TRUE	Empty	Bm4525.1	Bm4525.1		36 kDa		unknown	0	0.0012252	0.00038427	0	0	0.0001982
562	TRUE	Empty	Bm5885.1	Bm5885.1		12 kDa		unknown	0	0.0021895	0	0	0	0.0012397
563	TRUE	Empty	Bm3232.1	Bm3232.1		12 kDa		unknown	0	0.0030455	0.0027859	0	0	0
564	TRUE	Empty	Bm6912.1	Bm6912.1		76 kDa		unknown	0	0.0007545	0.00027608	0	0	0
565	TRUE	Empty	Bm2205.1	Bm2205.1		25 kDa		unknown	0	0.0022635	0	0	0	0
566	TRUE	Empty	Bm17427.1	Bm17427.1 (+1)		19 kDa		unknown	0	0	0	0	0	0.0017037
567	TRUE	Empty	Bm5745.1	Bm5745.1		17 kDa		unknown	0	0.001479	0.0020295	0	0	0
568	TRUE	Empty	Bm13754.1	Bm13754.1		49 kDa		unknown	0	0	0	0	0	0.00071847
569	TRUE	Empty	Bm17768.1	Bm17768.1		47 kDa		unknown	0	0.001061	0.00029117	0	0	0
570	TRUE	Empty	Bm4557b.1	Bm4557b.1		107 kDa		unknown	0	0.00023963	0.00059186	0	0	0
571	TRUE	Empty	Bm5303.1	Bm5303.1		66 kDa	TRUE	unknown	0	0.00038308	0.00073591	0	0	0
572	TRUE	Empty	Bm4378.1	Bm4378.1		108 kDa		unknown	0	0.00028929	0.00050811	0	0	0
573	TRUE	Empty	Bm5926a.1	Bm5926a.1		105 kDa		unknown	0	0.00065406	0.00013054	0	0	0
574	TRUE	Empty	Bm3331a.1	Bm3331a.1 (+2)		49 kDa		unknown	0	0.00090892	0.00057015	0	0	0
575	TRUE	Empty	Bm4360a.1	Bm4360a.1 (+1)		36 kDa		unknown	0	0	0.00092865	0	0	0.00057477
576	TRUE	Empty	Bm13759b.1	Bm13759b.1		70 kDa	TRUE	unknown	0	0.00061646	0	0	0	0
577	TRUE	Empty	Bm3844.1	Bm3844.1		16 kDa	TRUE	unknown	0	0	0.0025538	0	0	0.00087812
578	TRUE	Empty	Bm8320.1	Bm8320.1		15 kDa		unknown	0	0	0	0	0	0.0017685
579	TRUE	Empty	Bm17541.1	Bm17541.1		21 kDa		unknown	0	0	0	0	0	0.0018596
580	TRUE	Empty	Bm3026.1	Bm3026.1		14 kDa		unknown	0	0	0	0	0	0.0028978
581	TRUE	Empty	Bm4667.1	Bm4667.1		18 kDa	TRUE	unknown	0	0	0	0	0	0.002601
582	TRUE	Empty	Bm9472.1	Bm9472.1		51 kDa		unknown	0	0.0017846	0	0	0	0
583	TRUE	Empty	Bm6219d.1	Bm6219d.1 (+2)		965 kDa		unknown	0	4.5997e-05	0	0	0	0
584	TRUE	Empty	Bm3754.1	Bm3754.1		35 kDa		unknown	0	0.00054739	0.00060089	0	0	0.00030993
585	TRUE	Empty	Bm4644b.1	Bm4644b.1		54 kDa		unknown	0	0.00022156	0.00060804	0	0	0.00012545
586	TRUE	Empty	Bm12345.1	Bm12345.1		164 kDa		unknown	0	0.00019266	0	0	0	4.3633e-05
587	TRUE	Empty	Bm4840a.1	Bm4840a.1 (+1)		106 kDa		unknown	0	0.00017632	0	0	0	0
588	TRUE	Empty	Bm5423b.1	Bm5423b.1 (+1)		172 kDa		unknown	0	0.00025102	0.00015746	0	0	0
589	TRUE	Empty	Bm5038.1	Bm5038.1		42 kDa		unknown	0	0.00062911	0.0006906	0	0	0.0003562
590	TRUE	Empty	Bm5333a.1	Bm5333a.1		96 kDa		unknown	0	0	0.0002143	0	0	0.00022107
591	TRUE	Empty	Bm13929.1	Bm13929.1		108 kDa	TRUE	unknown	0	0.00046239	0.0001269	0	0	6.545e-05
592	TRUE	Empty	Bm6162a.1	Bm6162a.1 (+1)		22 kDa		unknown	0	0.0011453	0.0012572	0	0	0.00048635
593	TRUE	Empty	Bm1689.1	Bm1689.1		107 kDa		unknown	0	0.00029263	0.00032123	0	0	0
594	TRUE	Empty	Bm18203.1	Bm18203.1 (+1)		33 kDa	TRUE	unknown	0	0.0005456	0.00059893	0	0	0.00061783
595	TRUE	Empty	Bm13716.1	Bm13716.1		56 kDa		unknown	0	0.00034045	0.00037372	0	0	0.00025701
596	TRUE	Empty	Bm4572a.1	Bm4572a.1		129 kDa		unknown	0	0.00014005	0.00015374	0	0	0.00034361
597	TRUE	Empty	Bm3051.1	Bm3051.1		37 kDa		unknown	0	0.00051538	0.00037717	0	0	0.00048635
598	TRUE	Empty	Bm6683.1	Bm6683.1		35 kDa		unknown	0	0.00055099	0.0010081	0	0	0.00020798
599	TRUE	Empty	Bm630a.1	Bm630a.1		48 kDa		unknown	0	0.00053686	0.00029467	0	0	0.00037996
600	TRUE	Empty	Bm18219.1	Bm18219.1		27 kDa		unknown	0	0.0011348	0.0004983	0	0	0.00077104
601	TRUE	Empty	Bm7387.1	Bm7387.1		74 kDa		unknown	0	0	0.00037717	0	0	0
602	TRUE	Empty	Bm5144a.1	Bm5144a.1 (+1)		22 kDa		unknown	0	0	0	0	0	0.00061087
603	TRUE	Empty	Bm7004a.1	Bm7004a.1 (+2)		405 kDa		unknown	0	0.00010749	0	0	0	0
604	TRUE	Empty	Bm3874.1	Bm3874.1		65 kDa		unknown	0	0.0002908	0.00031922	0	0	0.00027441
605	TRUE	Empty	Bm7510.1	Bm7510.1		16 kDa		unknown	0	0.00078639	0.00086325	0	0	0.0013357
606	TRUE	Empty	Bm3889a.1	Bm3889a.1 (+2)		74 kDa		unknown	0	0.00034254	0.00018801	0	0	0.00024243
607	TRUE	Empty	Bm6210.1	Bm6210.1		19 kDa		unknown	0	0.00068089	0.0011212	0	0	0.00096379
608	TRUE	Empty	Bm5037a.1	Bm5037a.1		39 kDa		unknown	0	0.0006381	0.00035023	0	0	0.00045161
609	TRUE	Empty	Bm13757a.1	Bm13757a.1 (+1)		49 kDa	TRUE	unknown	0	0	0.0002818	0	0	0.00058138
610	TRUE	Empty	Bm2913b.1	Bm2913b.1		123 kDa	TRUE	unknown	0	0	0	0	0	0.00025794
611	TRUE	Empty	Bm2247.1	Bm2247.1		18 kDa		unknown	0	0	0	0	0	0.0011708
612	TRUE	Empty	Bm6823.1	Bm6823.1		20 kDa		unknown	0	0	0	0	0	0.0014964
613	TRUE	Empty	Bm18592.1	Bm18592.1		51 kDa		unknown	0	0.0007461	0.00040951	0	0	0
614	TRUE	Empty	Bm3633a.1	Bm3633a.1 (+1)		211 kDa		unknown	0	0.00021287	6.6765e-05	0	0	0
615	TRUE	Empty	Bm1700a.1	Bm1700a.1 (+2)		45 kDa		unknown	0	0.00056684	0.0007778	0	0	0
616	TRUE	Empty	Bm18059.1	Bm18059.1		19 kDa		unknown	0	0.00096264	0	0	0	0.0010901
617	TRUE	Empty	Bm7560.1	Bm7560.1		40 kDa		unknown	0	0.00061355	0.0008419	0	0	0
618	TRUE	Empty	Bm2412.1	Bm2412.1		20 kDa		unknown	0	0	0.0014009	0	0	0.0010839
619	TRUE	Empty	Bm7171a.1	Bm7171a.1		121 kDa		unknown	0	0.00026237	0	0	0	0
620	TRUE	Empty	Bm4482.1	Bm4482.1		49 kDa	TRUE	unknown	0	0.00038155	0	0	0	0.00064809
621	TRUE	Empty	Bm13897.1	Bm13897.1 (+1)		11 kDa		unknown	0	0	0	0	0	0.0029032
622	TRUE	Empty	Bm4870.1	Bm4870.1		75 kDa		unknown	0	0.00077786	0.00018975	0	0	0
623	TRUE	Empty	Bm5713b.1	Bm5713b.1		77 kDa	TRUE	unknown	0	0.0006588	0.0001808	0	0	0
624	TRUE	Empty	Bm13682.1	Bm13682.1		45 kDa		unknown	0	0.00096981	0.00060834	0	0	0
625	TRUE	Empty	Bm13762.1	Bm13762.1		39 kDa		unknown	0	0.00095442	0.00069847	0	0	0
626	TRUE	Empty	Bm6639.1	Bm6639.1		69 kDa		unknown	0	0.00075323	0.00020671	0	0	0
627	TRUE	Empty	Bm5705.1	Bm5705.1		31 kDa	TRUE	unknown	0	0.0004362	0.0021547	0	0	0
628	TRUE	Empty	Bm5274.1	Bm5274.1		44 kDa	TRUE	unknown	0	0.00028342	0.00031112	0	0	0
629	TRUE	Empty	Bm17727.1	Bm17727.1		47 kDa	TRUE	unknown	0	0	0	0	0.0073228	0
630	TRUE	Empty	Bm4435a.1	Bm4435a.1		38 kDa		unknown	0	0.0013413	0.00073622	0	0	0
631	TRUE	Empty	Bm3361.1	Bm3361.1		91 kDa		unknown	0	0.00063208	0	0	0	0
632	TRUE	Empty	Bm4704.1	Bm4704.1 (+1)		18 kDa		unknown	0	0	0	0	0	0.0017243
633	TRUE	Empty	Bm5877.1	Bm5877.1		72 kDa		unknown	0	0	0	0	0	0.00040079
634	TRUE	Empty	Bm6684.1	Bm6684.1		33 kDa		unknown	0	0.00038639	0.0016966	0	0	0
635	TRUE	Empty	Bm12733.1	Bm12733.1		33 kDa		unknown	0	0.00097271	0	0	0	0.00066089
636	TRUE	Empty	Bm294a.1	Bm294a.1 (+4)		11 kDa		unknown	0	0	0	0.13767	0.042518	0
637	TRUE	Empty	Bm11085a.1	Bm11085a.1 (+3)		54 kDa		unknown	0	0.00034607	0.00088643	0	0	0
638	TRUE	Empty	Bm6492.1	Bm6492.1		14 kDa		unknown	0	0	0	0	0	0.0023513
639	TRUE	Empty	Bm5340.1	Bm5340.1		75 kDa	TRUE	unknown	0	0.00058772	0	0	0	0
640	TRUE	Empty	Bm8877.1	Bm8877.1		8 kDa		unknown	0	0	0	0	0	0.0045161
641	TRUE	Empty	Bm4543.1	Bm4543.1 (+2)		14 kDa		unknown	0	0.0017585	0.00096521	0	0	0
642	TRUE	Empty	Bm13963.1	Bm13963.1		57 kDa		unknown	0	0	0.00036848	0	0	0.00019005
643	TRUE	Empty	Bm7639b.1	Bm7639b.1		402 kDa		unknown	0	0.00011062	0	0	0	0
644	TRUE	Empty	Bm5221a.1	Bm5221a.1		162 kDa		unknown	0	0.000194	0	0	0	8.7873e-05
645	TRUE	Empty	Bm5543.1	Bm5543.1		54 kDa		unknown	0	0.0002265	0	0	0	0.00044886
646	TRUE	Empty	Bm6200a.1	Bm6200a.1		59 kDa		unknown	0	0.0003215	0.00035292	0	0	0.00018203
647	TRUE	Empty	Bm3567a.1	Bm3567a.1		63 kDa		unknown	0	0.0001922	0.00042197	0	0	0.00032646
648	TRUE	Empty	Bm3885a.1	Bm3885a.1		123 kDa		unknown	0	0.00026262	0.00017297	0	0	0
649	TRUE	Empty	Bm3368a.1	Bm3368a.1 (+1)		137 kDa		unknown	0	0.000234	0.00015413	0	0	0
650	TRUE	Empty	Bm17155.1	Bm17155.1 (+1)		43 kDa		unknown	0	0.00058312	0.00064011	0	0	0.00016508
651	TRUE	Empty	Bm2994a.1	Bm2994a.1		29 kDa		unknown	0	0.00064672	0.00047329	0	0	0.00061028
652	TRUE	Empty	Bm3918.1	Bm3918.1		39 kDa		unknown	0	0.00066075	0.000544	0	0	0.00018706
653	TRUE	Empty	Bm14027b.1	Bm14027b.1		29 kDa		unknown	0	0.00067	0.0012258	0	0	0.0002529
654	TRUE	Empty	Bm9083.1	Bm9083.1		30 kDa		unknown	0	0.0012934	0.00047329	0	0	0.00024411
655	TRUE	Empty	Bm14687a.1	Bm14687a.1		36 kDa		unknown	0	0.0010737	0.00058933	0	0	0
656	TRUE	Empty	Bm13670a.1	Bm13670a.1		23 kDa	TRUE	unknown	0	0.00055281	0.0012137	0	0	0.00046949
657	TRUE	Empty	Bm3996.1	Bm3996.1 (+1)		53 kDa		unknown	0	0.00035867	0.00052497	0	0	0.00020308
658	TRUE	Empty	Bm14007b.1	Bm14007b.1		12 kDa		unknown	0	0	0.0021889	0	0	0.00084676
659	TRUE	Empty	Bm6484.1	Bm6484.1		36 kDa		unknown	0	0.00053175	0.00097287	0	0	0.00020071
660	TRUE	Empty	Bm2739.1	Bm2739.1		63 kDa		unknown	0	0	0.00065087	0	0	0.00016785
661	TRUE	Empty	Bm3131.1	Bm3131.1		72 kDa		unknown	0	0.00026009	0	0	0	0.00029453
662	TRUE	Empty	Bm5170.1	Bm5170.1		18 kDa		unknown	0	0	0.00078578	0	0	0.0010132
663	TRUE	Empty	Bm13741.1	Bm13741.1 (+1)		61 kDa		unknown	0	0.00052181	0.00034369	0	0	0
664	TRUE	Empty	Bm2320.1	Bm2320.1		28 kDa		unknown	0	0	0.00098065	0	0	0.0005058
665	TRUE	Empty	Bm7323.1	Bm7323.1 (+1)		15 kDa		unknown	0	0.0020229	0.0013324	0	0	0.00045815
666	TRUE	Empty	Bm2370.1	Bm2370.1		34 kDa		unknown	0	0.00038908	0.00042711	0	0	0.00077104
667	TRUE	Empty	Bm9338.1	Bm9338.1		36 kDa		unknown	0	0.0010568	0.00038669	0	0	0
668	TRUE	Empty	Bm3172a.1	Bm3172a.1 (+2)		57 kDa		unknown	0	0.00042949	0.0003536	0	0	0.00018238
669	TRUE	Empty	Bm3463.1	Bm3463.1		54 kDa		unknown	0	0.00057442	0.00037834	0	0	0
670	TRUE	Empty	Bm16920.1	Bm16920.1		41 kDa		unknown	0	0.00029464	0	0	0	0.00066728
671	TRUE	Empty	Bm8538.1	Bm8538.1		17 kDa		unknown	0	0	0.0015817	0	0	0.00061185
672	TRUE	Empty	Bm14025.1	Bm14025.1		26 kDa		unknown	0	0	0	0	0	0.0010322
673	TRUE	Empty	Bm4237.1	Bm4237.1		16 kDa		unknown	0	0.0027719	0	0	0	0
674	TRUE	Empty	Bm17772.1	Bm17772.1		10 kDa		unknown	0	0	0	0	0	0.0017369
675	TRUE	Empty	Bm13728.1	Bm13728.1		116 kDa		unknown	0	0.00032556	0.00017869	0	0	0
676	TRUE	Empty	Bm6624a.1	Bm6624a.1 (+3)		81 kDa		unknown	0	0.00014559	0	0	0	0.00032973
677	TRUE	Empty	Bm4239.1	Bm4239.1		42 kDa		unknown	0	0.0007289	0.00048008	0	0	0
678	TRUE	Empty	Bm5925.1	Bm5925.1		68 kDa		unknown	0	0.00055556	0.00030493	0	0	0
679	TRUE	Empty	Bm5970.1	Bm5970.1		203 kDa		unknown	0	0.00021183	0	0	0	0
680	TRUE	Empty	Bm13750a.1	Bm13750a.1		69 kDa		unknown	0	0.00055281	0.00030342	0	0	0
681	TRUE	Empty	Bm4474.1	Bm4474.1		53 kDa		unknown	0	0.00046919	0.00077257	0	0	0
682	TRUE	Empty	Bm3208.1	Bm3208.1		39 kDa	TRUE	unknown	0	0.00063992	0.00070247	0	0	0
683	TRUE	Empty	Bm9694a.1	Bm9694a.1 (+1)		156 kDa		unknown	0	0.00024705	9.0399e-05	0	0	0
684	TRUE	Empty	Bm5042.1	Bm5042.1		87 kDa		unknown	0	0.00052042	0.00016322	0	0	0
685	TRUE	Empty	Bm7537.1	Bm7537.1		59 kDa		unknown	0	0.00054313	0.00059621	0	0	0
686	TRUE	Empty	Bm14003a.1	Bm14003a.1 (+2)		39 kDa	TRUE	unknown	0	0.0011632	0.00054724	0	0	0
687	TRUE	Empty	Bm8361c.1	Bm8361c.1		64 kDa		unknown	0	0	0	0	0	0.00043305
688	TRUE	Empty	Bm7047.1	Bm7047.1		29 kDa		unknown	0	0	0	0	0	0.0010365
689	TRUE	Empty	Bm4766.1	Bm4766.1		135 kDa	TRUE	unknown	0	0.00027595	0	0	0	5.208e-05
690	TRUE	Empty	Bm12499a.1	Bm12499a.1 (+1)		156 kDa	TRUE	unknown	0	0.00012173	0.00017817	0	0	0
691	TRUE	Empty	Bm2101.1	Bm2101.1		68 kDa	TRUE	unknown	0	0.00065908	0.00020671	0	0	0
692	TRUE	Empty	Bm5241.1	Bm5241.1		172 kDa		unknown	0	0.00014939	0.00024598	0	0	0
693	TRUE	Empty	Bm13850.1	Bm13850.1		39 kDa		unknown	0	0	0.0010359	0	0	0.00044525
694	TRUE	Empty	Bm4452a.1	Bm4452a.1		37 kDa		unknown	0	0.0011702	0	0	0	0
695	TRUE	Empty	Bm3223a.1	Bm3223a.1 (+1)		33 kDa		unknown	0	0.00074944	0.0010284	0	0	0
696	TRUE	Empty	Bm12565.1	Bm12565.1		251 kDa	TRUE	unknown	0	0	0	0	0	0.00013033
697	TRUE	Empty	Bm14039.1	Bm14039.1		24 kDa		unknown	0	0.0013421	0.0011787	0	0	0
698	TRUE	Empty	Bm6239.1	Bm6239.1		26 kDa		unknown	0	0.00097953	0.0013441	0	0	0
699	TRUE	Empty	Bm5711.1	Bm5711.1		32 kDa		unknown	0	0.0010456	0.00091821	0	0	0
700	TRUE	Empty	Bm4587.1	Bm4587.1 (+1)		32 kDa		unknown	0	0.0014583	0.00045739	0	0	0
701	TRUE	Empty	Bm1978a.1	Bm1978a.1 (+1)		116 kDa	TRUE	unknown	0	0.00033534	0.0001227	0	0	0
702	TRUE	Empty	Bm17695.1	Bm17695.1		12 kDa		unknown	0	0	0	0	0	0.0027623
703	TRUE	Empty	Bm11145.1	Bm11145.1 (+6)		31 kDa		unknown	0	0	0	0	0	0.00088737
704	TRUE	Empty	Bm4453a.1	Bm4453a.1 (+3)		34 kDa		unknown	0	0	0	0	0	0.00095155
705	TRUE	Empty	Bm13906a.1	Bm13906a.1		12 kDa		unknown	0	0	0	0	0	0.0020302
706	TRUE	Empty	Bm7600a.1	Bm7600a.1 (+1)		100 kDa	TRUE	unknown	0	0.00019342	0	0	0	0
707	TRUE	Empty	Bm5454a.1	Bm5454a.1		20 kDa	TRUE	unknown	0	0	0	0	0	0.0012092
708	TRUE	Empty	Bm5638.1	Bm5638.1		12 kDa		unknown	0	0	0	0	0.010397	0.0011392
709	TRUE	Empty	Bm10780.1	Bm10780.1		18 kDa		unknown	0	0	0	0	0	0.0010264
710	TRUE	Empty	Bm3391a.1	Bm3391a.1 (+1)		410 kDa		unknown	0	0.00010951	0	0	0	0
711	TRUE	Empty	Bm17992.1	Bm17992.1		15 kDa		unknown	0	0	0	0	0.012729	0
712	TRUE	Empty	Bm7542.1	Bm7542.1		124 kDa		unknown	0	0.00020679	0.0001135	0	0	5.8542e-05
713	TRUE	Empty	Bm9740a.1	Bm9740a.1 (+1)		58 kDa		unknown	0	0.00021557	0.00023664	0	0	0.00030514
714	TRUE	Empty	Bm1966a.1	Bm1966a.1		93 kDa		unknown	0	0.00013341	0.00014645	0	0	0.00011331
715	TRUE	Empty	Bm5835.1	Bm5835.1		73 kDa		unknown	0	0.00017641	0.0007746	0	0	0
716	TRUE	Empty	Bm7169b.1	Bm7169b.1		133 kDa		unknown	0	0.00019023	0	0	0	8.0781e-05
717	TRUE	Empty	Bm1727a.1	Bm1727a.1		284 kDa	TRUE	unknown	0	8.9333e-05	0	0	0	5.058e-05
718	TRUE	Empty	Bm12331.1	Bm12331.1 (+2)		30 kDa		unknown	0	0	0.0011521	0	0	0.00023769
719	TRUE	Empty	Bm4625a.1	Bm4625a.1 (+1)		52 kDa	TRUE	unknown	0	0.0003714	0.0005436	0	0	0
720	TRUE	Empty	Bm2161c.1	Bm2161c.1 (+3)		61 kDa		unknown	0	0.00031426	0.00022998	0	0	0.00017793
721	TRUE	Empty	Bm4658.1	Bm4658.1		71 kDa		unknown	0	0.00017669	0.00038792	0	0	0.00010004
722	TRUE	Empty	Bm4999a.1	Bm4999a.1 (+2)		573 kDa		unknown	0	7.7654e-05	2.4355e-05	0	0	0
723	TRUE	Empty	Bm12863.1	Bm12863.1		39 kDa		unknown	0	0.00047316	0	0	0	0.0003572
724	TRUE	Empty	Bm382.1	Bm382.1		9 kDa		unknown	0	0	0.00227	0	0	0.0015611
725	TRUE	Empty	Bm4908.1	Bm4908.1		38 kDa		unknown	0	0	0.00054724	0	0	0.00037634
726	TRUE	Empty	Bm1694a.1	Bm1694a.1		98 kDa		unknown	0	0.00039412	0	0	0	7.4382e-05
727	TRUE	Empty	Bm1819a.1	Bm1819a.1		36 kDa		unknown	0	0.0005015	0.00055051	0	0	0.00028394
728	TRUE	Empty	Bm5444.1	Bm5444.1 (+1)		34 kDa		unknown	0	0.00073951	0.0004059	0	0	0.00020935
729	TRUE	Empty	Bm4907a.1	Bm4907a.1 (+2)		26 kDa		unknown	0	0	0.00082454	0	0	0.00042528
730	TRUE	Empty	Bm13885.1	Bm13885.1		23 kDa		unknown	0	0.00080144	0.00058651	0	0	0.00060502
731	TRUE	Empty	Bm10912.1	Bm10912.1		65 kDa		unknown	0	0	0.00041908	0	0	0.00027019
732	TRUE	Empty	Bm5467.1	Bm5467.1		45 kDa		unknown	0	0.00069618	0.00030569	0	0	0
733	TRUE	Empty	Bm13756b.1	Bm13756b.1		30 kDa	TRUE	unknown	0	0	0	0	0	0.00035256
734	TRUE	Empty	Bm4118a.1	Bm4118a.1 (+1)		35 kDa		unknown	0	0.00074444	0.0004086	0	0	0.0004215
735	TRUE	Empty	Bm10832.1	Bm10832.1		28 kDa		unknown	0	0.00068648	0.00075357	0	0	0.00038868
736	TRUE	Empty	Bm4641.1	Bm4641.1		55 kDa		unknown	0	0.00034045	0.00037372	0	0	0.00012851
737	TRUE	Empty	Bm2998.1	Bm2998.1		17 kDa		unknown	0	0.0011167	0.00081721	0	0	0.00063225
738	TRUE	Empty	Bm6312.1	Bm6312.1		45 kDa		unknown	0	0	0.00045853	0	0	0.0002365
739	TRUE	Empty	Bm2648.1	Bm2648.1		16 kDa		unknown	0	0	0.0013324	0	0	0.0011454
740	TRUE	Empty	Bm2376a.1	Bm2376a.1		165 kDa		unknown	0	7.5604e-05	0.00012449	0	0	6.4209e-05
741	TRUE	Empty	Bm13937a.1	Bm13937a.1		15 kDa		unknown	0	0.0025379	0.00092865	0	0	0.00047898
742	TRUE	Empty	Bm14082.1	Bm14082.1		7 kDa		unknown	0	0.0050758	0	0	0	0.00095795
743	TRUE	Empty	Bm12108.1	Bm12108.1		27 kDa		unknown	0	0	0.0012663	0	0	0.00039189
744	TRUE	Empty	Bm6815a.1	Bm6815a.1		31 kDa		unknown	0	0	0.001135	0	0	0
745	TRUE	Empty	Bm6289b.1	Bm6289b.1		35 kDa		unknown	0	0	0.00061087	0	0	0.0004201
746	TRUE	Empty	Bm5116.1	Bm5116.1		29 kDa		unknown	0	0	0.00072965	0	0	0.00037634
747	TRUE	Empty	Bm4816.1	Bm4816.1		52 kDa		unknown	0	0.00038068	0.00041789	0	0	0
748	TRUE	Empty	Bm2393a.1	Bm2393a.1 (+1)		228 kDa		unknown	0	0.00016792	0	0	0	0
749	TRUE	Empty	Bm17419.1	Bm17419.1 (+2)		42 kDa	TRUE	unknown	0	0	0	0	0	0.0004272
750	TRUE	Empty	Bm13726.1	Bm13726.1		132 kDa		unknown	0	0.00019471	0.00021374	0	0	0
751	TRUE	Empty	Bm7212.1	Bm7212.1		143 kDa		unknown	0	0.00026316	0	0	0	7.4499e-05
752	TRUE	Empty	Bm13689.1	Bm13689.1		54 kDa		unknown	0	0.00046143	0.00050653	0	0	0
753	TRUE	Empty	Bm4869a.1	Bm4869a.1 (+1)		67 kDa	TRUE	unknown	0	0	0.00062014	0	0	0
754	TRUE	Empty	Bm10315.1	Bm10315.1		41 kDa		unknown	0	0	0.00051075	0	0	0.00043906
755	TRUE	Empty	Bm2355a.1	Bm2355a.1		56 kDa		unknown	0	0.00065815	0.00024083	0	0	0
756	TRUE	Empty	Bm7158.1	Bm7158.1		167 kDa		unknown	0	0.00023264	8.5126e-05	0	0	0
757	TRUE	Empty	Bm5893.1	Bm5893.1 (+1)		44 kDa		unknown	0	0.00073659	0.00032343	0	0	0
758	TRUE	Empty	Bm10661.1	Bm10661.1		40 kDa		unknown	0	0	0.0012436	0	0	0.00018326
759	TRUE	Empty	Bm3018a.1	Bm3018a.1		23 kDa		unknown	0	0	0.00062541	0	0	0.0012903
760	TRUE	Empty	Bm5991.1	Bm5991.1		34 kDa		unknown	0	0.00037347	0	0	0	0.00063436
761	TRUE	Empty	Bm829.1	Bm829.1		15 kDa		unknown	0	0	0.0013421	0	0	0
762	TRUE	Empty	Bm4817a.1	Bm4817a.1		36 kDa		unknown	0	0.00073951	0	0	0	0
763	TRUE	Empty	Bm6299a.1	Bm6299a.1 (+1)		31 kDa		unknown	0	0	0.0013276	0	0	0
764	TRUE	Empty	Bm11573.1	Bm11573.1		62 kDa		unknown	0	0.00040386	0.00044333	0	0	0
765	TRUE	Empty	Bm13752.1	Bm13752.1		41 kDa		unknown	0	0.00076275	0.00050238	0	0	0
766	TRUE	Empty	Bm14047.1	Bm14047.1		21 kDa		unknown	0	0	0.0010159	0	0	0.0010479
767	TRUE	Empty	Bm228.1	Bm228.1 (+1)		19 kDa		unknown	0	0	0.00073402	0	0	0.0011358
768	TRUE	Empty	Bm2794a.1	Bm2794a.1 (+1)		56 kDa		unknown	0	0.00043791	0.00048071	0	0	0
769	TRUE	Empty	Bm4490.1	Bm4490.1		29 kDa		unknown	0	0.0010863	0.00071545	0	0	0
770	TRUE	Empty	Bm9837a.1	Bm9837a.1		22 kDa		unknown	0	0.00082921	0.0015171	0	0	0
771	TRUE	Empty	Bm1677.1	Bm1677.1		28 kDa		unknown	0	0.00089333	0	0	0	0.0005058
772	TRUE	Empty	Bm10781.1	Bm10781.1		16 kDa		unknown	0	0	0	0	0.012106	0.0013264
773	TRUE	Empty	Bm2538.1	Bm2538.1		51 kDa		unknown	0	0.00086277	0	0	0	0
774	TRUE	Empty	Bm10004.1	Bm10004.1		26 kDa		unknown	0	0	0	0	0	0.00078703
775	TRUE	Empty	Bm14063.1	Bm14063.1		10 kDa		unknown	0	0.0012547	0	0	0	0.0021312
776	TRUE	Empty	Bm9227a.1	Bm9227a.1		66 kDa	TRUE	unknown	0	0	0	0	0	0.00037443
777	TRUE	Empty	Bm3002a.1	Bm3002a.1 (+3)		74 kDa		unknown	0	0.00060036	0	0	0	0
778	TRUE	Empty	Bm2788.1	Bm2788.1		122 kDa		unknown	0	0.00034772	0	0	0	0
779	TRUE	Empty	Bm3562.1	Bm3562.1		85 kDa		unknown	0	0.00061104	0	0	0	0
780	TRUE	Empty	Bm3894b.1	Bm3894b.1		18 kDa		unknown	0	0	0	0	0	0.0016748
781	TRUE	Empty	Bm13673.1	Bm13673.1		26 kDa		unknown	0	0.00071277	0.00052162	0	0	0
782	TRUE	Empty	Bm5286a.1	Bm5286a.1		21 kDa	TRUE	unknown	0	0	0.00064179	0	0	0.00033102
783	TRUE	Empty	Bm14765.1	Bm14765.1		162 kDa		unknown	0	7.9933e-05	0	0	0	0.00011314
784	TRUE	Empty	Bm13803.1	Bm13803.1		108 kDa		unknown	0	0.00023048	0.0001265	0	0	0
785	TRUE	Empty	Bm2625a.1	Bm2625a.1 (+1)		58 kDa	TRUE	unknown	0	0.00021853	0.00059971	0	0	0
786	TRUE	Empty	Bm3132a.1	Bm3132a.1 (+1)		86 kDa		unknown	0	0	0.00024714	0	0	0.00016996
787	TRUE	Empty	Bm500.1	Bm500.1		81 kDa		unknown	0	0.00023525	0	0	0	0.0001776
788	TRUE	Empty	Bm11378a.1	Bm11378a.1		25 kDa		unknown	0	0.00077546	0.00056751	0	0	0.00029271
789	TRUE	Empty	Bm7250.1	Bm7250.1		25 kDa		unknown	0	0.00050989	0.0008396	0	0	0.0002887
790	TRUE	Empty	Bm2398.1	Bm2398.1		60 kDa		unknown	0	0	0.00022127	0	0	0.00028531
791	TRUE	Empty	Bm7936.1	Bm7936.1		56 kDa		unknown	0	0.00033976	0	0	0	0.00025649
792	TRUE	Empty	Bm2700.1	Bm2700.1		19 kDa		unknown	0	0.00065302	0.0010753	0	0	0
793	TRUE	Empty	Bm3741a.1	Bm3741a.1		15 kDa		unknown	0	0	0	0	0	0.00071847
794	TRUE	Empty	Bm6533.1	Bm6533.1		30 kDa		unknown	0	0.0010615	0	0	0	0
795	TRUE	Empty	Bm13930a.1	Bm13930a.1		42 kDa		unknown	0	0.00044786	0.00032776	0	0	0.00016905
796	TRUE	Empty	Bm4498.1	Bm4498.1		49 kDa	TRUE	unknown	0	0.00038155	0.00027923	0	0	0
797	TRUE	Empty	Bm4324.1	Bm4324.1		108 kDa		unknown	0	0.00023435	0.00012863	0	0	0
798	TRUE	Empty	Bm7853.1	Bm7853.1		69 kDa		unknown	0	0	0	0	0	0.00026973
799	TRUE	Empty	Bm13775a.1	Bm13775a.1		23 kDa		unknown	0	0.00055833	0.0012258	0	0	0
800	TRUE	Empty	Bm5992.1	Bm5992.1		113 kDa		unknown	0	0.00022513	0.00012357	0	0	0
801	TRUE	Empty	Bm4901.1	Bm4901.1		29 kDa		unknown	0	0.00063931	0.00046787	0	0	0.00024132
802	TRUE	Empty	Bm6562a.1	Bm6562a.1 (+1)		40 kDa		unknown	0	0.0004564	0.00050101	0	0	0.00017228
803	TRUE	Empty	Bm2492.1	Bm2492.1 (+1)		19 kDa		unknown	0	0.0010213	0.00074745	0	0	0.00057828
804	TRUE	Empty	Bm14078.1	Bm14078.1		11 kDa		unknown	0	0	0.0019771	0	0	0.0010198
805	TRUE	Empty	Bm13892.1	Bm13892.1		25 kDa		unknown	0	0	0.00081001	0	0	0.00041779
806	TRUE	Empty	Bm9035.1	Bm9035.1		12 kDa		unknown	0	0	0.0012382	0	0	0.0012773
807	TRUE	Empty	Bm5814.1	Bm5814.1		149 kDa		unknown	0	0.00012865	0	0	0	0.00014568
808	TRUE	Empty	Bm1917a.1	Bm1917a.1 (+1)		60 kDa		unknown	0	0	0.00023129	0	0	0.00023858
809	TRUE	Empty	Bm7926.1	Bm7926.1		68 kDa		unknown	0	0.00036138	0	0	0	0.00015346
810	TRUE	Empty	Bm6607.1	Bm6607.1		29 kDa		unknown	0	0.00046143	0.0007598	0	0	0
811	TRUE	Empty	Bm13823.1	Bm13823.1		98 kDa		unknown	0	0.0003158	0	0	0	0
812	TRUE	Empty	Bm1202.1	Bm1202.1		15 kDa		unknown	0	0.0017725	0	0	0	0.00050179
813	TRUE	Empty	Bm3032.1	Bm3032.1 (+1)		112 kDa		unknown	0	0.00034787	0	0	0	0
814	TRUE	Empty	Bm13718.1	Bm13718.1		22 kDa		unknown	0	0	0.0012572	0	0	0
815	TRUE	Empty	Bm13874b.1	Bm13874b.1		32 kDa		unknown	0	0.00038373	0.00084248	0	0	0
816	TRUE	Empty	Bm2576a.1	Bm2576a.1		78 kDa		unknown	0	0	0	0	0	9.0321e-05
817	TRUE	Empty	Bm7321.1	Bm7321.1		166 kDa		unknown	0	0.00018978	0	0	0	0
818	TRUE	Empty	Bm13783.1	Bm13783.1		17 kDa		unknown	0	0.0011093	0	0	0	0
819	TRUE	Empty	Bm7586.1	Bm7586.1		55 kDa	TRUE	unknown	0	0.00045765	0	0	0	0
820	TRUE	Empty	Bm8220a.1	Bm8220a.1		172 kDa		unknown	0	0	8.0805e-05	0	0	8.3355e-05
821	TRUE	Empty	Bm4661.1	Bm4661.1		160 kDa		unknown	0	0.00028301	0	0	0	0
822	TRUE	Empty	Bm6193.1	Bm6193.1		72 kDa		unknown	0	0.00045027	0.00019771	0	0	0
823	TRUE	Empty	Bm13789.1	Bm13789.1		49 kDa	TRUE	unknown	0	0	0.00058095	0	0	0.00022473
824	TRUE	Empty	Bm6820a.1	Bm6820a.1		66 kDa		unknown	0	0.00038373	0.00031593	0	0	0
825	TRUE	Empty	Bm7314a.1	Bm7314a.1		35 kDa		unknown	0	0	0.0010048	0	0	0
826	TRUE	Empty	Bm9861.1	Bm9861.1		69 kDa		unknown	0	0.00036433	0.00039994	0	0	0
827	TRUE	Empty	Bm7444.1	Bm7444.1		56 kDa		unknown	0	0.00045209	0.00037221	0	0	0
828	TRUE	Empty	Bm13833a.1	Bm13833a.1 (+1)		53 kDa		unknown	0	0.00048236	0.00052951	0	0	0
829	TRUE	Empty	Bm14035.1	Bm14035.1		20 kDa		unknown	0	0	0.00067724	0	0	0.00069862
830	TRUE	Empty	Bm5352.1	Bm5352.1		82 kDa		unknown	0	0.00046463	0	0	0	0
831	TRUE	Empty	Bm8181.1	Bm8181.1		55 kDa		unknown	0	0.00034114	0.00037448	0	0	0
832	TRUE	Empty	Bm6013.1	Bm6013.1		81 kDa		unknown	0	0.00030678	0.00025257	0	0	0
833	TRUE	Empty	Bm13989a.1	Bm13989a.1		38 kDa		unknown	0	0	0.00053451	0	0	0
834	TRUE	Empty	Bm13668.1	Bm13668.1 (+1)		31 kDa		unknown	0	0.00080626	0.0006638	0	0	0
835	TRUE	Empty	Bm7255a.1	Bm7255a.1 (+1)		106 kDa		unknown	0	0.00017233	0	0	0	0.00016262
836	TRUE	Empty	Bm4759a.1	Bm4759a.1		33 kDa		unknown	0	0	0	0	0	0.00063015
837	TRUE	Empty	Bm5801.1	Bm5801.1		24 kDa		unknown	0	0.0008375	0.0012258	0	0	0
838	TRUE	Empty	Bm9644a.1	Bm9644a.1		92 kDa		unknown	0	0	0.00030008	0	0	0.00011608
839	TRUE	Empty	Bm18101.1	Bm18101.1		65 kDa		unknown	0	0.00039113	0.00032202	0	0	0
840	TRUE	Empty	Bm13722.1	Bm13722.1 (+1)		23 kDa		unknown	0	0	0.0012197	0	0	0
841	TRUE	Empty	Bm13936.1	Bm13936.1		61 kDa		unknown	0	0.00040979	0.00033738	0	0	0
842	TRUE	Empty	Bm8351.1	Bm8351.1 (+1)		90 kDa		unknown	0	0.00027743	0.00022841	0	0	0
843	TRUE	Empty	Bm2004.1	Bm2004.1		35 kDa		unknown	0	0.00035226	0.00096673	0	0	0
844	TRUE	Empty	Bm4025.1	Bm4025.1		63 kDa		unknown	0	0.00049851	0	0	0	0
845	TRUE	Empty	Bm4146.1	Bm4146.1		30 kDa		unknown	0	0.00084596	0.00069648	0	0	0
846	TRUE	Empty	Bm10725.1	Bm10725.1 (+1)		20 kDa		unknown	0	0	0	0	0	0.0013172
847	TRUE	Empty	Bm5430b.1	Bm5430b.1		26 kDa		unknown	0	0.0014629	0.00053529	0	0	0
848	TRUE	Empty	Bm347.1	Bm347.1		60 kDa		unknown	0	0.00054313	0	0	0	0
849	TRUE	Empty	Bm8003.1	Bm8003.1		86 kDa		unknown	0	0.00044021	0	0	0	0
850	TRUE	Empty	Bm5742.1	Bm5742.1 (+1)		24 kDa		unknown	0	0	0	0	0	0.00087812
851	TRUE	Empty	Bm9772a.1	Bm9772a.1 (+1)		75 kDa		unknown	0	0	0	0	0	0.0002773
852	TRUE	Empty	Bm7129.1	Bm7129.1		49 kDa		unknown	0	0.00079196	0	0	0	0
853	TRUE	Empty	Bm17718.1	Bm17718.1		49 kDa	TRUE	unknown	0	0	0	0	0	0
854	TRUE	Empty	Bm6307a.1	Bm6307a.1		34 kDa		unknown	0	0	0.00081449	0	0	0
855	TRUE	Empty	Bm2471.1	Bm2471.1		52 kDa		unknown	0	0.0008369	0	0	0	0
856	TRUE	Empty	Bm2025b.1	Bm2025b.1 (+3)		74 kDa		unknown	0	0.00042043	0.00027692	0	0	0
857	TRUE	Empty	Bm14054a.1	Bm14054a.1 (+1)		20 kDa		unknown	0	0.0015596	0.00068481	0	0	0
858	TRUE	Empty	Bm13971.1	Bm13971.1		53 kDa		unknown	0	0.0004963	0.0004086	0	0	0
859	TRUE	Empty	Bm2907a.1	Bm2907a.1 (+2)		44 kDa		unknown	0	0.00043282	0.00063349	0	0	0
860	TRUE	Empty	Bm8284.1	Bm8284.1		41 kDa	TRUE	unknown	0	0.00063089	0	0	0	0
861	TRUE	Empty	Bm1781.1	Bm1781.1		26 kDa		unknown	0	0.0015438	0	0	0	0
862	TRUE	Empty	Bm7040.1	Bm7040.1		31 kDa		unknown	0	0.0010115	0	0	0	0
863	TRUE	Empty	Bm8901.1	Bm8901.1		46 kDa		unknown	0	0	0	0	0	0.00047419
864	TRUE	Empty	Bm6031.1	Bm6031.1		47 kDa		unknown	0	0	0.00075481	0	0	0
865	TRUE	Empty	Bm3077.1	Bm3077.1		32 kDa		unknown	0	0	0	0	0	0.0010125
866	TRUE	Empty	Bm4836.1	Bm4836.1		52 kDa		unknown	0	0.0008478	0	0	0	0
867	TRUE	Empty	Bm1732a.1	Bm1732a.1 (+2)		29 kDa		unknown	0	0	0	0	0	0.00094366
868	TRUE	Empty	Bm18095.1	Bm18095.1		43 kDa		unknown	0	0.0010679	0	0	0	0
869	TRUE	Empty	Bm5034.1	Bm5034.1		17 kDa		unknown	0	0	0	0	0	0.0014655
870	TRUE	Empty	Bm7268b.1	Bm7268b.1 (+2)		96 kDa		unknown	0	0.00020132	0	0	0	0.00011399
871	TRUE	Empty	Bm13790.1	Bm13790.1		50 kDa		unknown	0	0.00025671	0	0	0	0.00014534
872	TRUE	Empty	Bm5408.1	Bm5408.1		136 kDa	TRUE	unknown	0	0.00018879	0	0	0	0
873	TRUE	Empty	Bm11243.1	Bm11243.1		46 kDa		unknown	0	0.0004146	0	0	0	0.00023475
874	TRUE	Empty	Bm4104a.1	Bm4104a.1		963 kDa		unknown	0	3.9296e-05	0	0	0	0
875	TRUE	Empty	Bm7455a.1	Bm7455a.1 (+1)		57 kDa		unknown	0	0.00021351	0	0	0	0.00018133
876	TRUE	Empty	Bm4597.1	Bm4597.1		57 kDa		unknown	0	0	0.00036848	0	0	0
877	TRUE	Empty	Bm3701.1	Bm3701.1		50 kDa		unknown	0	0.00075621	0.00027671	0	0	0.00021408
878	TRUE	Empty	Bm5743.1	Bm5743.1		31 kDa		unknown	0	0.00060469	0	0	0	0.00022825
879	TRUE	Empty	Bm6680.1	Bm6680.1		292 kDa		unknown	0	4.254e-05	0	0	0	0
880	TRUE	Empty	Bm6638.1	Bm6638.1		44 kDa		unknown	0	0	0.00032006	0	0	0.00033016
881	TRUE	Empty	Bm14062a.1	Bm14062a.1		13 kDa		unknown	0	0	0.0014949	0	0	0
882	TRUE	Empty	Bm2863.1	Bm2863.1		16 kDa		unknown	0	0.00080918	0	0	0	0.00068723
883	TRUE	Empty	Bm4461a.1	Bm4461a.1		33 kDa		unknown	0	0.00056397	0	0	0	0.0005322
884	TRUE	Empty	Bm3934.1	Bm3934.1		43 kDa		unknown	0	0	0.00031431	0	0	0.00024317
885	TRUE	Empty	Bm3848.1	Bm3848.1		15 kDa		unknown	0	0	0	0	0	0.00093667
886	TRUE	Empty	Bm7275.1	Bm7275.1		24 kDa	TRUE	unknown	0	0.00052426	0.0005755	0	0	0
887	TRUE	Empty	Bm6574b.1	Bm6574b.1		81 kDa		unknown	0	0.00030344	0.00016655	0	0	0
888	TRUE	Empty	Bm5416.1	Bm5416.1		88 kDa		unknown	0	0	0	0	0	0.00015272
889	TRUE	Empty	Bm4523b.1	Bm4523b.1 (+1)		127 kDa		unknown	0	0	0.00010595	0	0	0.00013661
890	TRUE	Empty	Bm7078.1	Bm7078.1		38 kDa		unknown	0	0	0	0	0	0.00037973
891	TRUE	Empty	Bm1509a.1	Bm1509a.1 (+1)		17 kDa	TRUE	unknown	0	0	0	0	0	0.0008602
892	TRUE	Empty	Bm5765.1	Bm5765.1		105 kDa		unknown	0	0.00017781	0.00013013	0	0	0
893	TRUE	Empty	Bm14015a.1	Bm14015a.1		32 kDa		unknown	0	0	0.00063186	0	0	0
894	TRUE	Empty	Bm4323.1	Bm4323.1		29 kDa		unknown	0	0.00067269	0	0	0	0
895	TRUE	Empty	Bm3153a.1	Bm3153a.1		144 kDa		unknown	0	0.00013379	0	0	0	0
896	TRUE	Empty	Bm6072.1	Bm6072.1		35 kDa		unknown	0	0	0.00078578	0	0	0
897	TRUE	Empty	Bm2474.1	Bm2474.1		44 kDa		unknown	0	0.00058927	0	0	0	0
898	TRUE	Empty	Bm9446.1	Bm9446.1		24 kDa		unknown	0	0	0.00057821	0	0	0.00044735
899	TRUE	Empty	Bm6204.1	Bm6204.1		57 kDa		unknown	0	0	0.00023573	0	0	0.00024317
900	TRUE	Empty	Bm13743.1	Bm13743.1		62 kDa		unknown	0	0.00020679	0	0	0	0.00017562
901	TRUE	Empty	Bm14024.1	Bm14024.1		28 kDa		unknown	0	0	0	0	0	0.0004998
902	TRUE	Empty	Bm10312b.1	Bm10312b.1 (+1)		66 kDa		unknown	0	0.00038439	0.00021098	0	0	0
903	TRUE	Empty	Bm13753.1	Bm13753.1		47 kDa		unknown	0	0.00068423	0.00030044	0	0	0
904	TRUE	Empty	Bm6521.1	Bm6521.1		23 kDa		unknown	0	0.00086788	0	0	0	0.00032759
905	TRUE	Empty	Bm3373.1	Bm3373.1		165 kDa		unknown	0	0.00015162	0.00012483	0	0	0
906	TRUE	Empty	Bm4518.1	Bm4518.1		24 kDa		unknown	0	0.0010841	0	0	0	0
907	TRUE	Empty	Bm5114a.1	Bm5114a.1		127 kDa		unknown	0	9.744e-05	0	0	0	0
908	TRUE	Empty	Bm3150a.1	Bm3150a.1 (+1)		38 kDa		unknown	0	0.00069792	0.00038307	0	0	0
909	TRUE	Empty	Bm4608.1	Bm4608.1		91 kDa		unknown	0	0	0	0	0	0.00015926
910	TRUE	Empty	Bm13672a.1	Bm13672a.1 (+1)		23 kDa		unknown	0	0.00081707	0.00089694	0	0	0
911	TRUE	Empty	Bm13948.1	Bm13948.1		68 kDa		unknown	0	0.00037099	0	0	0	0
912	TRUE	Empty	Bm2365.1	Bm2365.1		43 kDa		unknown	0	0.0004362	0.00031922	0	0	0
913	TRUE	Empty	Bm11180b.1	Bm11180b.1		45 kDa		unknown	0	0.00069792	0	0	0	0
914	TRUE	Empty	Bm10708.1	Bm10708.1		83 kDa		unknown	0	0.00038242	0	0	0	0
915	TRUE	Empty	Bm12253.1	Bm12253.1		124 kDa		unknown	0	0.00015367	0.00016869	0	0	0
916	TRUE	Empty	Bm5169a.1	Bm5169a.1 (+2)		36 kDa		unknown	0	0.00069792	0.0005746	0	0	0
917	TRUE	Empty	Bm8017.1	Bm8017.1		226 kDa		unknown	0	8.3251e-05	0	0	0	4.7136e-05
918	TRUE	Empty	Bm3864.1	Bm3864.1		205 kDa		unknown	0	0.00014929	0	0	0	0
919	TRUE	Empty	Bm13997.1	Bm13997.1		45 kDa		unknown	0	0.00057412	0.00031512	0	0	0
920	TRUE	Empty	Bm1692a.1	Bm1692a.1		23 kDa		unknown	0	0	0.00057281	0	0	0.00044317
921	TRUE	Empty	Bm4767.1	Bm4767.1 (+1)		22 kDa		unknown	0	0.0014465	0.00063514	0	0	0
922	TRUE	Empty	Bm13913a.1	Bm13913a.1		11 kDa		unknown	0	0	0	0	0	0.001252
923	TRUE	Empty	Bm13918.1	Bm13918.1		35 kDa		unknown	0	0	0	0	0	0.00059273
924	TRUE	Empty	Bm6275a.1	Bm6275a.1		13 kDa		unknown	0	0.002012	0	0	0	0
925	TRUE	Empty	Bm13881.1	Bm13881.1		34 kDa		unknown	0	0.0005602	0.00061496	0	0	0
926	TRUE	Empty	Bm14678.1	Bm14678.1		14 kDa		unknown	0	0	0	0	0	0.0013172
927	TRUE	Empty	Bm13798b.1	Bm13798b.1		42 kDa		unknown	0	0.0009153	0	0	0	0
928	TRUE	Empty	Bm7181.1	Bm7181.1		22 kDa		unknown	0	0.0008634	0.00094779	0	0	0
929	TRUE	Empty	Bm12638.1	Bm12638.1 (+1)		89 kDa		unknown	0	0.0002908	0.00015961	0	0	0
930	TRUE	Empty	Bm3366a.1	Bm3366a.1 (+1)		42 kDa		unknown	0	0.00061355	0.00050514	0	0	0
931	TRUE	Empty	Bm2517a.1	Bm2517a.1 (+4)		93 kDa		unknown	0	0.00025641	0.00014074	0	0	0
932	TRUE	Empty	Bm7172.1	Bm7172.1		100 kDa	TRUE	unknown	0	0.00031367	0	0	0	0
933	TRUE	Empty	Bm13820.1	Bm13820.1		83 kDa		unknown	0	0.00030386	0.00016678	0	0	0
934	TRUE	Empty	Bm6045a.1	Bm6045a.1 (+1)		18 kDa		unknown	0	0.00070675	0.0015517	0	0	0
935	TRUE	Empty	Bm17663.1	Bm17663.1		21 kDa		unknown	0	0	0.00065203	0	0	0.00067261
936	TRUE	Empty	Bm14017.1	Bm14017.1 (+1)		28 kDa		unknown	0	0.00044312	0	0	0	0.00050179
937	TRUE	Empty	Bm5679a.1	Bm5679a.1 (+1)		84 kDa		unknown	0	0.00030594	0.00016792	0	0	0
938	TRUE	Empty	Bm14056.1	Bm14056.1		17 kDa		unknown	0	0.0014989	0	0	0	0.00042433
939	TRUE	Empty	Bm6867.1	Bm6867.1		47 kDa		unknown	0	0.00040072	0	0	0	0.00037814
940	TRUE	Empty	Bm12899.1	Bm12899.1		9 kDa		unknown	0	0.002827	0.0015517	0	0	0
941	TRUE	Empty	Bm6724.1	Bm6724.1		21 kDa		unknown	0	0.00094633	0.0013851	0	0	0
942	TRUE	Empty	Bm2278.1	Bm2278.1		64 kDa		unknown	0	0.00061581	0	0	0	0
943	TRUE	Empty	Bm4695b.1	Bm4695b.1		40 kDa	TRUE	unknown	0	0.00062037	0	0	0	0
944	TRUE	Empty	Bm1876.1	Bm1876.1		72 kDa		unknown	0	0.00043963	0	0	0	0
945	TRUE	Empty	Bm2062.1	Bm2062.1		21 kDa		unknown	0	0	0.0016655	0	0	0
946	TRUE	Empty	Bm7304a.1	Bm7304a.1 (+1)		103 kDa		unknown	0	0.00017819	0	0	0	0
947	TRUE	Empty	Bm4477a.1	Bm4477a.1 (+1)		49 kDa		unknown	0	0	0.00055846	0	0	0
948	TRUE	Empty	Bm9224.1	Bm9224.1 (+1)		15 kDa		unknown	0	0	0	0	0	0.0014703
949	TRUE	Empty	Bm3607a.1	Bm3607a.1 (+1)		37 kDa		unknown	0	0	0	0	0	0.00055623
950	TRUE	Empty	Bm4272.1	Bm4272.1		212 kDa		unknown	0	0.00022883	0	0	0	0
951	TRUE	Empty	Bm4903a.1	Bm4903a.1 (+1)		408 kDa	TRUE	unknown	0	7.6088e-05	0	0	0	0
952	TRUE	Empty	Bm4884.1	Bm4884.1		54 kDa		unknown	0	0.00056741	0	0	0	0
953	TRUE	Empty	Bm4914a.1	Bm4914a.1		46 kDa		unknown	0	0.00054207	0	0	0	0
954	TRUE	Empty	Bm7898.1	Bm7898.1		82 kDa		unknown	0	0.00046657	0	0	0	0
955	TRUE	Empty	Bm2391.1	Bm2391.1		34 kDa		unknown	0	0	0	0	0	0.00051994
956	TRUE	Empty	Bm4319b.1	Bm4319b.1		109 kDa		unknown	0	0.00034969	0	0	0	0
957	TRUE	Empty	Bm4849.1	Bm4849.1		57 kDa		unknown	0	0.00066337	0	0	0	0
958	TRUE	Empty	Bm5269a.1	Bm5269a.1 (+1)		52 kDa		unknown	0	0.00062175	0	0	0	0
959	TRUE	Empty	Bm3997.1	Bm3997.1		25 kDa		unknown	0	0	0	0	0	0.00085439
960	TRUE	Empty	Bm8068.1	Bm8068.1		43 kDa		unknown	0	0	0	0	0	0.00057627
961	TRUE	Empty	Bm7017.1	Bm7017.1		19 kDa		unknown	0	0	0	0	0	0.0011426
962	TRUE	Empty	Bm6891.1	Bm6891.1		25 kDa		unknown	0	0.0015509	0	0	0	0
963	TRUE	Empty	Bm5500.1	Bm5500.1		73 kDa		unknown	0	0.00052839	0	0	0	0
964	TRUE	Empty	Bm8712a.1	Bm8712a.1		26 kDa		unknown	0	0.0014135	0	0	0	0
965	TRUE	Empty	Bm12315.1	Bm12315.1		31 kDa		unknown	0	0.0012182	0	0	0	0
966	TRUE	Empty	Bm12835.1	Bm12835.1		419 kDa		unknown	0	0	0	0	0	3.4634e-05
967	TRUE	Empty	Bm5229.1	Bm5229.1		108 kDa		unknown	0	0.00011879	0	0	0	0
968	TRUE	Empty	Bm5238.1	Bm5238.1		162 kDa		unknown	0	0.00011592	8.4831e-05	0	0	0
969	TRUE	Empty	Bm2595a.1	Bm2595a.1		121 kDa		unknown	0	0	0	0	0	8.7007e-05
970	TRUE	Empty	Bm3450.1	Bm3450.1		95 kDa	TRUE	unknown	0	0.00013535	0	0	0	0
971	TRUE	Empty	Bm7233.1	Bm7233.1		35 kDa		unknown	0	0.00090639	0	0	0	0
972	TRUE	Empty	Bm6813.1	Bm6813.1		67 kDa		unknown	0	0.00019387	0	0	0	0
973	TRUE	Empty	Bm3437a.1	Bm3437a.1 (+1)		125 kDa		unknown	0	0.00010152	0	0	0	0
974	TRUE	Empty	Bm5800a.1	Bm5800a.1 (+1)		75 kDa		unknown	0	0	0.00027775	0	0	9.5506e-05
975	TRUE	Empty	Bm13893.1	Bm13893.1		18 kDa		unknown	0	0.0010469	0	0	0	0
976	TRUE	Empty	Bm5277a.1	Bm5277a.1		40 kDa		unknown	0	0	0	0	0	0.00052108
977	TRUE	Empty	Bm3778a.1	Bm3778a.1 (+1)		298 kDa		unknown	0	4.1807e-05	0	0	0	0
978	TRUE	Empty	Bm13928a.1	Bm13928a.1		111 kDa		unknown	0	0	0	0	0	6.4449e-05
979	TRUE	Empty	Bm1953.1	Bm1953.1		17 kDa		unknown	0	0.0011713	0	0	0	0.00044213
980	TRUE	Empty	Bm3581a.1	Bm3581a.1 (+1)		23 kDa		unknown	0	0	0.00058372	0	0	0.00030107
981	TRUE	Empty	Bm2095.1	Bm2095.1		25 kDa		unknown	0	0	0.00058651	0	0	0.00030251
982	TRUE	Empty	Bm9052.1	Bm9052.1		16 kDa		unknown	0	0	0.00090133	0	0	0
983	TRUE	Empty	Bm4328.1	Bm4328.1		47 kDa		unknown	0	0	0	0	0	0.0002242
984	TRUE	Empty	Bm3519a.1	Bm3519a.1 (+1)		127 kDa	TRUE	unknown	0	0.00015424	0.00022575	0	0	0
985	TRUE	Empty	Bm5135a.1	Bm5135a.1 (+1)		154 kDa		unknown	0	0	0	0	0	9.1432e-05
986	TRUE	Empty	Bm13869.1	Bm13869.1		35 kDa		unknown	0	0	0	0	0	0.00020135
987	TRUE	Empty	Bm10695b.1	Bm10695b.1		87 kDa		unknown	0	0.00014335	0.00023604	0	0	0.00012174
988	TRUE	Empty	Bm11157a.1	Bm11157a.1		41 kDa		unknown	0	0.00030099	0	0	0	0.00017042
989	TRUE	Empty	Bm4820a.1	Bm4820a.1		41 kDa		unknown	0	0.00029464	0.00032343	0	0	0
990	TRUE	Empty	Bm10561a.1	Bm10561a.1		23 kDa		unknown	0	0	0	0	0	0.00047657
991	TRUE	Empty	Bm4056.1	Bm4056.1		12 kDa		unknown	0	0	0	0	0	0.00090321
992	TRUE	Empty	Bm7113.1	Bm7113.1		53 kDa		unknown	0	0	0.00039628	0	0	0.00013626
993	TRUE	Empty	Bm9516a.1	Bm9516a.1 (+1)		77 kDa		unknown	0	0.00016592	0.00018214	0	0	0
994	TRUE	Empty	Bm9692b.1	Bm9692b.1		105 kDa		unknown	0	0.00012217	0	0	0	0
995	TRUE	Empty	Bm14029.1	Bm14029.1		22 kDa		unknown	0	0	0	0	0	0.00048386
996	TRUE	Empty	Bm6544a.1	Bm6544a.1 (+1)		73 kDa		unknown	0	0	0	0	0	0.00024206
997	TRUE	Empty	Bm3402.1	Bm3402.1		55 kDa		unknown	0	0.00022112	0.0003641	0	0	0
998	TRUE	Empty	Bm13909.1	Bm13909.1		10 kDa		unknown	0	0	0	0	0	0.0010656
999	TRUE	Empty	Bm4101.1	Bm4101.1		55 kDa		unknown	0	0.00046528	0	0	0	0
1000	TRUE	Empty	Bm17255.1	Bm17255.1 (+1)		61 kDa		unknown	0	0.00031905	0	0	0	0
1001	TRUE	Empty	Bm5007a.1	Bm5007a.1 (+1)		60 kDa		unknown	0	0.0002103	0	0	0	0
1002	TRUE	Empty	Bm14684.1	Bm14684.1		179 kDa		unknown	0	0.00013651	0	0	0	3.8646e-05
1003	TRUE	Empty	Bm2149.1	Bm2149.1		21 kDa		unknown	0	0	0.0010048	0	0	0
1004	TRUE	Empty	Bm13667a.1	Bm13667a.1 (+1)		25 kDa		unknown	0	0.00048132	0.00052837	0	0	0
1005	TRUE	Empty	Bm4943a.1	Bm4943a.1 (+1)		55 kDa		unknown	0	0.00093838	0	0	0	0
1006	TRUE	Empty	Bm9217.1	Bm9217.1		20 kDa		unknown	0	0.0012138	0	0	0	0
1007	TRUE	Empty	Bm6540.1	Bm6540.1		127 kDa		unknown	0	0	0	0	0	0.00014214
1008	TRUE	Empty	Bm17563.1	Bm17563.1		46 kDa		unknown	0	0.00056684	0	0	0	0
1009	TRUE	Empty	Bm3333a.1	Bm3333a.1 (+1)		63 kDa		unknown	0	0.00030622	0	0	0	0
1010	TRUE	Empty	Bm18562.1	Bm18562.1		467 kDa		unknown	0	5.4141e-05	0	0	0	0
1011	TRUE	Empty	Bm4337b.1	Bm4337b.1		64 kDa		unknown	0	0.00039668	0.00032659	0	0	0
1012	TRUE	Empty	Bm4871a.1	Bm4871a.1		84 kDa		unknown	0	0.00022215	0	0	0	0
1013	TRUE	Empty	Bm2953b.1	Bm2953b.1		58 kDa		unknown	0	0.00044224	0	0	0	0
1014	TRUE	Empty	Bm4926.1	Bm4926.1		52 kDa		unknown	0	0	0	0	0	0.0002005
1015	TRUE	Empty	Bm6477.1	Bm6477.1		69 kDa		unknown	0	0.00036612	0	0	0	0
1016	TRUE	Empty	Bm3030a.1	Bm3030a.1 (+1)		26 kDa		unknown	0	0.00073144	0.00053529	0	0	0
1017	TRUE	Empty	Bm2560a.1	Bm2560a.1 (+1)		68 kDa		unknown	0	0	0.00020128	0	0	0
1018	TRUE	Empty	Bm7286a.1	Bm7286a.1		147 kDa		unknown	0	0.00021999	0	0	0	0
1019	TRUE	Empty	Bm3484.1	Bm3484.1		14 kDa		unknown	0	0	0	0	0	0.0012956
1020	TRUE	Empty	Bm4068.1	Bm4068.1		234 kDa		unknown	0	0	0	0	0	6.2352e-05
1021	TRUE	Empty	Bm2767b.1	Bm2767b.1 (+1)		32 kDa		unknown	0	0.00039598	0.00065203	0	0	0
1022	TRUE	Empty	Bm5210a.1	Bm5210a.1 (+1)		126 kDa	TRUE	unknown	0	0.00019437	0	0	0	0
1023	TRUE	Empty	Bm13785.1	Bm13785.1 (+1)		73 kDa		unknown	0	0.0002642	0.00019335	0	0	0
1024	TRUE	Empty	Bm9758.1	Bm9758.1		36 kDa		unknown	0	0.00033333	0	0	0	0
1025	TRUE	Empty	Bm4035a.1	Bm4035a.1		76 kDa		unknown	0	0.00024032	0.00017587	0	0	0
1026	TRUE	Empty	Bm6523a.1	Bm6523a.1		34 kDa		unknown	0	0.00055833	0	0	0	0.00021075
1027	TRUE	Empty	Bm6331b.1	Bm6331b.1		45 kDa		unknown	0	0	0.0004826	0	0	0
1028	TRUE	Empty	Bm18140b.1	Bm18140b.1		90 kDa		unknown	0	0.00036068	0	0	0	0
1029	TRUE	Empty	Bm4238.1	Bm4238.1		69 kDa		unknown	0	0.00027917	0.0002043	0	0	0
1030	TRUE	Empty	Bm3641a.1	Bm3641a.1 (+4)		246 kDa		unknown	0	7.7546e-05	0	0	0	0
1031	TRUE	Empty	Bm7076c.1	Bm7076c.1 (+1)		43 kDa		unknown	0	0.00043507	0	0	0	0
1032	TRUE	Empty	Bm8557a.1	Bm8557a.1		93 kDa	TRUE	unknown	0	0.00013153	0.00014438	0	0	0
1033	TRUE	Empty	Bm5465b.1	Bm5465b.1		63 kDa		unknown	0	0.00040096	0.00022007	0	0	0
1034	TRUE	Empty	Bm4350.1	Bm4350.1 (+2)		34 kDa		unknown	0	0	0.00062329	0	0	0.00042864
1035	TRUE	Empty	Bm7565.1	Bm7565.1		22 kDa		unknown	0	0.00058464	0	0	0	0.00049653
1036	TRUE	Empty	Bm4868a.1	Bm4868a.1		57 kDa		unknown	0	0.0003377	0.00024714	0	0	0
1037	TRUE	Empty	Bm7456.1	Bm7456.1		55 kDa		unknown	0	0	0	0	0	0.00026289
1038	TRUE	Empty	Bm3670.1	Bm3670.1		86 kDa		unknown	0	0.00022127	0	0	0	0
1039	TRUE	Empty	Bm8094a.1	Bm8094a.1 (+2)		85 kDa		unknown	0	0.00022544	0	0	0	0.00012764
1040	TRUE	Empty	Bm3871a.1	Bm3871a.1		155 kDa		unknown	0	8.1867e-05	0	0	0	6.9529e-05
1041	TRUE	Empty	Bm10959.1	Bm10959.1 (+1)		294 kDa		unknown	0	0	0	0	0	3.656e-05
1042	TRUE	Empty	Bm13938b.1	Bm13938b.1		101 kDa	TRUE	unknown	0	0.00025759	0	0	0	0
1043	TRUE	Empty	Bm13719.1	Bm13719.1		17 kDa		unknown	0	0	0	0	0	0.00062806
1044	TRUE	Empty	Bm11045.1	Bm11045.1		146 kDa		unknown	0	8.7513e-05	0.0001441	0	0	0
1045	TRUE	Empty	Bm8743.1	Bm8743.1		27 kDa		unknown	0	0.00070378	0.00077257	0	0	0
1046	TRUE	Empty	Bm3157.1	Bm3157.1		48 kDa		unknown	0	0	0.00057685	0	0	0
1047	TRUE	Empty	Bm7319.1	Bm7319.1		36 kDa	TRUE	unknown	0	0.00034787	0.00038187	0	0	0
1048	TRUE	Empty	Bm7607a.1	Bm7607a.1		30 kDa		unknown	0	0	0.00067352	0	0	0.00023159
1049	TRUE	Empty	Bm13860.1	Bm13860.1 (+2)		34 kDa		unknown	0	0.00055099	0.00060484	0	0	0
1050	TRUE	Empty	Bm3539a.1	Bm3539a.1		38 kDa		unknown	0	0	0	0	0	0.00038788
1051	TRUE	Empty	Bm6905b.1	Bm6905b.1		123 kDa		unknown	0	0.00026213	0	0	0	0
1052	TRUE	Empty	Bm8673b.1	Bm8673b.1		57 kDa		unknown	0	0.00043963	0	0	0	0
1053	TRUE	Empty	Bm16941.1	Bm16941.1		9 kDa		unknown	0	0.0013958	0	0	0	0
1054	TRUE	Empty	Bm6518a.1	Bm6518a.1 (+1)		151 kDa		unknown	0	0.00020911	0	0	0	0
1055	TRUE	Empty	Bm5318a.1	Bm5318a.1		47 kDa		unknown	0	0.00041667	0.00045739	0	0	0
1056	TRUE	Empty	Bm7914.1	Bm7914.1		13 kDa		unknown	0	0	0.0010567	0	0	0.00081756
1057	TRUE	Empty	Bm12324.1	Bm12324.1		58 kDa		unknown	0	0.00033037	0.00024178	0	0	0
1058	TRUE	Empty	Bm14814.1	Bm14814.1		48 kDa		unknown	0	0.00039598	0	0	0	0
1059	TRUE	Empty	Bm4803a.1	Bm4803a.1 (+1)		44 kDa		unknown	0	0.0002827	0.0004655	0	0	0
1060	TRUE	Empty	Bm5980.1	Bm5980.1		46 kDa		unknown	0	0.0002609	0.00057281	0	0	0
1061	TRUE	Empty	Bm2172.1	Bm2172.1		47 kDa		unknown	0	0	0.00029538	0	0	0.00022852
1062	TRUE	Empty	Bm5488a.1	Bm5488a.1		26 kDa		unknown	0	0	0.00081721	0	0	0
1063	TRUE	Empty	Bm2056a.1	Bm2056a.1		141 kDa		unknown	0	0.00017781	0	0	0	0
1064	TRUE	Empty	Bm17661.1	Bm17661.1		53 kDa	TRUE	unknown	0	0	0	0	0	0.00033992
1065	TRUE	Empty	Bm10243.1	Bm10243.1		229 kDa	TRUE	unknown	0	0	0	0	0	3.1883e-05
1066	TRUE	Empty	Bm1745b.1	Bm1745b.1		44 kDa		unknown	0	0.00054873	0	0	0	0
1067	TRUE	Empty	Bm2616a.1	Bm2616a.1 (+1)		72 kDa		unknown	0	0.00035171	0	0	0	0
1068	TRUE	Empty	Bm2135.1	Bm2135.1		41 kDa		unknown	0	0.00061694	0	0	0	0
1069	TRUE	Empty	Bm5102.1	Bm5102.1		45 kDa		unknown	0	0.00042085	0.00030799	0	0	0
1070	TRUE	Empty	Bm14019.1	Bm14019.1		30 kDa		unknown	0	0.00041667	0.00068609	0	0	0
1071	TRUE	Empty	Bm6172a.1	Bm6172a.1		46 kDa		unknown	0	0.00027369	0	0	0	0
1072	TRUE	Empty	Bm13901.1	Bm13901.1		16 kDa		unknown	0	0.00078089	0	0	0	0.0006632
1073	TRUE	Empty	Bm2304.1	Bm2304.1		12 kDa		unknown	0	0.0016584	0.0012137	0	0	0
1074	TRUE	Empty	Bm2798a.1	Bm2798a.1 (+1)		31 kDa		unknown	0	0.00064923	0.00071268	0	0	0
1075	TRUE	Empty	Bm5344.1	Bm5344.1		42 kDa		unknown	0	0.00045148	0.00033041	0	0	0
1076	TRUE	Empty	Bm4808.1	Bm4808.1		28 kDa		unknown	0	0.00065945	0	0	0	0.00024892
1077	TRUE	Empty	Bm4124.1	Bm4124.1		55 kDa		unknown	0	0.00044137	0.00024226	0	0	0
1078	TRUE	Empty	Bm4982.1	Bm4982.1		41 kDa		unknown	0	0.00045027	0	0	0	0.00033992
1079	TRUE	Empty	Bm6969a.1	Bm6969a.1 (+2)		51 kDa		unknown	0	0.0003781	0.00027671	0	0	0
1080	TRUE	Empty	Bm5586.1	Bm5586.1		50 kDa		unknown	0	0.00037305	0.00040951	0	0	0
1081	TRUE	Empty	Bm13854a.1	Bm13854a.1 (+1)		42 kDa		unknown	0	0.00044906	0.00032864	0	0	0
1082	TRUE	Empty	Bm8327.1	Bm8327.1		39 kDa		unknown	0	0	0	0	0.011475	0
1083	TRUE	Empty	Bm11943a.1	Bm11943a.1		37 kDa		unknown	0	0.00068718	0	0	0	0
1084	TRUE	Empty	Bm6864.1	Bm6864.1		81 kDa		unknown	0	0.00030636	0	0	0	0
1085	TRUE	Empty	Bm2223b.1	Bm2223b.1		36 kDa		unknown	0	0.00072511	0	0	0	0
1086	TRUE	Empty	Bm6859b.1	Bm6859b.1		47 kDa		unknown	0	0.00040264	0	0	0	0
1087	TRUE	Empty	Bm14010a.1	Bm14010a.1 (+1)		19 kDa		unknown	0	0	0	0	0	0.00077104
1088	TRUE	Empty	Bm10156.1	Bm10156.1		19 kDa		unknown	0	0.0010213	0	0	0	0
1089	TRUE	Empty	Bm14049.1	Bm14049.1 (+1)		23 kDa		unknown	0	0.0011337	0	0	0	0
1090	TRUE	Empty	Bm7166.1	Bm7166.1		12 kDa		unknown	0	0	0	0	0	0.001129
1091	TRUE	Empty	Bm1698.1	Bm1698.1		10 kDa		unknown	0	0.0019253	0	0	0	0
1092	TRUE	Empty	Bm13657a.1	Bm13657a.1 (+1)		22 kDa		unknown	0	0.0011512	0	0	0	0
1093	TRUE	Empty	Bm3472.1	Bm3472.1		44 kDa		unknown	0	0.00043963	0	0	0	0
1094	TRUE	Empty	Bm7437a.1	Bm7437a.1 (+1)		38 kDa		unknown	0	0	0.00075203	0	0	0
1095	TRUE	Empty	Bm7299.1	Bm7299.1		36 kDa		unknown	0	0.00072043	0	0	0	0
1096	TRUE	Empty	Bm13941b.1	Bm13941b.1		28 kDa		unknown	0	0.00064423	0	0	0	0
1097	TRUE	Empty	Bm10844.1	Bm10844.1		180 kDa		unknown	0	0	0	0	0	9.9285e-05
1098	TRUE	Empty	Bm3295a.1	Bm3295a.1		29 kDa		unknown	0	0.00089333	0	0	0	0
1099	TRUE	Empty	Bm7328.1	Bm7328.1		42 kDa		unknown	0	0	0	0	0	0.00045161
1100	TRUE	Empty	Bm15a.1	Bm15a.1		24 kDa		unknown	0	0	0	0	0	0.00059366
1101	TRUE	Empty	Bm5794.1	Bm5794.1		74 kDa		unknown	0	0.00034201	0	0	0	0
1102	TRUE	Empty	Bm5709.1	Bm5709.1		25 kDa		unknown	0	0	0	0	0	0.00087408
1103	TRUE	Empty	Bm11389.1	Bm11389.1		193 kDa		unknown	0	0.00016519	0	0	0	0
1104	TRUE	Empty	Bm3492a.1	Bm3492a.1 (+1)		44 kDa		unknown	0	0.00071035	0	0	0	0
1105	TRUE	Empty	Bm4225a.1	Bm4225a.1 (+1)		54 kDa		unknown	0	0	0	0	0	0.00046883
1106	TRUE	Empty	Bm7496.1	Bm7496.1		91 kDa		unknown	0	0.00035563	0	0	0	0
1107	TRUE	Empty	Bm405.1	Bm405.1		79 kDa		unknown	0	0.00035517	0	0	0	0
1108	TRUE	Empty	Bm7704d.1	Bm7704d.1 (+1)		109 kDa		unknown	0	0.00029794	0	0	0	0
1109	TRUE	Empty	Bm5308a.1	Bm5308a.1 (+1)		40 kDa		unknown	0	0.00093575	0	0	0	0
1110	TRUE	Empty	Bm879.1	Bm879.1		31 kDa		unknown	0	0.0010226	0	0	0	0
1111	TRUE	Empty	Bm2419.1	Bm2419.1		87 kDa	TRUE	unknown	0	0.00014712	0	0	0	0
1112	TRUE	Empty	Bm3434.1	Bm3434.1		255 kDa		unknown	0	9.9658e-05	0	0	0	0
1113	TRUE	Empty	Bm1703.1	Bm1703.1		43 kDa		unknown	0	0	0	0	0	0.00039516
1114	TRUE	Empty	Bm5600.1	Bm5600.1		76 kDa		unknown	0	0.00041729	0	0	0	0
1115	TRUE	Empty	Bm1971a.1	Bm1971a.1 (+1)		51 kDa		unknown	0	0.00062593	0	0	0	0
1116	TRUE	Empty	Bm7253.1	Bm7253.1		71 kDa		unknown	0	0.00045541	0	0	0	0
1117	TRUE	Empty	Bm2949.1	Bm2949.1		63 kDa		unknown	0	0.0005085	0	0	0	0
1118	TRUE	Empty	Bm13890.1	Bm13890.1		24 kDa	TRUE	unknown	0	0.0013357	0	0	0	0
1119	TRUE	Empty	Bm14667a.1	Bm14667a.1 (+1)		69 kDa		unknown	0	0.00044882	0	0	0	0
1120	TRUE	Empty	Bm3503.1	Bm3503.1		15 kDa		unknown	0	0	0	0	0	0.0011974
1121	TRUE	Empty	Bm4922.1	Bm4922.1		10 kDa		unknown	0	0	0	0	0	0.0021312
1122	TRUE	Empty	Bm5031.1	Bm5031.1		71 kDa		unknown	0	0.00043484	0	0	0	0
1123	TRUE	Empty	Bm6290b.1	Bm6290b.1		38 kDa		unknown	0	0	0	0	0	0.00047609
1124	TRUE	Empty	Bm7611.1	Bm7611.1		92 kDa		unknown	0	0.00040854	0	0	0	0
1125	TRUE	Empty	Bm4332.1	Bm4332.1		15 kDa		unknown	0	0	0	0	0	0.0012253
1126	TRUE	Empty	Bm6355.1	Bm6355.1		20 kDa		unknown	0	0	0	0	0	0.00091366
1127	TRUE	Empty	Bm5993.1	Bm5993.1		34 kDa		unknown	0	0	0	0	0	0.00051824
1128	TRUE	Empty	Bm1712a.1	Bm1712a.1 (+1)		42 kDa	TRUE	unknown	0	0	0.0006644	0	0	0
1129	TRUE	Empty	Bm2137b.1	Bm2137b.1		21 kDa		unknown	0	0	0	0	0	0.00080235
1130	TRUE	Empty	Bm5192a.1	Bm5192a.1 (+1)		37 kDa		unknown	0	0	0	0	0	0.00047898
1131	TRUE	Empty	Bm6654.1	Bm6654.1		198 kDa		unknown	0	0	0.00010543	0	0	0
1132	TRUE	Empty	Bm1541a.1	Bm1541a.1		531 kDa	TRUE	unknown	0	2.4181e-05	0	0	0	0
1133	TRUE	Empty	Bm9680a.1	Bm9680a.1 (+1)		52 kDa		unknown	0	0.00037305	0	0	0	0
1134	TRUE	Empty	Bm6182.1	Bm6182.1		83 kDa		unknown	0	0	0	0	0	8.7812e-05
1135	TRUE	Empty	Bm7644.1	Bm7644.1		80 kDa		unknown	0	0.00015339	0	0	0	0
1136	TRUE	Empty	Bm13824.1	Bm13824.1		34 kDa		unknown	0	0	0	0	0	0.00019454
1137	TRUE	Empty	Bm6659.1	Bm6659.1		50 kDa		unknown	0	0	0.00027859	0	0	0
1138	TRUE	Empty	Bm4917a.1	Bm4917a.1		120 kDa		unknown	0	0.00020872	0	0	0	5.9089e-05
1139	TRUE	Empty	Bm11073.1	Bm11073.1		42 kDa		unknown	0	0	0	0	0	0.00017611
1140	TRUE	Empty	Bm13914.1	Bm13914.1		16 kDa		unknown	0	0	0	0	0	0.00045486
1141	TRUE	Empty	Bm3098.1	Bm3098.1		28 kDa		unknown	0	0	0	0	0	0.00025392
1142	TRUE	Empty	Bm13731a.1	Bm13731a.1		52 kDa		unknown	0	0.00023216	0	0	0	0.00013144
1143	TRUE	Empty	Bm14069.1	Bm14069.1		12 kDa		unknown	0	0	0	0	0	0.00058542
1144	TRUE	Empty	Bm12639.1	Bm12639.1		181 kDa		unknown	0	0.00010404	7.6137e-05	0	0	0
1145	TRUE	Empty	Bm4231a.1	Bm4231a.1 (+5)		58 kDa		unknown	0	0.00020084	0	0	0	0
1146	TRUE	Empty	Bm2252a.1	Bm2252a.1 (+1)		33 kDa		unknown	0	0.00038639	0.00042416	0	0	0
1147	TRUE	Empty	Bm2814.1	Bm2814.1		37 kDa		unknown	0	0	0	0	0	0.00019758
1148	TRUE	Empty	Bm17766.1	Bm17766.1		31 kDa		unknown	0	0	0	0	0	0.00023504
1149	TRUE	Empty	Bm10909.1	Bm10909.1		18 kDa		unknown	0	0	0	0	0	0.00038318
1150	TRUE	Empty	Bm18072.1	Bm18072.1		53 kDa		unknown	0	0	0	0	0.0024093	0
1151	TRUE	Empty	Bm1765a.1	Bm1765a.1 (+1)		15 kDa		unknown	0	0.00079762	0	0	0	0
1152	TRUE	Empty	Bm9871.1	Bm9871.1 (+1)		108 kDa		unknown	0	0.00023264	0	0	0	0
1153	TRUE	Empty	Bm4564.1	Bm4564.1		86 kDa		unknown	0	0	0	0	0	0.00012628
1154	TRUE	Empty	Bm2522.1	Bm2522.1		71 kDa		unknown	0	0.00017838	0.00019582	0	0	0
1155	TRUE	Empty	Bm4846.1	Bm4846.1		21 kDa		unknown	0	0.00088624	0	0	0	0
1156	TRUE	Empty	Bm3751a.1	Bm3751a.1		102 kDa		unknown	0	0	0	0	0	0.00010445
1157	TRUE	Empty	Bm6818.1	Bm6818.1		12 kDa		unknown	0	0	0.0011043	0	0	0
1158	TRUE	Empty	Bm14045.1	Bm14045.1		23 kDa		unknown	0	0	0	0	0	0.00065859
1159	TRUE	Empty	Bm9541.1	Bm9541.1		76 kDa		unknown	0	0.00024381	0	0	0	0
1160	TRUE	Empty	Bm6235a.1	Bm6235a.1		18 kDa		unknown	0	0	0	0	0	0.00037634
1161	TRUE	Empty	Bm6602a.1	Bm6602a.1		40 kDa		unknown	0	0.0007999	0	0	0	0
1162	TRUE	Empty	Bm9350.1	Bm9350.1		45 kDa	TRUE	unknown	0	0.00028929	0	0	0	0.0001638
1163	TRUE	Empty	Bm2795.1	Bm2795.1		91 kDa		unknown	0	0.0002073	0	0	0	0.00011737
1164	TRUE	Empty	Bm4338a.1	Bm4338a.1 (+2)		131 kDa		unknown	0	0.00024445	0	0	0	0
1165	TRUE	Empty	Bm18221.1	Bm18221.1		63 kDa		unknown	0	0	0.0003325	0	0	0
1166	TRUE	Empty	Bm10348.1	Bm10348.1		141 kDa		unknown	0	0	9.7596e-05	0	0	0
1167	TRUE	Empty	Bm6579a.1	Bm6579a.1 (+1)		113 kDa		unknown	0	0	0	0	0	0.00013117
1168	TRUE	Empty	Bm3840a.1	Bm3840a.1		59 kDa		unknown	0	0.00021895	0.00024036	0	0	0
1169	TRUE	Empty	Bm3520a.1	Bm3520a.1		66 kDa		unknown	0	0.00038706	0	0	0	0
1170	TRUE	Empty	Bm14060.1	Bm14060.1		17 kDa		unknown	0	0.0011167	0	0	0	0
1171	TRUE	Empty	Bm2658a.1	Bm2658a.1		74 kDa		unknown	0	0	0.00028507	0	0	0
1172	TRUE	Empty	Bm12780.1	Bm12780.1 (+1)		60 kDa		unknown	0	0.00021392	0.00023483	0	0	0
1173	TRUE	Empty	Bm10227.1	Bm10227.1		52 kDa	TRUE	unknown	0	0	0	0	0	0.0001351
1174	TRUE	Empty	Bm5419a.1	Bm5419a.1 (+1)		96 kDa		unknown	0	0.00012895	0.00014155	0	0	0
1175	TRUE	Empty	Bm2947.1	Bm2947.1		32 kDa		unknown	0	0.00040459	0	0	0	0
1176	TRUE	Empty	Bm3258.1	Bm3258.1		53 kDa		unknown	0	0	0.00039885	0	0	0
1177	TRUE	Empty	Bm3690.1	Bm3690.1		63 kDa		unknown	0	0.0003018	0	0	0	0
1178	TRUE	Empty	Bm4295b.1	Bm4295b.1		84 kDa		unknown	0	0.00022039	0	0	0	0
1179	TRUE	Empty	Bm9502a.1	Bm9502a.1		42 kDa		unknown	0	0.00046919	0	0	0	0
1180	TRUE	Empty	Bm3141.1	Bm3141.1		794 kDa		unknown	0	0	0	0.001173	0.00015526	0
1181	TRUE	Empty	Bm18602.1	Bm18602.1		18 kDa		unknown	0	0.00072511	0.00079598	0	0	0
1182	TRUE	Empty	Bm7614.1	Bm7614.1		27 kDa		unknown	0	0.0010015	0	0	0	0
1183	TRUE	Empty	Bm3137.1	Bm3137.1		28 kDa		unknown	0	0	0.00046966	0	0	0
1184	TRUE	Empty	Bm1759.1	Bm1759.1 (+1)		97 kDa		unknown	0	0.00019342	0	0	0	0
1185	TRUE	Empty	Bm2467.1	Bm2467.1		85 kDa		unknown	0	0.0002181	0	0	0	0
1186	TRUE	Empty	Bm3112.1	Bm3112.1		68 kDa		unknown	0	0.00027414	0	0	0	0
1187	TRUE	Empty	Bm4670a.1	Bm4670a.1		56 kDa		unknown	0	0	0	0	0	0.00019595
1188	TRUE	Empty	Bm6822.1	Bm6822.1		25 kDa		unknown	0	0.00052181	0.00057281	0	0	0
1189	TRUE	Empty	Bm12336.1	Bm12336.1		40 kDa		unknown	0	0.00047857	0	0	0	0
1190	TRUE	Empty	Bm2199.1	Bm2199.1		139 kDa		unknown	0	9.153e-05	0	0	0	0
1191	TRUE	Empty	Bm14028.1	Bm14028.1		48 kDa		unknown	0	0.00026651	0	0	0	0
1192	TRUE	Empty	Bm6884.1	Bm6884.1		76 kDa		unknown	0	0.00016397	0.00018	0	0	0
1193	TRUE	Empty	Bm3544.1	Bm3544.1		53 kDa		unknown	0	0.00035867	0	0	0	0
1194	TRUE	Empty	Bm13912.1	Bm13912.1		9 kDa		unknown	0	0	0.0023275	0	0	0.00080032
1195	TRUE	Empty	Bm3204.1	Bm3204.1		25 kDa		unknown	0	0	0	0	0	0.0005546
1196	TRUE	Empty	Bm17838.1	Bm17838.1		35 kDa		unknown	0	0	0.00061291	0	0	0.00021075
1197	TRUE	Empty	Bm2804.1	Bm2804.1		40 kDa		unknown	0	0.00031279	0.00034336	0	0	0
1198	TRUE	Empty	Bm6311b.1	Bm6311b.1		27 kDa		unknown	0	0	0.00075667	0	0	0
1199	TRUE	Empty	Bm3385.1	Bm3385.1		42 kDa		unknown	0	0.00028854	0	0	0	0
1200	TRUE	Empty	Bm13905.1	Bm13905.1 (+1)		12 kDa		unknown	0	0	0	0	0	0.00054038
1201	TRUE	Empty	Bm5730.1	Bm5730.1		46 kDa		unknown	0	0	0	0	0	0.00015534
1202	TRUE	Empty	Bm2115a.1	Bm2115a.1		21 kDa	TRUE	unknown	0	0	0.00063844	0	0	0
1203	TRUE	Empty	Bm6366a.1	Bm6366a.1		13 kDa		unknown	0	0.00094633	0	0	0	0.0005358
1204	TRUE	Empty	Bm8359a.1	Bm8359a.1		51 kDa		unknown	0	0.00024705	0.0002712	0	0	0
1205	TRUE	Empty	Bm10894.1	Bm10894.1 (+1)		17 kDa		unknown	0	0.00076484	0	0	0	0.00043305
1206	TRUE	Empty	Bm5921.1	Bm5921.1		47 kDa		unknown	0	0.00027504	0	0	0	0
1207	TRUE	Empty	Bm496.1	Bm496.1		18 kDa		unknown	0	0.00073465	0.00080646	0	0	0
1208	TRUE	Empty	Bm2067a.1	Bm2067a.1		40 kDa		unknown	0	0	0.00049032	0	0	0
1209	TRUE	Empty	Bm6721.1	Bm6721.1		43 kDa		unknown	0	0	0.00033676	0	0	0.00017369
1210	TRUE	Empty	Bm13870.1	Bm13870.1		41 kDa		unknown	0	0.00031105	0.00034145	0	0	0
1211	TRUE	Empty	Bm501.1	Bm501.1 (+2)		11 kDa		unknown	0	0.0012007	0	0	0	0.0013597
1212	TRUE	Empty	Bm13923a.1	Bm13923a.1 (+1)		60 kDa		unknown	0	0	0	0	0	0.00018168
1213	TRUE	Empty	Bm10862.1	Bm10862.1		30 kDa		unknown	0	0	0.00047883	0	0	0
1214	TRUE	Empty	Bm7182.1	Bm7182.1		59 kDa		unknown	0	0.00021392	0.00023483	0	0	0
1215	TRUE	Empty	Bm2058.1	Bm2058.1		54 kDa		unknown	0	0.00023708	0.00026026	0	0	0
1216	TRUE	Empty	Bm5388a.1	Bm5388a.1 (+2)		19 kDa		unknown	0	0.00072511	0.001194	0	0	0
1217	TRUE	Empty	Bm6430a.1	Bm6430a.1		12 kDa		unknown	0	0.0010436	0	0	0	0.00059089
1218	TRUE	Empty	Bm8155a.1	Bm8155a.1 (+1)		56 kDa		unknown	0	0.00022559	0.00024764	0	0	0
1219	TRUE	Empty	Bm17658.1	Bm17658.1		47 kDa		unknown	0	0.00027369	0.00045067	0	0	0
1220	TRUE	Empty	Bm5403.1	Bm5403.1		20 kDa		unknown	0	0.00067677	0.00074292	0	0	0
1221	TRUE	Empty	Bm7553.1	Bm7553.1		26 kDa		unknown	0	0	0.00082825	0	0	0
1222	TRUE	Empty	Bm5634.1	Bm5634.1		15 kDa		unknown	0	0	0.00093573	0	0	0
1223	TRUE	Empty	Bm13761.1	Bm13761.1		33 kDa		unknown	0	0.00054739	0	0	0	0
1224	TRUE	Empty	Bm4072a.1	Bm4072a.1		98 kDa		unknown	0	0.00013122	0	0	0	0
1225	TRUE	Empty	Bm7067.1	Bm7067.1		17 kDa		unknown	0	0.001205	0	0	0	0
1226	TRUE	Empty	Bm7199.1	Bm7199.1		18 kDa		unknown	0	0.0011552	0	0	0	0
1227	TRUE	Empty	Bm3860.1	Bm3860.1		13 kDa		unknown	0	0	0	0	0	0.0010901
1228	TRUE	Empty	Bm3695a.1	Bm3695a.1 (+1)		53 kDa		unknown	0	0.00035412	0	0	0	0
1229	TRUE	Empty	Bm6987.1	Bm6987.1		28 kDa		unknown	0	0.0006893	0	0	0	0
1230	TRUE	Empty	Bm10670.1	Bm10670.1		44 kDa		unknown	0	0.00043282	0	0	0	0
1231	TRUE	Empty	Bm3572.1	Bm3572.1		29 kDa		unknown	0	0.00066733	0	0	0	0
1232	TRUE	Empty	Bm9776.1	Bm9776.1		18 kDa		unknown	0	0	0	0	0	0.00057477
1233	TRUE	Empty	Bm3044b.1	Bm3044b.1		16 kDa		unknown	0	0	0.00092865	0	0	0
1234	TRUE	Empty	Bm5009.1	Bm5009.1		34 kDa		unknown	0	0.00054918	0	0	0	0
1235	TRUE	Empty	Bm3445.1	Bm3445.1 (+1)		61 kDa		unknown	0	0.00030847	0	0	0	0
1236	TRUE	Empty	Bm17655.1	Bm17655.1		12 kDa		unknown	0	0.0010841	0	0	0	0
1237	TRUE	Empty	Bm10239a.1	Bm10239a.1		61 kDa		unknown	0	0.00021189	0	0	0	0
1238	TRUE	Empty	Bm14735.1	Bm14735.1		11 kDa		unknown	0	0.0017632	0	0	0	0
1239	TRUE	Empty	Bm7281.1	Bm7281.1		28 kDa		unknown	0	0.00046335	0	0	0	0
1240	TRUE	Empty	Bm5640.1	Bm5640.1		27 kDa		unknown	0	0.00072198	0	0	0	0
1241	TRUE	Empty	Bm2566.1	Bm2566.1		29 kDa		unknown	0	0	0	0	0	0.00049202
1242	TRUE	Empty	Bm2820a.1	Bm2820a.1		44 kDa		unknown	0	0.0004443	0	0	0	0
1243	TRUE	Empty	Bm6584.1	Bm6584.1		90 kDa		unknown	0	0.00021557	0	0	0	0
1244	TRUE	Empty	Bm13738.1	Bm13738.1		37 kDa		unknown	0	0.00054032	0	0	0	0
1245	TRUE	Empty	Bm13788.1	Bm13788.1		19 kDa		unknown	0	0	0.0015716	0	0	0
1246	TRUE	Empty	Bm12399.1	Bm12399.1		30 kDa		unknown	0	0	0.00069648	0	0	0
1247	TRUE	Empty	Bm11148.1	Bm11148.1		57 kDa		unknown	0	0.00034324	0	0	0	0
1248	TRUE	Empty	Bm13816.1	Bm13816.1		91 kDa		unknown	0	0	0	0	0	0.00012005
1249	TRUE	Empty	Bm2591b.1	Bm2591b.1		104 kDa		unknown	0	0	0	0	0	7.0328e-05
1250	TRUE	Empty	Bm13808.1	Bm13808.1		14 kDa		unknown	0	0	0	0	0	0.00076482
1251	TRUE	Empty	Bm7096.1	Bm7096.1		122 kDa		unknown	0	0.00015742	0	0	0	0
1252	TRUE	Empty	Bm4242.1	Bm4242.1		133 kDa		unknown	0	0.00014076	0	0	0	0
1253	TRUE	Empty	Bm8663a.1	Bm8663a.1 (+1)		116 kDa	TRUE	unknown	0	0.00016551	0	0	0	0
1254	TRUE	Empty	Bm6123.1	Bm6123.1		149 kDa		unknown	0	0.00020664	0	0	0	0
1255	TRUE	Empty	Bm7624a.1	Bm7624a.1 (+3)		135 kDa		unknown	0	0.0001397	0	0	0	0
1256	TRUE	Empty	Bm6757a.1	Bm6757a.1		102 kDa		unknown	0	0.00018991	0	0	0	0
1257	TRUE	Empty	Bm5225.1	Bm5225.1		73 kDa		unknown	0	0.000268	0	0	0	0
1258	TRUE	Empty	Bm6674.1	Bm6674.1 (+1)		22 kDa		unknown	0	0	0.00065904	0	0	0
1259	TRUE	Empty	Bm14012.1	Bm14012.1		34 kDa		unknown	0	0	0.00060684	0	0	0
1260	TRUE	Empty	Bm3629a.1	Bm3629a.1 (+1)		82 kDa		unknown	0	0.00023199	0	0	0	0
1261	TRUE	Empty	Bm13978.1	Bm13978.1		45 kDa		unknown	0	0.00041771	0	0	0	0
1262	TRUE	Empty	Bm6106.1	Bm6106.1		84 kDa		unknown	0	0.00022696	0	0	0	0
1263	TRUE	Empty	Bm9712.1	Bm9712.1		30 kDa	TRUE	unknown	0	0	0	0	0	0.00035387
1264	TRUE	Empty	Bm1769.1	Bm1769.1		28 kDa		unknown	0	0	0	0	0	0.00038709
1265	TRUE	Empty	Bm6369a.1	Bm6369a.1		49 kDa		unknown	0	0	0	0	0	0.00021652
1266	TRUE	Empty	Bm3185a.1	Bm3185a.1		37 kDa		unknown	0	0.00052181	0	0	0	0
1267	TRUE	Empty	Bm2454.1	Bm2454.1		197 kDa		unknown	0	0.00012992	0	0	0	0
1268	TRUE	Empty	Bm5792.1	Bm5792.1		64 kDa		unknown	0	0.00030566	0	0	0	0
1269	TRUE	Empty	Bm6760.1	Bm6760.1		42 kDa		unknown	0	0.00059397	0	0	0	0
1270	TRUE	Empty	Bm6372.1	Bm6372.1		64 kDa		unknown	0	0.00029751	0	0	0	0
1271	TRUE	Empty	Bm6593.1	Bm6593.1		129 kDa	TRUE	unknown	0	0.00014942	0	0	0	0
1272	TRUE	Empty	Bm3085.1	Bm3085.1		68 kDa		unknown	0	0.00028057	0	0	0	0
1273	TRUE	Empty	Bm7318.1	Bm7318.1		75 kDa		unknown	0	0	0	0	0	0.0001846
1274	TRUE	Empty	Bm18077.1	Bm18077.1 (+1)		13 kDa		unknown	0	0.0024488	0	0	0	0
1275	TRUE	Empty	Bm3334.1	Bm3334.1		44 kDa		unknown	0	0.0004443	0	0	0	0
1276	TRUE	Empty	Bm6940.1	Bm6940.1		25 kDa		unknown	0	0.0010535	0	0	0	0
1277	TRUE	Empty	Bm10824b.1	Bm10824b.1		47 kDa	TRUE	unknown	0	0.00055281	0	0	0	0
1278	TRUE	Empty	Bm7267.1	Bm7267.1		25 kDa		unknown	0	0	0	0	0	0.00043305
1279	TRUE	Empty	Bm4366.1	Bm4366.1		16 kDa		unknown	0	0	0.001352	0	0	0
1280	TRUE	Empty	Bm14786.1	Bm14786.1		20 kDa		unknown	0	0	0	0	0	0.00074822
1281	TRUE	Empty	Bm1931a.1	Bm1931a.1 (+1)		38 kDa		unknown	0	0.00067472	0	0	0	0
1282	TRUE	Empty	Bm13945.1	Bm13945.1 (+1)		67 kDa		unknown	0	0.00037472	0	0	0	0
1283	TRUE	Empty	Bm3784.1	Bm3784.1		41 kDa		unknown	0	0	0	0	0	0.00034455
1284	TRUE	Empty	Bm5242a.1	Bm5242a.1		104 kDa		unknown	0	0.00023912	0	0	0	0
1285	TRUE	Empty	Bm3589a.1	Bm3589a.1		84 kDa		unknown	0	0.00030303	0	0	0	0
1286	TRUE	Empty	Bm5701.1	Bm5701.1		74 kDa		unknown	0	0	0	0	0.0051368	0
1287	TRUE	Empty	Bm4347.1	Bm4347.1		21 kDa		unknown	0	0.0006036	0	0	0	0
1288	TRUE	Empty	Bm13935.1	Bm13935.1		101 kDa		unknown	0	0.00025849	0	0	0	0
1289	TRUE	Empty	Bm8934.1	Bm8934.1		36 kDa		unknown	0	0.00071581	0	0	0	0
1290	TRUE	Empty	Bm6213.1	Bm6213.1		29 kDa		unknown	0	0	0	0	0	0.0007497
1291	TRUE	Empty	Bm14751.1	Bm14751.1		31 kDa		unknown	0	0	0	0	0	0.00057898
1292	TRUE	Empty	Bm4651.1	Bm4651.1		69 kDa	TRUE	unknown	0	0.00017867	0	0	0	0
1293	TRUE	Empty	Bm2464.1	Bm2464.1		91 kDa		unknown	0	0.00027269	0	0	0	0
1294	TRUE	Empty	Bm6805.1	Bm6805.1		19 kDa		unknown	0	0	0	0	0	0.00072672
1295	TRUE	Empty	Bm10489a.1	Bm10489a.1 (+1)		53 kDa		unknown	0	0.00082629	0	0	0	0
1296	TRUE	Empty	Bm6650.1	Bm6650.1		13 kDa		unknown	0	0	0	0	0	0.0010036
1297	TRUE	Empty	Bm3133b.1	Bm3133b.1		51 kDa		unknown	0	0.00047721	0	0	0	0
1298	TRUE	Empty	Bm5263a.1	Bm5263a.1 (+1)		85 kDa		unknown	0	0.00029309	0	0	0	0
1299	TRUE	Empty	Bm3152.1	Bm3152.1		22 kDa		unknown	0	0	0	0	0	0.00064188
1300	TRUE	Empty	Bm9426.1	Bm9426.1		72 kDa	TRUE	unknown	0	0.00017613	0	0	0	0
1301	TRUE	Empty	Bm14033a.1	Bm14033a.1		22 kDa		unknown	0	0	0	0	0	0.00096282
1302	TRUE	Empty	Bm5309a.1	Bm5309a.1 (+1)		94 kDa		unknown	0	0.00026461	0	0	0	0
1303	TRUE	Empty	Bm9481.1	Bm9481.1		67 kDa	TRUE	unknown	0	0.0001942	0	0	0	0
1304	TRUE	Empty	Bm17558.1	Bm17558.1		96 kDa		unknown	0	0.00033554	0	0	0	0
1305	TRUE	Empty	Bm1738.1	Bm1738.1		90 kDa		unknown	0	0.00028199	0	0	0	0
1306	TRUE	Empty	Bm7573.1	Bm7573.1		71 kDa		unknown	0	0.00035733	0	0	0	0
1307	TRUE	Empty	Bm8311.1	Bm8311.1		40 kDa		unknown	0	0.00063992	0	0	0	0
1308	TRUE	Empty	Bm12813.1	Bm12813.1		27 kDa		unknown	0	0.00096264	0	0	0	0
1309	TRUE	Empty	Bm9345.1	Bm9345.1		150 kDa		unknown	0	0	0	0	0	9.339e-05
1310	TRUE	Empty	Bm17707.1	Bm17707.1		8 kDa		unknown	0	0	0	0	0	0.0015806
1311	TRUE	Empty	Bm2121a.1	Bm2121a.1 (+2)		53 kDa		unknown	0	0	0.00050969	0	0	0
1312	TRUE	Empty	Bm4089b.1	Bm4089b.1		34 kDa		unknown	0	0.00094633	0	0	0	0
1313	TRUE	Empty	Bm3963a.1	Bm3963a.1 (+1)		16 kDa		unknown	0	0	0	0	0	0.0009163
1314	TRUE	Empty	Bm2325a.1	Bm2325a.1 (+1)		48 kDa		unknown	0	0	0	0	0	0.00037545
1315	TRUE	Empty	Bm7201.1	Bm7201.1		14 kDa		unknown	0	0	0	0	0	0.0013395
1316	TRUE	Empty	Bm14030.1	Bm14030.1		24 kDa		unknown	0	0	0	0	0	0.00059929
1317	TRUE	Empty	Bm2737a.1	Bm2737a.1		28 kDa		unknown	0	0	0.0010258	0	0	0
1318	TRUE	Empty	Bm492b.1	Bm492b.1 (+1)		65 kDa	TRUE	unknown	0	0.00019625	0	0	0	0
1319	TRUE	Empty	Bm9779a.1	Bm9779a.1 (+1)		36 kDa		unknown	0	0.00069792	0	0	0	0
1320	TRUE	Empty	Bm5900.1	Bm5900.1		47 kDa		unknown	0	0	0	0	0	0.00028739
1321	TRUE	Empty	Bm6144.1	Bm6144.1		23 kDa		unknown	0	0	0	0	0	0.00061985
1322	TRUE	Empty	Bm7320a.1	Bm7320a.1		29 kDa	TRUE	unknown	0	0.0006754	0	0	0	0
1323	TRUE	Empty	Bm196.1	Bm196.1 (+2)		4 kDa		unknown	0	0	0	0	0	0.0030841
1324	TRUE	Empty	Bm4674.1	Bm4674.1		49 kDa		unknown	0	0	0	0	0	0.00035761
1325	TRUE	Empty	Bm2031b.1	Bm2031b.1		35 kDa		unknown	0	0	0.00040725	0	0	0
1326	TRUE	Empty	Bm5948.1	Bm5948.1		105 kDa		unknown	0	0	0.0001365	0	0	0
1327	TRUE	Empty	Bm6064a.1	Bm6064a.1		259 kDa		unknown	0	0.00012369	0	0	0	0
1328	TRUE	Empty	Bm5128.1	Bm5128.1		69 kDa	TRUE	unknown	0	0	0.00019183	0	0	0
1329	TRUE	Empty	Bm1959a.1	Bm1959a.1 (+1)		115 kDa		unknown	0	0.0001665	0	0	0	0
1330	TRUE	Empty	Bm6044a.1	Bm6044a.1 (+1)		280 kDa		unknown	0	6.6707e-05	0	0	0	0
1331	TRUE	Empty	Bm6576a.1	Bm6576a.1 (+1)		54 kDa		unknown	0	0	0.00025119	0	0	0
1332	TRUE	Empty	Bm6889a.1	Bm6889a.1		196 kDa		unknown	0	0	0	0	0	3.55e-05
1333	TRUE	Empty	Bm8106.1	Bm8106.1		241 kDa		unknown	0	0	8.489e-05	0	0	0
1334	TRUE	Empty	Bm7499.1	Bm7499.1		144 kDa		unknown	0	0.00013273	0	0	0	0
1335	TRUE	Empty	Bm5678a.1	Bm5678a.1 (+1)		365 kDa		unknown	0	5.1874e-05	0	0	0	0
1336	TRUE	Empty	Bm13977.1	Bm13977.1		49 kDa		unknown	0	0.00025671	0	0	0	0
1337	TRUE	Empty	Bm13795.1	Bm13795.1		140 kDa		unknown	0	9.2746e-05	0	0	0	0
1338	TRUE	Empty	Bm4152d.1	Bm4152d.1 (+1)		121 kDa		unknown	0	0.0001034	0	0	0	0
1339	TRUE	Empty	Bm7915.1	Bm7915.1		159 kDa		unknown	0	0	0	0	0	4.7148e-05
1340	TRUE	Empty	Bm5363b.1	Bm5363b.1		35 kDa		unknown	0	0	0	0	0	0.00019758
1341	TRUE	Empty	Bm12579.1	Bm12579.1		176 kDa		unknown	0	0.00011137	0	0	0	0
1342	TRUE	Empty	Bm13794.1	Bm13794.1		53 kDa		unknown	0	0.00023459	0	0	0	0
1343	TRUE	Empty	Bm17399.1	Bm17399.1		106 kDa		unknown	0	0.0001193	0	0	0	0
1344	TRUE	Empty	Bm10979.1	Bm10979.1		23 kDa		unknown	0	0	0.00060684	0	0	0
1345	TRUE	Empty	Bm7185.1	Bm7185.1		114 kDa		unknown	0	0.00016868	0	0	0	0
1346	TRUE	Empty	Bm1998a.1	Bm1998a.1 (+1)		31 kDa		unknown	0	0	0.00044253	0	0	0
1347	TRUE	Empty	Bm13739a.1	Bm13739a.1		36 kDa		unknown	0	0	0.0005746	0	0	0
1348	TRUE	Empty	Bm4575b.1	Bm4575b.1 (+1)		177 kDa		unknown	0	0	0	0	0	6.2475e-05
1349	TRUE	Empty	Bm1724.1	Bm1724.1		74 kDa		unknown	0	0.00017558	0	0	0	0
1350	TRUE	Empty	Bm6766.1	Bm6766.1		49 kDa		unknown	0	0.00026151	0	0	0	0
1351	TRUE	Empty	Bm2030.1	Bm2030.1		23 kDa		unknown	0	0	0.00096268	0	0	0
1352	TRUE	Empty	Bm5392b.1	Bm5392b.1		64 kDa		unknown	0	0.00018427	0	0	0	0
1353	TRUE	Empty	Bm3097b.1	Bm3097b.1 (+1)		84 kDa		unknown	0	0	0	0	0	8.6373e-05
1354	TRUE	Empty	Bm4768.1	Bm4768.1		33 kDa		unknown	0	0	0.00041413	0	0	0
1355	TRUE	Empty	Bm3019.1	Bm3019.1		35 kDa		unknown	0	0.00038908	0	0	0	0
1356	TRUE	Empty	Bm2233.1	Bm2233.1		39 kDa		unknown	0	0	0.00036267	0	0	0
1357	TRUE	Empty	Bm6946.1	Bm6946.1		88 kDa		unknown	0	0	0	0	0	7.9729e-05
1358	TRUE	Empty	Bm6971.1	Bm6971.1		24 kDa		unknown	0	0.00055281	0	0	0	0
1359	TRUE	Empty	Bm4547.1	Bm4547.1		41 kDa		unknown	0	0.00029937	0	0	0	0
1360	TRUE	Empty	Bm10829.1	Bm10829.1		92 kDa		unknown	0	0.00027917	0	0	0	0
1361	TRUE	Empty	Bm7039.1	Bm7039.1		15 kDa		unknown	0	0	0	0	0	0.00049394
1362	TRUE	Empty	Bm2321a.1	Bm2321a.1		120 kDa		unknown	0	0.00010292	0	0	0	0
1363	TRUE	Empty	Bm3680.1	Bm3680.1		35 kDa		unknown	0	0	0.00059505	0	0	0.00020461
1364	TRUE	Empty	Bm12867.1	Bm12867.1		26 kDa		unknown	0	0.00049851	0	0	0	0
1365	TRUE	Empty	Bm4135a.1	Bm4135a.1 (+1)		19 kDa		unknown	0	0	0	0	0	0.00038788
1366	TRUE	Empty	Bm6419a.1	Bm6419a.1 (+1)		160 kDa		unknown	0	7.8308e-05	0	0	0	0
1367	TRUE	Empty	Bm6538.1	Bm6538.1		42 kDa		unknown	0	0.00029857	0	0	0	0
1368	TRUE	Empty	Bm6028.1	Bm6028.1		42 kDa		unknown	0	0.00030099	0.00033041	0	0	0
1369	TRUE	Empty	Bm6764a.1	Bm6764a.1		31 kDa		unknown	0	0.00040313	0	0	0	0.00022825
1370	TRUE	Empty	Bm5918.1	Bm5918.1		94 kDa		unknown	0	0.00013231	0	0	0	0
1371	TRUE	Empty	Bm17312.1	Bm17312.1		19 kDa		unknown	0	0	0	0	0	0.00039516
1372	TRUE	Empty	Bm3750.1	Bm3750.1		73 kDa		unknown	0	0	0	0	0	9.6527e-05
1373	TRUE	Empty	Bm2770a.1	Bm2770a.1		68 kDa		unknown	0	0	0	0	0	0.00010485
1374	TRUE	Empty	Bm2559.1	Bm2559.1		73 kDa		unknown	0	0.00017475	0	0	0	0
1375	TRUE	Empty	Bm10439.1	Bm10439.1		46 kDa		unknown	0	0.00027709	0	0	0	0
1376	TRUE	Empty	Bm6206b.1	Bm6206b.1		32 kDa		unknown	0	0.00061131	0.00044738	0	0	0
1377	TRUE	Empty	Bm7550.1	Bm7550.1		62 kDa		unknown	0	0.00020266	0	0	0	0
1378	TRUE	Empty	Bm9910a.1	Bm9910a.1		42 kDa		unknown	0	0.00030933	0	0	0	0
1379	TRUE	Empty	Bm10636.1	Bm10636.1		103 kDa		unknown	0	0.0001238	0	0	0	0
1380	TRUE	Empty	Bm3324a.1	Bm3324a.1		119 kDa		unknown	0	0	0.00011371	0	0	0
1381	TRUE	Empty	Bm6087.1	Bm6087.1		46 kDa		unknown	0	0	0.00028775	0	0	0
1382	TRUE	Empty	Bm13898.1	Bm13898.1		17 kDa		unknown	0	0	0	0	0	0.0008602
1383	TRUE	Empty	Bm13580.1	Bm13580.1		65 kDa		unknown	0	0.00020156	0	0	0	0
1384	TRUE	Empty	Bm9924.1	Bm9924.1		59 kDa		unknown	0	0	0.00022616	0	0	0
1385	TRUE	Empty	Bm14022.1	Bm14022.1		20 kDa		unknown	0	0	0.00069648	0	0	0
1386	TRUE	Empty	Bm3507.1	Bm3507.1		50 kDa		unknown	0	0.0002465	0	0	0	0
1387	TRUE	Empty	Bm13859.1	Bm13859.1		48 kDa		unknown	0	0	0	0	0	0.00015054
1388	TRUE	Empty	Bm6300a.1	Bm6300a.1		65 kDa		unknown	0	0.00019522	0	0	0	0
1389	TRUE	Empty	Bm2855a.1	Bm2855a.1 (+1)		28 kDa		unknown	0	0	0.00050653	0	0	0
1390	TRUE	Empty	Bm2530.1	Bm2530.1		28 kDa		unknown	0	0.00046143	0	0	0	0
1391	TRUE	Empty	Bm2764.1	Bm2764.1		39 kDa		unknown	0	0	0.00034145	0	0	0
1392	TRUE	Empty	Bm7893.1	Bm7893.1		44 kDa		unknown	0	0.0002908	0.00047883	0	0	0
1393	TRUE	Empty	Bm7765a.1	Bm7765a.1 (+2)		39 kDa		unknown	0	0.00031996	0.00052685	0	0	0
1394	TRUE	Empty	Bm2277.1	Bm2277.1		45 kDa		unknown	0	0.0002764	0.00030342	0	0	0
1395	TRUE	Empty	Bm10133.1	Bm10133.1		66 kDa		unknown	0	0.00019625	0	0	0	0
1396	TRUE	Empty	Bm6977a.1	Bm6977a.1		47 kDa		unknown	0	0.00025379	0	0	0	0
1397	TRUE	Empty	Bm13931.1	Bm13931.1		46 kDa		unknown	0	0	0.00029825	0	0	0
1398	TRUE	Empty	Bm17242.1	Bm17242.1 (+1)		15 kDa		unknown	0	0	0	0	0	0.0010036
1399	TRUE	Empty	Bm9715a.1	Bm9715a.1 (+1)		28 kDa		unknown	0	0.00044846	0	0	0	0
1400	TRUE	Empty	Bm5264.1	Bm5264.1		26 kDa		unknown	0	0.00048551	0	0	0	0
1401	TRUE	Empty	Bm1758.1	Bm1758.1		15 kDa		unknown	0	0.0012316	0	0	0	0
1402	TRUE	Empty	Bm4911.1	Bm4911.1		15 kDa		unknown	0	0.0012594	0	0	0	0
1403	TRUE	Empty	Bm14011.1	Bm14011.1		32 kDa		unknown	0	0.00040024	0	0	0	0
1404	TRUE	Empty	Bm4298c.1	Bm4298c.1		39 kDa		unknown	0	0.00032843	0	0	0	0
1405	TRUE	Empty	Bm14006.1	Bm14006.1		36 kDa		unknown	0	0.00035676	0	0	0	0
1406	TRUE	Empty	Bm17251.1	Bm17251.1		50 kDa	TRUE	unknown	0	0	0	0	0	0.00015126
1407	TRUE	Empty	Bm3242.1	Bm3242.1		94 kDa		unknown	0	0.00013438	0	0	0	0
1408	TRUE	Empty	Bm14001a.1	Bm14001a.1		38 kDa		unknown	0	0.00033736	0	0	0	0
1409	TRUE	Empty	Bm5834a.1	Bm5834a.1 (+1)		41 kDa		unknown	0	0.00030344	0	0	0	0.00017181
1410	TRUE	Empty	Bm6514.1	Bm6514.1		68 kDa		unknown	0	0.0002839	0	0	0	0
1411	TRUE	Empty	Bm4292b.1	Bm4292b.1 (+1)		29 kDa		unknown	0	0.0004362	0	0	0	0
1412	TRUE	Empty	Bm4468a.1	Bm4468a.1		19 kDa		unknown	0	0.00064923	0	0	0	0
1413	TRUE	Empty	Bm2622.1	Bm2622.1 (+1)		52 kDa		unknown	0	0.00023963	0	0	0	0
1414	TRUE	Empty	Bm3416.1	Bm3416.1		24 kDa		unknown	0	0	0	0	0	0.00029823
1415	TRUE	Empty	Bm4762.1	Bm4762.1 (+1)		82 kDa		unknown	0	0.00015424	0	0	0	0
1416	TRUE	Empty	Bm2649.1	Bm2649.1		41 kDa		unknown	0	0.00030099	0	0	0	0
1417	TRUE	Empty	Bm6868b.1	Bm6868b.1		86 kDa		unknown	0	0.00014635	0	0	0	0
1418	TRUE	Empty	Bm4729a.1	Bm4729a.1		41 kDa		unknown	0	0	0	0	0	0.0001776
1419	TRUE	Empty	Bm7656a.1	Bm7656a.1 (+1)		45 kDa		unknown	0	0	0	0	0	0.00016594
1420	TRUE	Empty	Bm8076.1	Bm8076.1		81 kDa		unknown	0	0.00015706	0	0	0	0
1421	TRUE	Empty	Bm9390.1	Bm9390.1		12 kDa		unknown	0	0	0	0	0	0.00056959
1422	TRUE	Empty	Bm7457.1	Bm7457.1		24 kDa		unknown	0	0	0	0	0	0.00030841
1423	TRUE	Empty	Bm11947.1	Bm11947.1		201 kDa		unknown	0	6.2911e-05	0	0	0	0
1424	TRUE	Empty	Bm10520.1	Bm10520.1		71 kDa		unknown	0	0	0.00020095	0	0	0
1425	TRUE	Empty	Bm4756.1	Bm4756.1		33 kDa		unknown	0	0	0	0	0	0.00021432
1426	TRUE	Empty	Bm1833.1	Bm1833.1		9 kDa		unknown	0	0	0	0	0	0.0011028
1427	TRUE	Empty	Bm7350a.1	Bm7350a.1 (+1)		442 kDa	TRUE	unknown	0	2.8523e-05	0	0	0	0
1428	TRUE	Empty	Bm10440a.1	Bm10440a.1		92 kDa	TRUE	unknown	0	0.00014064	0	0	0	0
1429	TRUE	Empty	Bm3714a.1	Bm3714a.1 (+1)		158 kDa		unknown	0	7.8972e-05	0	0	0	0
1430	TRUE	Empty	Bm3556a.1	Bm3556a.1 (+3)		105 kDa		unknown	0	0.00012046	0	0	0	0
1431	TRUE	Empty	Bm13832.1	Bm13832.1		53 kDa		unknown	0	0	0.00037071	0	0	0
1432	TRUE	Empty	Bm1702a.1	Bm1702a.1 (+2)		172 kDa		unknown	0	0.00011152	0	0	0	0
1433	TRUE	Empty	Bm13715.1	Bm13715.1		41 kDa		unknown	0	0	0.00034336	0	0	0
1434	TRUE	Empty	Bm2488a.1	Bm2488a.1 (+1)		46 kDa		unknown	0	0	0	0	0	0.00038179
1435	TRUE	Empty	Bm6250a.1	Bm6250a.1 (+2)		17 kDa		unknown	0	0.0011167	0	0	0	0
1436	TRUE	Empty	Bm10506.1	Bm10506.1		106 kDa		unknown	0	0	0.00012173	0	0	0
1437	TRUE	Empty	Bm5306.1	Bm5306.1		126 kDa		unknown	0	0	0	0	0	8.4225e-05
1438	TRUE	Empty	Bm4895a.1	Bm4895a.1 (+1)		46 kDa		unknown	0	0	0.00030267	0	0	0
1439	TRUE	Empty	Bm5345.1	Bm5345.1		261 kDa		unknown	0	9.1982e-05	0	0	0	0
1440	TRUE	Empty	Bm3851.1	Bm3851.1		102 kDa		unknown	0	0.00012646	0	0	0	0
1441	TRUE	Empty	Bm2096a.1	Bm2096a.1		194 kDa		unknown	0	9.8529e-05	0	0	0	0
1442	TRUE	Empty	Bm13875.1	Bm13875.1		31 kDa		unknown	0	0.00038773	0	0	0	0
1443	TRUE	Empty	Bm4708.1	Bm4708.1		40 kDa		unknown	0	0	0.00035948	0	0	0
1444	TRUE	Empty	Bm5648.1	Bm5648.1		43 kDa		unknown	0	0.00030678	0	0	0	0
1445	TRUE	Empty	Bm10785.1	Bm10785.1		46 kDa		unknown	0	0.00028632	0	0	0	0
1446	TRUE	Empty	Bm3024.1	Bm3024.1		87 kDa		unknown	0	0.00022244	0	0	0	0
1447	TRUE	Empty	Bm1813a.1	Bm1813a.1		163 kDa		unknown	0	7.8861e-05	0	0	0	0
1448	TRUE	Empty	Bm7655a.1	Bm7655a.1 (+1)		185 kDa		unknown	0	6.8465e-05	0	0	0	0
1449	TRUE	Empty	Bm13341.1	Bm13341.1		118 kDa	TRUE	unknown	0	0.00016551	0	0	0	0
1450	TRUE	Empty	Bm6829.1	Bm6829.1		54 kDa		unknown	0	0	0.00026249	0	0	0
1451	TRUE	Empty	Bm9506.1	Bm9506.1		53 kDa		unknown	0	0.00024596	0	0	0	0
1452	TRUE	Empty	Bm7151.1	Bm7151.1		156 kDa		unknown	0	8.022e-05	0	0	0	0
1453	TRUE	Empty	Bm3995a.1	Bm3995a.1 (+1)		123 kDa		unknown	0	0.00020603	0	0	0	0
1454	TRUE	Empty	Bm4563.1	Bm4563.1		19 kDa		unknown	0	0.00068089	0	0	0	0
1455	TRUE	Empty	Bm3802.1	Bm3802.1		112 kDa		unknown	0	0.00022883	0	0	0	0
1456	TRUE	Empty	Bm4158a.1	Bm4158a.1		147 kDa		unknown	0	0.00012865	0	0	0	0
1457	TRUE	Empty	Bm2081.1	Bm2081.1		141 kDa		unknown	0	8.8344e-05	0	0	0	0
1458	TRUE	Empty	Bm10898a.1	Bm10898a.1		89 kDa		unknown	0	0.00014409	0	0	0	0
1459	TRUE	Empty	Bm1686.1	Bm1686.1		50 kDa		unknown	0	0	0.00027987	0	0	0
1460	TRUE	Empty	Bm2593.1	Bm2593.1		192 kDa		unknown	0	9.7214e-05	0	0	0	0
1461	TRUE	Empty	Bm5928a.1	Bm5928a.1 (+2)		143 kDa		unknown	0	0	0	0	0	4.9356e-05
1462	TRUE	Empty	Bm6042a.1	Bm6042a.1 (+1)		125 kDa		unknown	0	0.00014616	0	0	0	0
1463	TRUE	Empty	Bm8325a.1	Bm8325a.1 (+1)		140 kDa		unknown	0	0	0	0	0	7.6667e-05
1464	TRUE	Empty	Bm7074a.1	Bm7074a.1		91 kDa		unknown	0	0.00035027	0	0	0	0
1465	TRUE	Empty	Bm4655a.1	Bm4655a.1		106 kDa		unknown	0	0.00017744	0	0	0	0
1466	TRUE	Empty	Bm6671.1	Bm6671.1		114 kDa		unknown	0	0.0001647	0	0	0	0
1467	TRUE	Empty	Bm1882a.1	Bm1882a.1 (+2)		46 kDa		unknown	0	0	0	0	0	0.00023244
1468	TRUE	Empty	Bm2606.1	Bm2606.1		107 kDa		unknown	0	0.00017991	0	0	0	0
1469	TRUE	Empty	Bm5733.1	Bm5733.1		90 kDa		unknown	0	0.00021392	0	0	0	0
1470	TRUE	Empty	Bm2027.1	Bm2027.1		82 kDa		unknown	0	0.00023692	0	0	0	0
1471	TRUE	Empty	Bm1866a.1	Bm1866a.1		75 kDa		unknown	0	0.00016894	0	0	0	0
1472	TRUE	Empty	Bm6583a.1	Bm6583a.1		31 kDa		unknown	0	0	0	0	0	0.00035653
1473	TRUE	Empty	Bm2916a.1	Bm2916a.1		36 kDa		unknown	0	0.00036492	0	0	0	0
1474	TRUE	Empty	Bm11135.1	Bm11135.1		84 kDa	TRUE	unknown	0	0.00022513	0	0	0	0
1475	TRUE	Empty	Bm10907.1	Bm10907.1		45 kDa		unknown	0	0.00042513	0	0	0	0
1476	TRUE	Empty	Bm18201.1	Bm18201.1		146 kDa		unknown	0	0.00012924	0	0	0	0
1477	TRUE	Empty	Bm2383.1	Bm2383.1		34 kDa		unknown	0	0.00038242	0	0	0	0
1478	TRUE	Empty	Bm9554a.1	Bm9554a.1 (+1)		117 kDa		unknown	0	0.00016326	0	0	0	0
1479	TRUE	Empty	Bm4297a.1	Bm4297a.1 (+1)		31 kDa		unknown	0	0	0	0	0	0.00034867
1480	TRUE	Empty	Bm4070.1	Bm4070.1		51 kDa		unknown	0	0	0	0	0	0.00028936
1481	TRUE	Empty	Bm13693.1	Bm13693.1		49 kDa	TRUE	unknown	0	0	0.00042563	0	0	0
1482	TRUE	Empty	Bm3968b.1	Bm3968b.1		41 kDa		unknown	0	0	0.00049695	0	0	0
1483	TRUE	Empty	Bm14785.1	Bm14785.1		86 kDa		unknown	0	0.0002181	0	0	0	0
1484	TRUE	Empty	Bm5654a.1	Bm5654a.1 (+1)		126 kDa		unknown	0	0.00015409	0	0	0	0
1485	TRUE	Empty	Bm6890b.1	Bm6890b.1		99 kDa		unknown	0	0	0	0	0	0.00011079
1486	TRUE	Empty	Bm2068a.1	Bm2068a.1 (+1)		47 kDa		unknown	0	0	0.00030192	0	0	0
1487	TRUE	Empty	Bm1693b.1	Bm1693b.1		54 kDa		unknown	0	0.00023459	0	0	0	0
1488	TRUE	Empty	Bm8785.1	Bm8785.1		90 kDa		unknown	0	0.00028743	0	0	0	0
1489	TRUE	Empty	Bm1695a.1	Bm1695a.1 (+1)		48 kDa		unknown	0	0.00067432	0	0	0	0
1490	TRUE	Empty	Bm2635.1	Bm2635.1		56 kDa		unknown	0	0.00034114	0	0	0	0
1491	TRUE	Empty	Bm10427a.1	Bm10427a.1		93 kDa		unknown	0	0.00020679	0	0	0	0
1492	TRUE	Empty	Bm4624a.1	Bm4624a.1 (+1)		22 kDa		unknown	0	0	0	0	0	0.00047898
1493	TRUE	Empty	Bm4027a.1	Bm4027a.1 (+1)		63 kDa		unknown	0	0.00029594	0	0	0	0
1494	TRUE	Empty	Bm4664.1	Bm4664.1		18 kDa		unknown	0	0	0	0	0	0.00063225
1495	TRUE	Empty	Bm5749.1	Bm5749.1		11 kDa		unknown	0	0	0	0	0	0.0013311
1496	TRUE	Empty	Bm13664.1	Bm13664.1		32 kDa		unknown	0	0	0.00063844	0	0	0
1497	TRUE	Empty	Bm3672.1	Bm3672.1		21 kDa		unknown	0	0.00090541	0	0	0	0
1498	TRUE	Empty	Bm13856.1	Bm13856.1		55 kDa		unknown	0	0.00034751	0	0	0	0
1499	TRUE	Empty	Bm2713.1	Bm2713.1		85 kDa		unknown	0	0.0001509	0	0	0	0
1500	TRUE	Empty	Bm12361.1	Bm12361.1		128 kDa		unknown	0	0.00014693	0	0	0	0
1501	TRUE	Empty	Bm7127.1	Bm7127.1		37 kDa		unknown	0	0	0.0005623	0	0	0
1502	TRUE	Empty	Bm6221a.1	Bm6221a.1 (+1)		113 kDa		unknown	0	0.0001647	0	0	0	0
1503	TRUE	Empty	Bm5731.1	Bm5731.1		27 kDa		unknown	0	0.00072826	0	0	0	0
1504	TRUE	Empty	Bm4856a.1	Bm4856a.1		38 kDa		unknown	0	0	0	0	0	0.0002831
1505	TRUE	Empty	Bm4889b.1	Bm4889b.1		44 kDa		unknown	0	0.0004443	0	0	0	0
1506	TRUE	Empty	Bm1492a.1	Bm1492a.1		92 kDa		unknown	0	0.00021096	0	0	0	0
1507	TRUE	Empty	Bm12731.1	Bm12731.1		77 kDa	TRUE	unknown	0	0.00024705	0	0	0	0
1508	TRUE	Empty	Bm16898.1	Bm16898.1		21 kDa		unknown	0	0.0009153	0	0	0	0
1509	TRUE	Empty	Bm9628.1	Bm9628.1		27 kDa		unknown	0	0	0	0	0.025088	0
1510	TRUE	Empty	Bm10224.1	Bm10224.1		13 kDa		unknown	0	0	0	0	0	0.00082467
1511	TRUE	Empty	Bm2085.1	Bm2085.1		38 kDa		unknown	0	0.00070231	0	0	0	0
1512	TRUE	Empty	Bm4057.1	Bm4057.1		16 kDa		unknown	0	0	0	0	0	0.00068723
1513	TRUE	Empty	Bm2523a.1	Bm2523a.1 (+1)		103 kDa		unknown	0	0.00018632	0	0	0	0
1514	TRUE	Empty	Bm1718a.1	Bm1718a.1 (+1)		32 kDa		unknown	0	0.00060688	0	0	0	0
1515	TRUE	Empty	Bm2858a.1	Bm2858a.1 (+1)		26 kDa		unknown	0	0	0	0	0	0.00069326
1516	TRUE	Empty	Bm10271.1	Bm10271.1		68 kDa		unknown	0	0.00028057	0	0	0	0
1517	TRUE	Empty	Bm3992.1	Bm3992.1		51 kDa		unknown	0	0.0004941	0	0	0	0
1518	TRUE	Empty	Bm13778.1	Bm13778.1		25 kDa		unknown	0	0	0.00082454	0	0	0
1519	TRUE	Empty	Bm1841.1	Bm1841.1		51 kDa		unknown	0	0.00038506	0	0	0	0
1520	TRUE	Empty	Bm4962a.1	Bm4962a.1		28 kDa		unknown	0	0.00065686	0	0	0	0
1521	TRUE	Empty	Bm3419a.1	Bm3419a.1		73 kDa		unknown	0	0.00026587	0	0	0	0
1522	TRUE	Empty	Bm2269a.1	Bm2269a.1		32 kDa		unknown	0	0	0	0	0	0.00034612
1523	TRUE	Empty	Bm7649.1	Bm7649.1		14 kDa		unknown	0	0	0	0	0	0.00079031
1524	TRUE	Empty	Bm13751.1	Bm13751.1		48 kDa		unknown	0	0.00039227	0	0	0	0
1525	TRUE	Empty	Bm6169a.1	Bm6169a.1 (+2)		73 kDa		unknown	0	0.00026295	0	0	0	0
1526	TRUE	Empty	Bm7227a.1	Bm7227a.1 (+1)		138 kDa		unknown	0	0.00013486	0	0	0	0
1527	TRUE	Empty	Bm7237a.1	Bm7237a.1		14 kDa		unknown	0	0	0	0	0	0.0010537
1528	TRUE	Empty	Bm4582.1	Bm4582.1		14 kDa		unknown	0	0	0	0	0	0.00071847
1529	TRUE	Empty	Bm3870a.1	Bm3870a.1 (+1)		30 kDa		unknown	0	0.00061808	0	0	0	0
1530	TRUE	Empty	Bm7408.1	Bm7408.1		31 kDa		unknown	0	0.00054918	0	0	0	0
1531	TRUE	Empty	Bm7155a.1	Bm7155a.1 (+1)		34 kDa		unknown	0	0.00055099	0	0	0	0
1532	TRUE	Empty	Bm4019a.1	Bm4019a.1 (+1)		85 kDa		unknown	0	0.00022727	0	0	0	0
1533	TRUE	Empty	Bm2423.1	Bm2423.1		59 kDa		unknown	0	0	0.0003641	0	0	0
1534	TRUE	Empty	Bm2273.1	Bm2273.1		47 kDa		unknown	0	0.00041563	0	0	0	0
1535	TRUE	Empty	Bm2237a.1	Bm2237a.1 (+1)		20 kDa		unknown	0	0.0013535	0	0	0	0
1536	TRUE	Empty	Bm10153.1	Bm10153.1		21 kDa		unknown	0	0	0	0	0	0.00052108
1537	TRUE	Empty	Bm4492.1	Bm4492.1		106 kDa		unknown	0	0.00017613	0	0	0	0
1538	TRUE	Empty	Bm5058.1	Bm5058.1		83 kDa		unknown	0	0.00022977	0	0	0	0
1539	TRUE	Empty	Bm7295a.1	Bm7295a.1 (+3)		286 kDa		unknown	0	0	0	0	0	2.4601e-05
1540	TRUE	Empty	Bm3397.1	Bm3397.1		210 kDa		unknown	0	5.9397e-05	0	0	0	0
1541	TRUE	Empty	Bm3850.1	Bm3850.1		44 kDa		unknown	0	0	0	0	0	0.00015272
1542	TRUE	Empty	Bm3616a.1	Bm3616a.1 (+2)		58 kDa		unknown	0	0	0.00024178	0	0	0
1543	TRUE	Empty	Bm6664a.1	Bm6664a.1 (+1)		277 kDa		unknown	0	6.9647e-05	0	0	0	0
1544	TRUE	Empty	Bm5314a.1	Bm5314a.1 (+2)		149 kDa		unknown	0	8.6496e-05	0	0	0	0
1545	TRUE	Empty	Bm12018.1	Bm12018.1		141 kDa		unknown	0	0	0	0	0	7.5628e-05
1546	TRUE	Empty	Bm1817.1	Bm1817.1		79 kDa		unknown	0	0	0.00017338	0	0	0
1547	TRUE	Empty	Bm13791.1	Bm13791.1		118 kDa		unknown	0	0	0	0	0	6.01e-05
1548	TRUE	Empty	Bm9296a.1	Bm9296a.1 (+1)		27 kDa		unknown	0	0	0.00051722	0	0	0
1549	TRUE	Empty	Bm6673.1	Bm6673.1		118 kDa		unknown	0	0	0	0	0	5.9872e-05
1550	TRUE	Empty	Bm11402a.1	Bm11402a.1 (+1)		16 kDa		unknown	0	0.00076484	0	0	0	0
1551	TRUE	Empty	Bm4606a.1	Bm4606a.1 (+1)		138 kDa		unknown	0	8.962e-05	0	0	0	0
1552	TRUE	Empty	Bm6371e.1	Bm6371e.1		134 kDa		unknown	0	9.3523e-05	0	0	0	0
1553	TRUE	Empty	Bm4194.1	Bm4194.1		63 kDa	TRUE	unknown	0	0.00020229	0	0	0	0
1554	TRUE	Empty	Bm6248.1	Bm6248.1		50 kDa		unknown	0	0	0	0	0	0.00014703
1555	TRUE	Empty	Bm5214.1	Bm5214.1 (+1)		107 kDa		unknown	0	0.00012138	0	0	0	0
1556	TRUE	Empty	Bm3196d.1	Bm3196d.1		60 kDa		unknown	0	0	0.00022912	0	0	0
1557	TRUE	Empty	Bm4859.1	Bm4859.1		16 kDa		unknown	0	0	0.00092166	0	0	0
1558	TRUE	Empty	Bm6224a.1	Bm6224a.1		84 kDa		unknown	0	0.00022666	0	0	0	0
1559	TRUE	Empty	Bm5043.1	Bm5043.1		147 kDa		unknown	0	0	0	0	0	4.8672e-05
1560	TRUE	Empty	Bm4754.1	Bm4754.1		132 kDa		unknown	0	9.536e-05	0	0	0	0
1561	TRUE	Empty	Bm3113.1	Bm3113.1		134 kDa	TRUE	unknown	0	9.4553e-05	0	0	0	0
1562	TRUE	Empty	Bm4791a.1	Bm4791a.1 (+1)		131 kDa	TRUE	unknown	0	0.00014603	0	0	0	0
1563	TRUE	Empty	Bm13652.1	Bm13652.1		143 kDa		unknown	0	0	0	0	0	0.00012768
1564	TRUE	Empty	Bm2323a.1	Bm2323a.1 (+1)		101 kDa	TRUE	unknown	0	0.00019012	0	0	0	0
1565	TRUE	Empty	Bm5183b.1	Bm5183b.1		139 kDa		unknown	0	0.00013685	0	0	0	0
1566	TRUE	Empty	Bm4622b.1	Bm4622b.1		143 kDa		unknown	0	8.7445e-05	0	0	0	0
1567	TRUE	Empty	Bm5707.1	Bm5707.1		63 kDa		unknown	0	0.00019625	0	0	0	0
1568	TRUE	Empty	Bm2541.1	Bm2541.1		52 kDa		unknown	0	0.0002476	0	0	0	0
1569	TRUE	Empty	Bm6961.1	Bm6961.1 (+2)		87 kDa	TRUE	unknown	0	0.00022393	0	0	0	0
1570	TRUE	Empty	Bm5721.1	Bm5721.1		46 kDa		unknown	0	0.00028057	0	0	0	0
1571	TRUE	Empty	Bm16931.1	Bm16931.1		72 kDa		unknown	0	0.00017725	0	0	0	0
1572	TRUE	Empty	Bm5390.1	Bm5390.1		102 kDa		unknown	0	0.00012353	0	0	0	0
1573	TRUE	Empty	Bm14824a.1	Bm14824a.1		39 kDa		unknown	0	0.00031279	0	0	0	0
1574	TRUE	Empty	Bm3937a.1	Bm3937a.1 (+2)		83 kDa		unknown	0	0.00014949	0	0	0	0
1575	TRUE	Empty	Bm3163a.1	Bm3163a.1		116 kDa	TRUE	unknown	0	0.00016294	0	0	0	0
1576	TRUE	Empty	Bm18058.1	Bm18058.1		28 kDa		unknown	0	0.00048551	0	0	0	0
1577	TRUE	Empty	Bm6923a.1	Bm6923a.1 (+2)		75 kDa		unknown	0	0.00016767	0	0	0	0
1578	TRUE	Empty	Bm2889.1	Bm2889.1		181 kDa		unknown	0	0	0	0	0	3.8552e-05
1579	TRUE	Empty	Bm3142a.1	Bm3142a.1 (+1)		64 kDa		unknown	0	0	0	0	0	0.0001123
1580	TRUE	Empty	Bm2302a.1	Bm2302a.1 (+1)		53 kDa		unknown	0	0.0002476	0	0	0	0
1581	TRUE	Empty	Bm10578b.1	Bm10578b.1		48 kDa		unknown	0	0.00026336	0	0	0	0
1582	TRUE	Empty	Bm5124a.1	Bm5124a.1 (+3)		140 kDa		unknown	0	8.8977e-05	0	0	0	0
1583	TRUE	Empty	Bm8723.1	Bm8723.1		51 kDa		unknown	0	0.00024981	0	0	0	0
1584	TRUE	Empty	Bm3501.1	Bm3501.1		149 kDa		unknown	0	0.000125	0	0	0	0
1585	TRUE	Empty	Bm1006.1	Bm1006.1		21 kDa		unknown	0	0.00060036	0	0	0	0
1586	TRUE	Empty	Bm6362.1	Bm6362.1		36 kDa		unknown	0	0.00035676	0	0	0	0
1587	TRUE	Empty	Bm6148.1	Bm6148.1		63 kDa		unknown	0	0.00019121	0	0	0	0
1588	TRUE	Empty	Bm1839.1	Bm1839.1		40 kDa		unknown	0	0.00046528	0	0	0	0
1589	TRUE	Empty	Bm11057b.1	Bm11057b.1		193 kDa		unknown	0	6.5764e-05	0	0	0	0
1590	TRUE	Empty	Bm1826.1	Bm1826.1 (+1)		95 kDa		unknown	0	0.00020036	0	0	0	0
1591	TRUE	Empty	Bm3760.1	Bm3760.1		68 kDa		unknown	0	0	0	0	0	0.00010382
1592	TRUE	Empty	Bm2483.1	Bm2483.1		59 kDa		unknown	0	0.00032212	0	0	0	0
1593	TRUE	Empty	Bm10528.1	Bm10528.1		12 kDa	TRUE	unknown	0	0	0	0	0	0.00087812
1594	TRUE	Empty	Bm5421.1	Bm5421.1		58 kDa		unknown	0	0.00022156	0	0	0	0
1595	TRUE	Empty	Bm6978.1	Bm6978.1		53 kDa		unknown	0	0.00024488	0	0	0	0
1596	TRUE	Empty	Bm4677a.1	Bm4677a.1		61 kDa		unknown	0	0.00021149	0	0	0	0
1597	TRUE	Empty	Bm13830.1	Bm13830.1		72 kDa		unknown	0	0.00017669	0	0	0	0
1598	TRUE	Empty	Bm10749.1	Bm10749.1		23 kDa		unknown	0	0.00052181	0	0	0	0
1599	TRUE	Empty	Bm2165a.1	Bm2165a.1 (+2)		52 kDa		unknown	0	0.00024066	0	0	0	0
1600	TRUE	Empty	Bm13760.1	Bm13760.1		35 kDa		unknown	0	0.00035005	0	0	0	0
1601	TRUE	Empty	Bm9111.1	Bm9111.1		100 kDa		unknown	0	0.00012689	0	0	0	0
1602	TRUE	Empty	Bm6363a.1	Bm6363a.1		49 kDa		unknown	0	0.00026715	0	0	0	0
1603	TRUE	Empty	Bm2872.1	Bm2872.1		58 kDa		unknown	0	0.00021938	0	0	0	0
1604	TRUE	Empty	Bm2179.1	Bm2179.1		71 kDa		unknown	0	0.00018246	0	0	0	0
1605	TRUE	Empty	Bm6287.1	Bm6287.1		55 kDa		unknown	0	0.00023509	0	0	0	0
1606	TRUE	Empty	Bm10535.1	Bm10535.1		34 kDa		unknown	0	0	0	0	0	0.0002136
1607	TRUE	Empty	Bm11946.1	Bm11946.1		51 kDa		unknown	0	0.00038068	0	0	0	0
1608	TRUE	Empty	Bm12803.1	Bm12803.1		43 kDa		unknown	0	0.00030099	0	0	0	0
1609	TRUE	Empty	Bm2620b.1	Bm2620b.1		20 kDa		unknown	0	0.00066075	0	0	0	0
1610	TRUE	Empty	Bm9663a.1	Bm9663a.1 (+1)		68 kDa		unknown	0	0.00018396	0	0	0	0
1611	TRUE	Empty	Bm5256a.1	Bm5256a.1 (+4)		37 kDa		unknown	0	0.00033534	0	0	0	0
1612	TRUE	Empty	Bm5594.1	Bm5594.1		90 kDa		unknown	0	0.00014028	0	0	0	0
1613	TRUE	Empty	Bm7064.1	Bm7064.1		37 kDa		unknown	0	0.00049703	0	0	0	0
1614	TRUE	Empty	Bm9473.1	Bm9473.1		64 kDa		unknown	0	0.00019799	0	0	0	0
1615	TRUE	Empty	Bm6397.1	Bm6397.1		88 kDa		unknown	0	0.00014298	0	0	0	0
1616	TRUE	Empty	Bm1790a.1	Bm1790a.1		69 kDa		unknown	0	0.00027686	0	0	0	0
1617	TRUE	Empty	Bm18188.1	Bm18188.1		25 kDa		unknown	0	0.00048977	0	0	0	0
1618	TRUE	Empty	Bm3236.1	Bm3236.1		127 kDa		unknown	0	9.8385e-05	0	0	0	0
1619	TRUE	Empty	Bm3757.1	Bm3757.1		60 kDa		unknown	0	0.00021149	0	0	0	0
1620	TRUE	Empty	Bm1955.1	Bm1955.1		107 kDa		unknown	0	0.00017725	0	0	0	0
1621	TRUE	Empty	Bm2760a.1	Bm2760a.1 (+1)		24 kDa		unknown	0	0.00053429	0	0	0	0
1622	TRUE	Empty	Bm4126.1	Bm4126.1		20 kDa		unknown	0	0.00063089	0	0	0	0
1623	TRUE	Empty	Bm4750a.1	Bm4750a.1 (+1)		50 kDa		unknown	0	0.0002476	0	0	0	0
1624	TRUE	Empty	Bm6480a.1	Bm6480a.1 (+1)		50 kDa		unknown	0	0.00025094	0	0	0	0
1625	TRUE	Empty	Bm7325.1	Bm7325.1		67 kDa	TRUE	unknown	0	0.00019187	0	0	0	0
1626	TRUE	Empty	Bm5831a.1	Bm5831a.1 (+1)		109 kDa		unknown	0	0.00010799	0	0	0	0
1627	TRUE	Empty	Bm6569.1	Bm6569.1		52 kDa		unknown	0	0.00024066	0	0	0	0
1628	TRUE	Empty	Bm7612.1	Bm7612.1		53 kDa		unknown	0	0.00024705	0	0	0	0
1629	TRUE	Empty	Bm1823b.1	Bm1823b.1		22 kDa		unknown	0	0.00058772	0	0	0	0
1630	TRUE	Empty	Bm4424.1	Bm4424.1		107 kDa		unknown	0	0.00012033	0	0	0	0
1631	TRUE	Empty	Bm3420a.1	Bm3420a.1 (+1)		44 kDa		unknown	0	0.00028632	0	0	0	0
1632	TRUE	Empty	Bm3063.1	Bm3063.1		41 kDa		unknown	0	0	0.00033862	0	0	0
1633	TRUE	Empty	Bm418a.1	Bm418a.1 (+2)		65 kDa		unknown	0	0.00019121	0	0	0	0
1634	TRUE	Empty	Bm5278a.1	Bm5278a.1 (+1)		83 kDa		unknown	0	0.00015276	0	0	0	0
1635	TRUE	Empty	Bm5575.1	Bm5575.1		54 kDa		unknown	0	0.00023558	0	0	0	0
1636	TRUE	Empty	Bm14087b.1	Bm14087b.1		34 kDa		unknown	0	0	0.00039039	0	0	0
1637	TRUE	Empty	Bm5605a.1	Bm5605a.1		87 kDa		unknown	0	0.0001454	0	0	0	0
1638	TRUE	Empty	Bm11054a.1	Bm11054a.1 (+1)		63 kDa		unknown	0	0.00020193	0	0	0	0
1639	TRUE	Empty	Bm13883.1	Bm13883.1		28 kDa		unknown	0	0	0	0	0	0.00025189
1640	TRUE	Empty	Bm7969.1	Bm7969.1		208 kDa		unknown	0	9.0737e-05	0	0	0	0
1641	TRUE	Empty	Bm7364a.1	Bm7364a.1		35 kDa		unknown	0	0.00037853	0	0	0	0
1642	TRUE	Empty	Bm7015.1	Bm7015.1		129 kDa		unknown	0	9.8908e-05	0	0	0	0
1643	TRUE	Empty	Bm17828.1	Bm17828.1		40 kDa		unknown	0	0.00032651	0	0	0	0
1644	TRUE	Empty	Bm10240a.1	Bm10240a.1 (+1)		48 kDa		unknown	0	0.00039136	0	0	0	0
1645	TRUE	Empty	Bm5615.1	Bm5615.1		28 kDa		unknown	0	0.00067814	0	0	0	0
1646	TRUE	Empty	Bm13851.1	Bm13851.1		48 kDa		unknown	0	0.00026587	0	0	0	0
1647	TRUE	Empty	Bm3145b.1	Bm3145b.1		97 kDa		unknown	0	0.00013215	0	0	0	0
1648	TRUE	Empty	Bm2738a.1	Bm2738a.1		24 kDa		unknown	0	0	0	0	0	0.00029683
1649	TRUE	Empty	Bm3220.1	Bm3220.1		81 kDa		unknown	0	0.00015998	0	0	0	0
1650	TRUE	Empty	Bm4098.1	Bm4098.1		79 kDa		unknown	0	0.00015817	0	0	0	0
1651	TRUE	Empty	Bm4932a.1	Bm4932a.1 (+1)		44 kDa		unknown	0	0	0.00031351	0	0	0
1652	TRUE	Empty	Bm5620.1	Bm5620.1		33 kDa		unknown	0	0.00038506	0	0	0	0
1653	TRUE	Empty	Bm3451.1	Bm3451.1		72 kDa		unknown	0	0.00017585	0	0	0	0
1654	TRUE	Empty	Bm3155.1	Bm3155.1		46 kDa		unknown	0	0.0002717	0	0	0	0
1655	TRUE	Empty	Bm3618.1	Bm3618.1		51 kDa		unknown	0	0.00024981	0	0	0	0
1656	TRUE	Empty	Bm4011a.1	Bm4011a.1		23 kDa		unknown	0	0.00053175	0	0	0	0
1657	TRUE	Empty	Bm5888.1	Bm5888.1		49 kDa		unknown	0	0.00026213	0	0	0	0
1658	TRUE	Empty	Bm6381.1	Bm6381.1		23 kDa		unknown	0	0.00055833	0	0	0	0
1659	TRUE	Empty	Bm6548.1	Bm6548.1		25 kDa		unknown	0	0.00051698	0	0	0	0
1660	TRUE	Empty	Bm2596b.1	Bm2596b.1		48 kDa		unknown	0	0	0	0	0	0.00014534
1661	TRUE	Empty	Bm14320.1	Bm14320.1		47 kDa		unknown	0	0	0	0	0	0.00015018
1662	TRUE	Empty	Bm7576.1	Bm7576.1		31 kDa		unknown	0	0	0	0	0	0.0003293
1663	TRUE	Empty	Bm9537.1	Bm9537.1 (+1)		143 kDa		unknown	0	8.4724e-05	0	0	0	0
1664	TRUE	Empty	Bm3639.1	Bm3639.1		27 kDa		unknown	0	0.00047117	0	0	0	0
1665	TRUE	Empty	Bm8755a.1	Bm8755a.1 (+1)		59 kDa		unknown	0	0.00020872	0	0	0	0
1666	TRUE	Empty	Bm2609.1	Bm2609.1		26 kDa		unknown	0	0.00047926	0	0	0	0
1667	TRUE	Empty	Bm2613.1	Bm2613.1		87 kDa		unknown	0	0.00021782	0	0	0	0
1668	TRUE	Empty	Bm17067.1	Bm17067.1		18 kDa		unknown	0	0.00071125	0	0	0	0
1669	TRUE	Empty	Bm4047.1	Bm4047.1		45 kDa		unknown	0	0	0	0	0	0.00016422
1670	TRUE	Empty	Bm2311a.1	Bm2311a.1 (+1)		16 kDa		unknown	0	0.00076484	0	0	0	0
1671	TRUE	Empty	Bm6679a.1	Bm6679a.1 (+1)		71 kDa		unknown	0	0.00018128	0	0	0	0
1672	TRUE	Empty	Bm8893.1	Bm8893.1		36 kDa		unknown	0	0.00035563	0	0	0	0
1673	TRUE	Empty	Bm2836a.1	Bm2836a.1 (+2)		113 kDa		unknown	0	0.00011089	0	0	0	0
1674	TRUE	Empty	Bm4710.1	Bm4710.1		120 kDa		unknown	0	0.00010475	0	0	0	0
1675	TRUE	Empty	Bm8305a.1	Bm8305a.1 (+1)		80 kDa		unknown	0	0.00016302	0	0	0	0
1676	TRUE	Empty	Bm11397.1	Bm11397.1		75 kDa		unknown	0	0.00017101	0	0	0	0
1677	TRUE	Empty	Bm5200a.1	Bm5200a.1 (+1)		108 kDa		unknown	0	0.00011792	0	0	0	0
1678	TRUE	Empty	Bm13787.1	Bm13787.1		19 kDa		unknown	0	0.00071125	0	0	0	0
1679	TRUE	Empty	Bm12929.1	Bm12929.1 (+2)		17 kDa		unknown	0	0.00074444	0	0	0	0
1680	TRUE	Empty	Bm3279.1	Bm3279.1		92 kDa		unknown	0	0.0001382	0	0	0	0
1681	TRUE	Empty	Bm6837a.1	Bm6837a.1		38 kDa		unknown	0	0.00032461	0	0	0	0
1682	TRUE	Empty	Bm6998.1	Bm6998.1		18 kDa		unknown	0	0	0.00077095	0	0	0
1683	TRUE	Empty	Bm1973a.1	Bm1973a.1		27 kDa		unknown	0	0	0	0	0	0.00027609
1684	TRUE	Empty	Bm10044.1	Bm10044.1		11 kDa		unknown	0	0	0	0	0	0.00063864
1685	TRUE	Empty	Bm7596.1	Bm7596.1		23 kDa		unknown	0	0	0.00059505	0	0	0
1686	TRUE	Empty	Bm4522.1	Bm4522.1		26 kDa		unknown	0	0	0	0	0	0.00027135
1687	TRUE	Empty	Bm17381a.1	Bm17381a.1		27 kDa		unknown	0	0	0	0	0	0.00026126
1688	TRUE	Empty	Bm4941a.1	Bm4941a.1 (+1)		60 kDa		unknown	0	0.00021351	0	0	0	0
1689	TRUE	Empty	Bm6283.1	Bm6283.1		19 kDa		unknown	0	0	0	0	0	0.00037411
1690	TRUE	Empty	Bm14726.1	Bm14726.1 (+1)		12 kDa		unknown	0	0.0010948	0	0	0	0
1691	TRUE	Empty	Bm8527.1	Bm8527.1		71 kDa		unknown	0	0.00017924	0	0	0	0
1692	TRUE	Empty	Bm4365.1	Bm4365.1		36 kDa		unknown	0	0.00035676	0	0	0	0
1693	TRUE	Empty	Bm5540.1	Bm5540.1		11 kDa		unknown	0	0	0	0	0	0.00061985
1694	TRUE	Empty	Bm2353a.1	Bm2353a.1 (+1)		28 kDa	TRUE	unknown	0	0	0	0	0	0.00025806
1695	TRUE	Empty	Bm5052a.1	Bm5052a.1 (+1)		84 kDa		unknown	0	0.0001483	0	0	0	0
1696	TRUE	Empty	Bm5769a.1	Bm5769a.1 (+1)		113 kDa		unknown	0	0.00010969	0	0	0	0
1697	TRUE	Empty	Bm6517a.1	Bm6517a.1		32 kDa		unknown	0	0.00038773	0	0	0	0
1698	TRUE	Empty	Bm13585.1	Bm13585.1		6 kDa		unknown	0	0	0	0	0	0.0013452
1699	TRUE	Empty	Bm7167.1	Bm7167.1		66 kDa		unknown	0	0.00019154	0	0	0	0
1700	TRUE	Empty	Bm7218.1	Bm7218.1		51 kDa		unknown	0	0.00024435	0	0	0	0
1701	TRUE	Empty	Bm5298.1	Bm5298.1		14 kDa		unknown	0	0	0	0	0	0.00046489
1702	TRUE	Empty	Bm3205a.1	Bm3205a.1 (+1)		28 kDa		unknown	0	0.00046528	0	0	0	0
1703	TRUE	Empty	Bm2650.1	Bm2650.1		28 kDa		unknown	0	0	0.00050445	0	0	0
1704	TRUE	Empty	Bm11094.1	Bm11094.1		50 kDa		unknown	0	0.00025849	0	0	0	0
1705	TRUE	Empty	Bm7001.1	Bm7001.1		40 kDa		unknown	0	0	0	0	0	0.0001776
1706	TRUE	Empty	Bm6294.1	Bm6294.1		10 kDa		unknown	0	0.0013294	0	0	0	0
1707	TRUE	Empty	Bm7604a.1	Bm7604a.1 (+1)		71 kDa		unknown	0	0	0.00019613	0	0	0
1708	TRUE	Empty	Bm4828a.1	Bm4828a.1		76 kDa	TRUE	unknown	0	0.0001616	0	0	0	0
1709	TRUE	Empty	Bm6787a.1	Bm6787a.1 (+1)		77 kDa		unknown	0	0.00016114	0	0	0	0
1710	TRUE	Empty	Bm2697.1	Bm2697.1		32 kDa		unknown	0	0.00039458	0	0	0	0
1711	TRUE	Empty	Bm6001.1	Bm6001.1		62 kDa		unknown	0	0.00020012	0	0	0	0
1712	TRUE	Empty	Bm9259.1	Bm9259.1		9 kDa		unknown	0	0	0	0	0	0.0008661
1713	TRUE	Empty	Bm2957.1	Bm2957.1 (+3)		15 kDa		unknown	0	0	0	0	0.0075429	0
1714	TRUE	Empty	Bm4457.1	Bm4457.1		22 kDa		unknown	0	0.0008724	0	0	0	0
1715	TRUE	Empty	Bm7478.1	Bm7478.1		47 kDa		unknown	0	0.00026715	0	0	0	0
1716	TRUE	Empty	Bm12876.1	Bm12876.1		13 kDa		unknown	0	0.00093838	0	0	0	0
1717	TRUE	Empty	Bm2691.1	Bm2691.1		43 kDa		unknown	0	0.00029464	0	0	0	0
1718	TRUE	Empty	Bm5759.1	Bm5759.1		48 kDa		unknown	0	0.00027104	0	0	0	0
1719	TRUE	Empty	Bm7236.1	Bm7236.1		28 kDa		unknown	0	0.00046335	0	0	0	0
1720	TRUE	Empty	Bm8463a.1	Bm8463a.1 (+1)		40 kDa		unknown	0	0.00046919	0	0	0	0
1721	TRUE	Empty	Bm4128.1	Bm4128.1		9 kDa		unknown	0	0	0	0	0	0.0008211
1722	TRUE	Empty	Bm7513.1	Bm7513.1		28 kDa		unknown	0	0	0	0	0	0.00025494
1723	TRUE	Empty	Bm2991.1	Bm2991.1		33 kDa		unknown	0	0	0	0	0	0.00021877
1724	TRUE	Empty	Bm9051.1	Bm9051.1		23 kDa		unknown	0	0	0	0	0.0084444	0
1725	TRUE	Empty	Bm2291.1	Bm2291.1		28 kDa		unknown	0	0.0006754	0	0	0	0
1726	TRUE	Empty	Bm1996.1	Bm1996.1		44 kDa		unknown	0	0.0002878	0	0	0	0
1727	TRUE	Empty	Bm10327.1	Bm10327.1		25 kDa		unknown	0	0	0	0	0	0.0002887
1728	TRUE	Empty	Bm5239.1	Bm5239.1		100 kDa		unknown	0	0	0	0	0	7.0721e-05
1729	TRUE	Empty	Bm3228a.1	Bm3228a.1 (+1)		40 kDa		unknown	0	0.00031634	0	0	0	0
1730	TRUE	Empty	Bm9360.1	Bm9360.1		7 kDa		unknown	0	0	0	0	0	0.0012645
1731	TRUE	Empty	Bm5761a.1	Bm5761a.1		32 kDa		unknown	0	0.00039739	0	0	0	0
1732	TRUE	Empty	Bm5953a.1	Bm5953a.1 (+1)		181 kDa		unknown	0	0	0	0	0	6.0677e-05
1733	TRUE	Empty	Bm4484.1	Bm4484.1		153 kDa		unknown	0	0	9.0533e-05	0	0	0
1734	TRUE	Empty	Bm3370a.1	Bm3370a.1 (+1)		84 kDa		unknown	0	0.00014889	0	0	0	0
1735	TRUE	Empty	Bm18202a.1	Bm18202a.1 (+1)		173 kDa		unknown	0	7.3903e-05	0	0	0	0
1736	TRUE	Empty	Bm8821.1	Bm8821.1		118 kDa		unknown	0	0.00016215	0	0	0	0
1737	TRUE	Empty	Bm11265.1	Bm11265.1		141 kDa		unknown	0	0	0	0	0	0.00010247
1738	TRUE	Empty	Bm2129.1	Bm2129.1		159 kDa		unknown	0	0	0	0	0	6.5997e-05
1739	TRUE	Empty	Bm4976.1	Bm4976.1		18 kDa		unknown	0	0	0	0	0	0.0003927
1740	TRUE	Empty	Bm1999a.1	Bm1999a.1 (+1)		75 kDa		unknown	0	0.00016971	0	0	0	0
1741	TRUE	Empty	Bm7204.1	Bm7204.1		84 kDa		unknown	0	0.00015152	0	0	0	0
1742	TRUE	Empty	Bm3504a.1	Bm3504a.1 (+6)		163 kDa		unknown	0	7.6958e-05	0	0	0	0
1743	TRUE	Empty	Bm14756b.1	Bm14756b.1		39 kDa		unknown	0	0.00033635	0	0	0	0
1744	TRUE	Empty	Bm13958.1	Bm13958.1		33 kDa		unknown	0	0.00038773	0	0	0	0
1745	TRUE	Empty	Bm7465a.1	Bm7465a.1 (+1)		148 kDa		unknown	0	8.3583e-05	0	0	0	0
1746	TRUE	Empty	Bm7509.1	Bm7509.1		30 kDa		unknown	0	0	0.00045739	0	0	0
1747	TRUE	Empty	Bm7409.1	Bm7409.1		113 kDa		unknown	0	0.00011122	0	0	0	0
1748	TRUE	Empty	Bm4382.1	Bm4382.1		52 kDa	TRUE	unknown	0	0.0002487	0	0	0	0
1749	TRUE	Empty	Bm2201.1	Bm2201.1		216 kDa		unknown	0	5.9334e-05	0	0	0	0
1750	TRUE	Empty	Bm7423a.1	Bm7423a.1 (+2)		93 kDa		unknown	0	0.00013231	0	0	0	0
1751	TRUE	Empty	Bm13979.1	Bm13979.1		55 kDa		unknown	0	0.00022836	0	0	0	0
1752	TRUE	Empty	Bm8415.1	Bm8415.1		84 kDa		unknown	0	0.00015445	0	0	0	0
1753	TRUE	Empty	Bm6503a.1	Bm6503a.1 (+2)		16 kDa		unknown	0	0	0.00088188	0	0	0
1754	TRUE	Empty	Bm6936.1	Bm6936.1		72 kDa		unknown	0	0.00017641	0	0	0	0
1755	TRUE	Empty	Bm10455.1	Bm10455.1		65 kDa		unknown	0	0.00019905	0	0	0	0
1756	TRUE	Empty	Bm12412c.1	Bm12412c.1		112 kDa		unknown	0	0.00011156	0	0	0	0
1757	TRUE	Empty	Bm9529.1	Bm9529.1		33 kDa		unknown	0	0.00038773	0	0	0	0
1758	TRUE	Empty	Bm10382.1	Bm10382.1		57 kDa		unknown	0	0.00022244	0	0	0	0
1759	TRUE	Empty	Bm6207b.1	Bm6207b.1		66 kDa		unknown	0	0	0.00020464	0	0	0
1760	TRUE	Empty	Bm5599.1	Bm5599.1 (+1)		57 kDa		unknown	0	0.00021895	0	0	0	0
1761	TRUE	Empty	Bm6896.1	Bm6896.1		59 kDa		unknown	0	0.00020756	0	0	0	0
1762	TRUE	Empty	Bm6530.1	Bm6530.1		60 kDa		unknown	0	0.0001994	0	0	0	0
1763	TRUE	Empty	Bm3359a.1	Bm3359a.1		46 kDa		unknown	0	0.00026843	0	0	0	0
1764	TRUE	Empty	Bm7230a.1	Bm7230a.1		58 kDa		unknown	0	0.00022378	0	0	0	0
1765	TRUE	Empty	Bm10140.1	Bm10140.1 (+1)		19 kDa		unknown	0	0	0	0	0	0.00038552
1766	TRUE	Empty	Bm3412.1	Bm3412.1		60 kDa		unknown	0	0	0	0	0	0.00012089
1767	TRUE	Empty	Bm2136.1	Bm2136.1		51 kDa	TRUE	unknown	0	0	0	0	0	0.00014144
END OF FILE
