# Supplementary material for: Identification of biomarker candidates for filarial parasite infections by analysis of extracellular vesicles
Source: Front Parasitol. 2023 Oct 23;2:1281092. doi: 10.3389/fpara.2023.1281092 (PMC11732158; doi:10.3389/fpara.2023.1281092)
Supplement: Supplementary file 1 [file DataSheet_1.zip › Supplementary Table 3.XLSX]

## Sheet: Samples Report for Weil_117_121
Weil_117_121 Brugia HCD 070122, Samples report created on 07/18/2022
Experiment: Weil_117_121 Brugia HCD 070122
	Peak List Generator: unknown
		Version: unknown
		Charge States Calculated: unknown
		Deisotoped: unknown
		Textual Annotation: unknown
	Database Set: 1 Database
		Database Name: the b_malayi_20220105 database
			Version: unknown
			Taxonomy: All Entries
			Number of Proteins: 15918
		Does database contain common contaminants?: unknown
	Search Engine Set: 1 Search Engine
		Search Engine: Mascot
			Version: 2.5.1
			Samples: All Samples
			Fragment Tolerance: 0.020 Da (Monoisotopic)
			Parent Tolerance: 20 PPM (Monoisotopic)
			Fixed Modifications: +57 on C (Carbamidomethyl)
			Variable Modifications: -17 on Peptide N-Terminal (Gln->pyro-Glu), +1 on NQ (Deamidated), +16 on M (Oxidation), +42 on Peptide N-Terminal (Acetyl)
			Database: the b_malayi_20220105 database (unknown version, 15918 entries)
			Digestion Enzyme: stricttrypsin
			Max Missed Cleavages: 4
			Probability Model:
				Weil_117_4830_2151_01 (F018173): LFDR Model, Classifier data: Bayes, Good (50%) IonScore - IdentityScore m:12.0/s:6.70 Ion Score m:39.8/s:7.02 Identity Score m:NA Homology Score m:NA Delta Ion Score m:NA, Bad (50%) IonScore - IdentityScore m:-8.73/s:4.02 Ion Score m:18.1/s:4.21 Identity Score m:NA Homology Score m:NA Delta Ion Score m:NA [all charge states]
				Weil_117_4830_2151_02 (F018174): LFDR Model, Classifier data: Bayes, Good (80%) IonScore - IdentityScore m:3.87/s:17.9 Ion Score m:32.6/s:18.3 Identity Score m:NA Homology Score m:NA Delta Ion Score m:NA, Bad (20%) IonScore - IdentityScore m:-25.1/s:5.76 Ion Score m:3.67/s:4.74 Identity Score m:NA Homology Score m:NA Delta Ion Score m:NA [all charge states]
				Weil_117_4830_2151_03 (F018176): LFDR Model, Classifier data: Bayes, Good (71%) IonScore - IdentityScore m:18.9/s:22.6 Ion Score m:48.2/s:23.1 Identity Score m:NA Homology Score m:NA Delta Ion Score m:NA, Bad (29%) IonScore - IdentityScore m:-23.4/s:6.32 Ion Score m:5.10/s:5.42 Identity Score m:NA Homology Score m:NA Delta Ion Score m:NA [all charge states]
				Weil_117_4830_2151_04 (F018179): LFDR Model, Classifier data: Bayes, Good (50%) IonScore - IdentityScore m:34.6/s:17.2 Ion Score m:64.2/s:17.9 Identity Score m:NA Homology Score m:NA Delta Ion Score m:NA, Bad (50%) IonScore - IdentityScore m:-3.84/s:6.98 Ion Score m:22.9/s:7.16 Identity Score m:NA Homology Score m:NA Delta Ion Score m:NA [all charge states]
				Weil_117_4830_2161_05 (F018199): LFDR Model, Classifier data: Bayes, Good (50%) IonScore - IdentityScore m:31.7/s:11.6 Ion Score m:59.7/s:12.1 Identity Score m:NA Homology Score m:NA Delta Ion Score m:NA, Bad (50%) IonScore - IdentityScore m:10.7/s:4.26 Ion Score m:38.0/s:4.52 Identity Score m:NA Homology Score m:NA Delta Ion Score m:NA [all charge states]
				Weil_117_4830_2161_06 (F018201): LFDR Model, Classifier data: Bayes, Good (50%) IonScore - IdentityScore m:33.2/s:12.4 Ion Score m:61.4/s:12.8 Identity Score m:NA Homology Score m:NA Delta Ion Score m:NA, Bad (50%) IonScore - IdentityScore m:4.16/s:5.83 Ion Score m:31.4/s:6.24 Identity Score m:NA Homology Score m:NA Delta Ion Score m:NA [all charge states]
				Weil_117_4830_2161_07 (F018203): LFDR Model, Classifier data: Bayes, Good (50%) IonScore - IdentityScore m:26.5/s:16.4 Ion Score m:54.7/s:17.0 Identity Score m:NA Homology Score m:NA Delta Ion Score m:NA, Bad (50%) IonScore - IdentityScore m:-15.8/s:7.69 Ion Score m:11.3/s:7.73 Identity Score m:NA Homology Score m:NA Delta Ion Score m:NA [all charge states]
				Weil_121_4866_2151_01 (F018628): LFDR Model, Classifier data: Bayes, Good (50%) IonScore - IdentityScore m:22.2/s:11.0 Ion Score m:50.5/s:11.7 Identity Score m:NA Homology Score m:NA Delta Ion Score m:NA, Bad (50%) IonScore - IdentityScore m:1.70/s:4.79 Ion Score m:28.9/s:5.00 Identity Score m:NA Homology Score m:NA Delta Ion Score m:NA [all charge states]
				Weil_121_4866_2151_02 (F018629): LFDR Model, Classifier data: Bayes, Good (50%) IonScore - IdentityScore m:27.8/s:11.1 Ion Score m:55.9/s:11.6 Identity Score m:NA Homology Score m:NA Delta Ion Score m:NA, Bad (50%) IonScore - IdentityScore m:1.10/s:5.25 Ion Score m:28.3/s:5.57 Identity Score m:NA Homology Score m:NA Delta Ion Score m:NA [all charge states]
				Weil_121_4866_2151_03 (F018630): LFDR Model, Classifier data: Bayes, Good (50%) IonScore - IdentityScore m:35.9/s:12.8 Ion Score m:64.4/s:13.6 Identity Score m:NA Homology Score m:NA Delta Ion Score m:NA, Bad (50%) IonScore - IdentityScore m:4.21/s:5.99 Ion Score m:30.9/s:6.21 Identity Score m:NA Homology Score m:NA Delta Ion Score m:NA [all charge states]
				Weil_121_4866_2152_03 (F018631): LFDR Model, Classifier data: Bayes, Good (50%) IonScore - IdentityScore m:31.0/s:13.7 Ion Score m:59.3/s:14.3 Identity Score m:NA Homology Score m:NA Delta Ion Score m:NA, Bad (50%) IonScore - IdentityScore m:3.35/s:5.31 Ion Score m:30.2/s:5.41 Identity Score m:NA Homology Score m:NA Delta Ion Score m:NA [all charge states]
				Weil_121_4866_2151_04 (F018632): LFDR Model, Classifier data: Bayes, Good (50%) IonScore - IdentityScore m:48.2/s:11.4 Ion Score m:76.3/s:11.1 Identity Score m:NA Homology Score m:NA Delta Ion Score m:NA, Bad (50%) IonScore - IdentityScore m:22.5/s:12.7 Ion Score m:50.4/s:13.0 Identity Score m:NA Homology Score m:NA Delta Ion Score m:NA [all charge states]
				Weil_121_4866_2151_05 (F018633): LFDR Model, Classifier data: Bayes, Good (50%) IonScore - IdentityScore m:20.2/s:14.5 Ion Score m:48.0/s:14.8 Identity Score m:NA Homology Score m:NA Delta Ion Score m:NA, Bad (50%) IonScore - IdentityScore m:-19.0/s:7.41 Ion Score m:8.25/s:7.48 Identity Score m:NA Homology Score m:NA Delta Ion Score m:NA [all charge states]
				Weil_121_4866_2151_06 (F018634): LFDR Model, Classifier data: Bayes, Good (50%) IonScore - IdentityScore m:23.5/s:14.3 Ion Score m:51.5/s:14.7 Identity Score m:NA Homology Score m:NA Delta Ion Score m:NA, Bad (50%) IonScore - IdentityScore m:-13.6/s:7.77 Ion Score m:13.3/s:8.05 Identity Score m:NA Homology Score m:NA Delta Ion Score m:NA [all charge states]
				Weil_121_4866_2151_07 (F018635): LFDR Model, Classifier data: Bayes, Good (50%) IonScore - IdentityScore m:19.5/s:15.4 Ion Score m:47.4/s:15.8 Identity Score m:NA Homology Score m:NA Delta Ion Score m:NA, Bad (50%) IonScore - IdentityScore m:-19.5/s:7.26 Ion Score m:7.71/s:7.24 Identity Score m:NA Homology Score m:NA Delta Ion Score m:NA [all charge states]
				Weil_121_4866_2151_11 (F018636): LFDR Model, Classifier data: Bayes, Good (50%) IonScore - IdentityScore m:32.3/s:5.99 Ion Score m:60.7/s:7.28 Identity Score m:NA Homology Score m:NA Delta Ion Score m:NA, Bad (50%) IonScore - IdentityScore m:17.0/s:2.68 Ion Score m:46.1/s:2.59 Identity Score m:NA Homology Score m:NA Delta Ion Score m:NA [all charge states]
				Weil_121_4866_2151_14 (F018637): LFDR Model, Classifier data: Bayes, Good (50%) IonScore - IdentityScore m:15.0/s:5.24 Ion Score m:42.4/s:4.93 Identity Score m:NA Homology Score m:NA Delta Ion Score m:NA, Bad (50%) IonScore - IdentityScore m:8.32/s:2.35 Ion Score m:35.1/s:3.68 Identity Score m:NA Homology Score m:NA Delta Ion Score m:NA [all charge states]
				Weil_121_4866_2151_15-(01) (F018638): LFDR Model, Classifier data: Bayes, Good (50%) IonScore - IdentityScore m:17.8/s:3.24 Ion Score m:43.8/s:4.01 Identity Score m:NA Homology Score m:NA Delta Ion Score m:NA, Bad (50%) IonScore - IdentityScore m:11.0/s:2.63 Ion Score m:39.1/s:3.75 Identity Score m:NA Homology Score m:NA Delta Ion Score m:NA [all charge states]
				Weil_121_4866_2151_16-(01) (F018639): LFDR Model, Classifier data: Bayes, Good (50%) IonScore - IdentityScore m:-7.56/s:6.86 Ion Score m:19.9/s:7.38 Identity Score m:NA Homology Score m:NA Delta Ion Score m:NA, Bad (50%) IonScore - IdentityScore m:-9.81/s:7.60 Ion Score m:17.7/s:7.77 Identity Score m:NA Homology Score m:NA Delta Ion Score m:NA [all charge states]
				Weil_121_4866_2151_17-(01) (F018640): LFDR Model, Classifier data: Bayes, Good (50%) IonScore - IdentityScore m:13.3/s:6.85 Ion Score m:41.2/s:5.49 Identity Score m:NA Homology Score m:NA Delta Ion Score m:NA, Bad (50%) IonScore - IdentityScore m:10.2/s:2.14 Ion Score m:38.9/s:1.55 Identity Score m:NA Homology Score m:NA Delta Ion Score m:NA [all charge states]
				Weil_121_4866_2151_18-(01) (F018641): LFDR Model, Classifier data: Bayes, Good (50%) IonScore - IdentityScore m:18.8/s:4.42 Ion Score m:45.8/s:4.40 Identity Score m:NA Homology Score m:NA Delta Ion Score m:NA, Bad (50%) IonScore - IdentityScore m:9.15/s:2.67 Ion Score m:37.1/s:2.57 Identity Score m:NA Homology Score m:NA Delta Ion Score m:NA [all charge states]
				Weil_121_4866_2151_19-(01) (F018642): LFDR Model, Classifier data: Bayes, Good (50%) IonScore - IdentityScore m:12.4/s:4.12 Ion Score m:39.8/s:3.19 Identity Score m:NA Homology Score m:NA Delta Ion Score m:NA, Bad (50%) IonScore - IdentityScore m:10.6/s:2.37 Ion Score m:38.8/s:2.63 Identity Score m:NA Homology Score m:NA Delta Ion Score m:NA [all charge states]
	Scaffold: Version: Scaffold_5.1.2
		Modification Metadata Set: 0 modifications
			Source: None
			Comment:
		Protein Grouping Strategy: Experiment-wide grouping with binary peptide-protein weights
		Peptide Thresholds: 35.0% minimum
		Protein Thresholds: 98.0% minimum and 2 peptides minimum
		Peptide FDR: 1.0% (Decoy)
		Protein FDR: 2.1% (Decoy)
		GO Annotation Source(s):
		Pathway Annotation Source(s):
		Alternate ID Source(s):
									Quantitative Value (Normalized NSAF)	Quantitative Value (Normalized NSAF)	Quantitative Value (Normalized NSAF)
Weil_117_121 Brugia HCD 070122									Uncategorized Sample	Uncategorized Sample	Uncategorized Sample
									Culture Media MF MEVn96 kit - 1	Culture Media MF MEVn96 kit - 2	Culture Media MF MEVn96 kit - 3
#	Visible?	Starred?	Identified Proteins (1810)	Accession Number	Alternate ID	Molecular Weight	Protein Grouping Ambiguity	Taxonomy	Weil_121_4866_2151_05 (F018633)	Weil_121_4866_2151_06 (F018634)	Weil_121_4866_2151_07 (F018635)
1	TRUE	Empty	Bm5544.1	Bm5544.1		42 kDa	TRUE	unknown	0.002575	0.0029626	0.0024391
2	TRUE	Empty	Bm9336a.1	Bm9336a.1 (+1)		56 kDa	TRUE	unknown	0.028267	0.034037	0.023265
3	TRUE	Empty	Bm8524.1	Bm8524.1		42 kDa	TRUE	unknown	0.013059	0.014517	0.011498
4	TRUE	Empty	Bm4259a.1	Bm4259a.1		38 kDa	TRUE	unknown	0.021103	0.024904	0.022561
5	TRUE	Empty	Bm10631.1	Bm10631.1		24 kDa		unknown	0.034579	0.0438	0.032753
6	TRUE	Empty	Bm3611.1	Bm3611.1 (+1)		70 kDa	TRUE	unknown	0.0069694	0.009326	0.0068045
7	TRUE	Empty	Bm4259b.1	Bm4259b.1		29 kDa	TRUE	unknown	0.0024409	0.0013105	0.0010275
8	TRUE	Empty	Bm9583b.1	Bm9583b.1		38 kDa	TRUE	unknown	0.00083575	0.0016827	0.00079162
9	TRUE	Empty	Bm10822b.1	Bm10822b.1		712 kDa		unknown	0.0006949	0.000706	0.00070883
10	TRUE	Empty	Bm13653.1	Bm13653.1		83 kDa	TRUE	unknown	0.0038582	0.0045055	0.003289
11	TRUE	Empty	Bm4112b.1	Bm4112b.1		11 kDa		unknown	0.021486	0.032445	0.027983
12	TRUE	Empty	Bm12799.1	Bm12799.1		41 kDa	TRUE	unknown	0.0032932	0.0046804	0.0033028
13	TRUE	Empty	Bm6084.1	Bm6084.1		386 kDa	TRUE	unknown	0.00082609	0.00085294	0.00074234
14	TRUE	Empty	Bm8172b.1	Bm8172b.1		42 kDa	TRUE	unknown	0.0041457	0.0054634	0.0042838
15	TRUE	Empty	Bm12798b.1	Bm12798b.1		40 kDa	TRUE	unknown	0.00058444	0.00094135	0.00092262
16	TRUE	Empty	Bm1890.1	Bm1890.1		67 kDa		unknown	0.0067203	0.0096436	0.0077543
17	TRUE	Empty	Bm3206a.1	Bm3206a.1		16 kDa	TRUE	unknown	0.0081082	0.012292	0.0094871
18	TRUE	Empty	Bm3226.1	Bm3226.1		22 kDa		unknown	0.016334	0.025749	0.015142
19	TRUE	Empty	Bm4972.1	Bm4972.1		281 kDa		unknown	0.00071326	0.00055145	0.00051346
20	TRUE	Empty	Bm18051.1	Bm18051.1 (+2)		45 kDa	TRUE	unknown	0.0037239	0.0059981	0.0052069
21	TRUE	Empty	Bm13965.1	Bm13965.1		48 kDa		unknown	0	0	0
22	TRUE	Empty	Bm4801a.1	Bm4801a.1		504 kDa		unknown	0.0001083	0	0.00011724
23	TRUE	Empty	Bm5699.1	Bm5699.1 (+2)		36 kDa	TRUE	unknown	0.0022441	0.0026288	0.0019323
24	TRUE	Empty	Bm5901a.1	Bm5901a.1 (+1)		17 kDa		unknown	0.016245	0.022428	0.016706
25	TRUE	Empty	Bm3307.1	Bm3307.1		227 kDa	TRUE	unknown	0.0006319	0.00062199	0.00053203
26	TRUE	Empty	Bm3724a.1	Bm3724a.1 (+3)		47 kDa		unknown	0.0048703	0.0073216	0.0050744
27	TRUE	Empty	Bm2001.1	Bm2001.1		17 kDa		unknown	0.020341	0.021114	0.020551
28	TRUE	Empty	Bm4116.1	Bm4116.1		226 kDa	TRUE	unknown	0.0006361	0.00085381	0.0007364
29	TRUE	Empty	Bm13733.1	Bm13733.1		95 kDa	TRUE	unknown	0.0020293	0.0031378	0.0026141
30	TRUE	Empty	Bm4233b.1	Bm4233b.1		25 kDa		unknown	0.0028292	0.0040507	0.0029776
31	TRUE	Empty	Bm2088a.1	Bm2088a.1		24 kDa		unknown	0.011912	0.01599	0.010343
32	TRUE	Empty	Bm4277.1	Bm4277.1		32 kDa	TRUE	unknown	0.00074098	0.00079567	0.0018716
33	TRUE	Empty	Bm13736.1	Bm13736.1		67 kDa		unknown	0.0022237	0.0025073	0.0017904
34	TRUE	Empty	Bm99.1	Bm99.1		45 kDa	TRUE	unknown	0	0	0.00033679
35	TRUE	Empty	Bm3073.1	Bm3073.1		69 kDa		unknown	0.0033538	0.0042844	0.0033958
36	TRUE	Empty	Bm5195a.1	Bm5195a.1 (+1)		51 kDa		unknown	0.0017771	0.0023853	0.0012624
37	TRUE	Empty	Bm13663.1	Bm13663.1		92 kDa		unknown	0.0015237	0.0013634	0.0015234
38	TRUE	Empty	Bm12796.1	Bm12796.1		82 kDa	TRUE	unknown	0.0017194	0.001077	0.0013572
39	TRUE	Empty	Bm13839.1	Bm13839.1		45 kDa		unknown	0.0039995	0.0045631	0.0039462
40	TRUE	Empty	Bm13876.1	Bm13876.1		39 kDa		unknown	0.0046374	0.0032476	0.0045835
41	TRUE	Empty	Bm13880.1	Bm13880.1 (+1)		27 kDa		unknown	0.0014	0	0.00079562
42	TRUE	Empty	Bm4100.1	Bm4100.1 (+2)		15 kDa	TRUE	unknown	0.0081363	0.010648	0.010115
43	TRUE	Empty	Bm5316a.1	Bm5316a.1		37 kDa		unknown	0.0056367	0.0080315	0.0055444
44	TRUE	Empty	Bm7385.1	Bm7385.1		28 kDa		unknown	0.0080729	0.0086688	0.0079015
45	TRUE	Empty	Bm13835.1	Bm13835.1		59 kDa		unknown	0.0016406	0.0020327	0.001554
46	TRUE	Empty	Bm13661.1	Bm13661.1		74 kDa	TRUE	unknown	0.0010338	0.00099905	0.0012729
47	TRUE	Empty	Bm3146a.1	Bm3146a.1 (+1)		23 kDa		unknown	0.01101	0.013301	0.011081
48	TRUE	Empty	Bm4997.1	Bm4997.1		275 kDa	TRUE	unknown	0.00020539	9.4521e-05	0.00019455
49	TRUE	Empty	Bm9380.1	Bm9380.1		50 kDa	TRUE	unknown	0.0030701	0.0020821	0.0035202
50	TRUE	Empty	Bm2684.1	Bm2684.1		16 kDa	TRUE	unknown	0.017526	0.017548	0.013909
51	TRUE	Empty	Bm2449.1	Bm2449.1		47 kDa		unknown	0.0020593	0.0027641	0.0029258
52	TRUE	Empty	Bm13679.1	Bm13679.1		56 kDa	TRUE	unknown	0.0026123	0.002879	0.0029953
53	TRUE	Empty	Bm5505.1	Bm5505.1		65 kDa	TRUE	unknown	0.00058609	0	0.00022206
54	TRUE	Empty	Bm4733.1	Bm4733.1 (+1)		50 kDa	TRUE	unknown	0	0	0
55	TRUE	Empty	Bm13848.1	Bm13848.1		50 kDa		unknown	0.0028037	0.0035124	0.0033933
56	TRUE	Empty	Bm4580a.1	Bm4580a.1		27 kDa		unknown	0.0070931	0.0085687	0.0089581
57	TRUE	Empty	Bm6327.1	Bm6327.1		61 kDa		unknown	0.00096388	0.00097033	0.0013695
58	TRUE	Empty	Bm6034b.1	Bm6034b.1		87 kDa		unknown	0	0	0
59	TRUE	Empty	Bm9132.1	Bm9132.1		39 kDa		unknown	0.0041043	0.0042971	0.0046651
60	TRUE	Empty	Bm17812.1	Bm17812.1		100 kDa	TRUE	unknown	0.0013703	0.0016878	0.001756
61	TRUE	Empty	Bm1994.1	Bm1994.1 (+1)		90 kDa	TRUE	unknown	0.00042585	0.00041155	0.00064538
62	TRUE	Empty	Bm12956.1	Bm12956.1		17 kDa		unknown	0.0051751	0.0060622	0.0049018
63	TRUE	Empty	Bm2319a.1	Bm2319a.1		331 kDa	TRUE	unknown	0.00052915	0.00055586	0.00041404
64	TRUE	Empty	Bm17813a.1	Bm17813a.1		133 kDa	TRUE	unknown	0.00023909	0	0.00011323
65	TRUE	Empty	Bm10669a.1	Bm10669a.1		18 kDa	TRUE	unknown	0.0081615	0.010378	0.0085443
66	TRUE	Empty	Bm13698a.1	Bm13698a.1		49 kDa		unknown	0.0019481	0.0020919	0.0016915
67	TRUE	Empty	Bm2877.1	Bm2877.1		14 kDa		unknown	0.0065346	0.0096483	0.0072212
68	TRUE	Empty	Bm3162a.1	Bm3162a.1		101 kDa		unknown	0.00094414	0.00050691	0.0011924
69	TRUE	Empty	Bm13696.1	Bm13696.1		47 kDa	TRUE	unknown	0.002333	0.0026842	0.0018942
70	TRUE	Empty	Bm12766.1	Bm12766.1		50 kDa	TRUE	unknown	0	0	0
71	TRUE	Empty	Bm12797a.1	Bm12797a.1		39 kDa	TRUE	unknown	0.0018041	0.0012915	0.0018987
72	TRUE	Empty	Bm2748.1	Bm2748.1		50 kDa	TRUE	unknown	0	0	0
73	TRUE	Empty	Bm7628a.1	Bm7628a.1 (+1)		133 kDa		unknown	0.00065694	0.0010581	0.0009051
74	TRUE	Empty	Bm13916.1	Bm13916.1		275 kDa		unknown	0	0	0
75	TRUE	Empty	Bm8494.1	Bm8494.1		375 kDa		unknown	0.00018355	0.00029565	0.00021249
76	TRUE	Empty	Bm9228.1	Bm9228.1		50 kDa	TRUE	unknown	0.00046105	0.00049508	0
77	TRUE	Empty	Bm3738.1	Bm3738.1 (+2)		26 kDa		unknown	0.0026713	0.0023904	0.0022491
78	TRUE	Empty	Bm748.1	Bm748.1		39 kDa	TRUE	unknown	0.0020163	0.0038972	0.0028647
79	TRUE	Empty	Bm4383b.1	Bm4383b.1 (+1)		168 kDa		unknown	0.0011102	0.00096864	0.00083252
80	TRUE	Empty	Bm2290.1	Bm2290.1		36 kDa		unknown	0.0028008	0.0031232	0.0042855
81	TRUE	Empty	Bm13980.1	Bm13980.1		36 kDa		unknown	0.0032217	0.0027675	0.0024412
82	TRUE	Empty	Bm13685.1	Bm13685.1		47 kDa		unknown	0.0023163	0.0034644	0.002194
83	TRUE	Empty	Bm2372.1	Bm2372.1		101 kDa		unknown	0.00068398	0.00048964	0.00071985
84	TRUE	Empty	Bm11983.1	Bm11983.1 (+2)		63 kDa	TRUE	unknown	0	0	0.00023907
85	TRUE	Empty	Bm7222a.1	Bm7222a.1		77 kDa		unknown	0.0019295	0.0017993	0.0019238
86	TRUE	Empty	Bm4229.1	Bm4229.1		104 kDa		unknown	0.0011463	0.00098469	0.0013029
87	TRUE	Empty	Bm1892.1	Bm1892.1		40 kDa		unknown	0.0027822	0.0044814	0.0037647
88	TRUE	Empty	Bm10378.1	Bm10378.1		34 kDa		unknown	0.0045155	0.0034452	0.0036017
89	TRUE	Empty	Bm13697a.1	Bm13697a.1		46 kDa	TRUE	unknown	0.0017118	0.0022058	0.0021079
90	TRUE	Empty	Bm7416.1	Bm7416.1		36 kDa		unknown	0.0041662	0.0053684	0.0031569
91	TRUE	Empty	Bm3235.1	Bm3235.1		17 kDa		unknown	0.0069158	0.005941	0.0069873
92	TRUE	Empty	Bm17821.1	Bm17821.1		86 kDa	TRUE	unknown	0.00027849	0.00029904	0.00070342
93	TRUE	Empty	Bm14036.1	Bm14036.1 (+1)		18 kDa		unknown	0.0071688	0.0074715	0.0059914
94	TRUE	Empty	Bm5853.1	Bm5853.1 (+1)		28 kDa	TRUE	unknown	0.0044618	0.00539	0.0034338
95	TRUE	Empty	Bm8924a.1	Bm8924a.1 (+1)		55 kDa		unknown	0.0026982	0.0032023	0.0024212
96	TRUE	Empty	Bm13970.1	Bm13970.1		39 kDa		unknown	0.0025326	0.0034516	0.0020298
97	TRUE	Empty	Bm6198a.1	Bm6198a.1 (+1)		72 kDa	TRUE	unknown	0.00021545	0	0.0003061
98	TRUE	Empty	Bm1716a.1	Bm1716a.1		32 kDa		unknown	0.0036656	0.0039362	0.0046294
99	TRUE	Empty	Bm7377.1	Bm7377.1		22 kDa		unknown	0.0017642	0.0022733	0.0023395
100	TRUE	Empty	Bm7118a.1	Bm7118a.1 (+4)		26 kDa		unknown	0.0056154	0.0080927	0.0058788
101	TRUE	Empty	Bm13837.1	Bm13837.1		58 kDa		unknown	0	0.00041565	0.00024443
102	TRUE	Empty	Bm9044.1	Bm9044.1		320 kDa		unknown	0.00028736	0.00034714	0.00031755
103	TRUE	Empty	Bm10379.1	Bm10379.1		51 kDa	TRUE	unknown	0	0	0
104	TRUE	Empty	Bm6267.1	Bm6267.1		32 kDa	TRUE	unknown	0.00049934	0	0.00070945
105	TRUE	Empty	Bm6417a.1	Bm6417a.1		26 kDa		unknown	0.0038258	0.0052142	0.0025088
106	TRUE	Empty	Bm3120c.1	Bm3120c.1		43 kDa		unknown	0.0036592	0.0044204	0.0036392
107	TRUE	Empty	Bm2632a.1	Bm2632a.1 (+1)		19 kDa		unknown	0.0061022	0.0072078	0.00578
108	TRUE	Empty	Bm5580.1	Bm5580.1 (+1)		40 kDa		unknown	0.00038104	0	0.00054137
109	TRUE	Empty	Bm7143.1	Bm7143.1 (+1)		18 kDa	TRUE	unknown	0.0016177	0.0013028	0
110	TRUE	Empty	Bm13746.1	Bm13746.1		63 kDa		unknown	0.0014534	0.0015607	0.0016061
111	TRUE	Empty	Bm4166.1	Bm4166.1		41 kDa		unknown	0.0015454	0.0034227	0.0014638
112	TRUE	Empty	Bm9698.1	Bm9698.1		51 kDa	TRUE	unknown	0	0	0
113	TRUE	Empty	Bm13998.1	Bm13998.1		50 kDa		unknown	0.0023577	0.0037975	0.0025309
114	TRUE	Empty	Bm18165a.1	Bm18165a.1		82 kDa		unknown	0.00058444	0	0.00064584
115	TRUE	Empty	Bm14059.1	Bm14059.1 (+1)		16 kDa		unknown	0.006542	0.004516	0.0053113
116	TRUE	Empty	Bm4533.1	Bm4533.1		23 kDa		unknown	0.0052393	0.0061885	0.0033084
117	TRUE	Empty	Bm9133.1	Bm9133.1		27 kDa		unknown	0.0053657	0.0057617	0.0056471
118	TRUE	Empty	Bm5089a.1	Bm5089a.1		36 kDa		unknown	0.0020274	0.0018142	0.0021338
119	TRUE	Empty	Bm8661.1	Bm8661.1		50 kDa	TRUE	unknown	0	0	0
120	TRUE	Empty	Bm6412a.1	Bm6412a.1 (+1)		49 kDa		unknown	0.00098563	0.00079378	0.00077798
121	TRUE	Empty	Bm13797.1	Bm13797.1		193 kDa		unknown	0	0	0
122	TRUE	Empty	Bm14778.1	Bm14778.1		41 kDa		unknown	0.0013191	0.0018211	0.0016064
123	TRUE	Empty	Bm97a.1	Bm97a.1		29 kDa		unknown	0.0053199	0.0031569	0.0053042
124	TRUE	Empty	Bm11366a.1	Bm11366a.1		1138 kDa	TRUE	unknown	7.7413e-05	3.4006e-05	5.3328e-05
125	TRUE	Empty	Bm4628.1	Bm4628.1		18 kDa	TRUE	unknown	0.0038421	0.0027505	0.0028305
126	TRUE	Empty	Bm5312a.1	Bm5312a.1		18 kDa		unknown	0.0050716	0.005941	0.0061139
127	TRUE	Empty	Bm7246b.1	Bm7246b.1 (+1)		21 kDa	TRUE	unknown	0	0.0025461	0.0014973
128	TRUE	Empty	Bm3245b.1	Bm3245b.1		51 kDa	TRUE	unknown	0.0017583	0.002832	0.0034696
129	TRUE	Empty	Bm18138.1	Bm18138.1 (+1)		50 kDa	TRUE	unknown	0.0015334	0.0017289	0.001162
130	TRUE	Empty	Bm1770r.1	Bm1770r.1		210 kDa		unknown	0.00036303	0.00040932	0.00030948
131	TRUE	Empty	Bm2704.1	Bm2704.1		136 kDa		unknown	0.00011517	0.00027825	0.00016363
132	TRUE	Empty	Bm9475a.1	Bm9475a.1 (+1)		85 kDa	TRUE	unknown	0.00046603	0	0.00044142
133	TRUE	Empty	Bm5528.1	Bm5528.1		80 kDa		unknown	0.00080534	0.00048643	0.0010489
134	TRUE	Empty	Bm11304a.1	Bm11304a.1 (+1)		73 kDa	TRUE	unknown	0	0	0
135	TRUE	Empty	Bm4711.1	Bm4711.1		16 kDa		unknown	0.0058858	0.0079003	0.005575
136	TRUE	Empty	Bm636.1	Bm636.1		19 kDa	TRUE	unknown	0.0049994	0.0080525	0.0043408
137	TRUE	Empty	Bm5112.1	Bm5112.1 (+2)		27 kDa		unknown	0.0046493	0.0032763	0.0027524
138	TRUE	Empty	Bm12386a.1	Bm12386a.1 (+1)		149 kDa	TRUE	unknown	0.00042526	0.00025686	0.00040281
139	TRUE	Empty	Bm5584a.1	Bm5584a.1		91 kDa	TRUE	unknown	0	0	0.0003321
140	TRUE	Empty	Bm13879.1	Bm13879.1 (+1)		12 kDa		unknown	0.0074766	0.010035	0.0076719
141	TRUE	Empty	Bm17840.1	Bm17840.1		51 kDa	TRUE	unknown	0.00047261	0	0.00059687
142	TRUE	Empty	Bm2623a.1	Bm2623a.1		76 kDa		unknown	0	0	0
143	TRUE	Empty	Bm14711.1	Bm14711.1		19 kDa		unknown	0.00594	0.0075174	0.0052244
144	TRUE	Empty	Bm17395.1	Bm17395.1 (+4)		27 kDa	TRUE	unknown	0.0020426	0.0023501	0.0030404
145	TRUE	Empty	Bm13317.1	Bm13317.1		57 kDa		unknown	0.00067144	0.0010815	0.00050879
146	TRUE	Empty	Bm6990a.1	Bm6990a.1 (+1)		239 kDa	TRUE	unknown	0.00018973	0.0001528	0.00023962
147	TRUE	Empty	Bm13895a.1	Bm13895a.1 (+2)		21 kDa		unknown	0.0022925	0.0024617	0.003981
148	TRUE	Empty	Bm13658.1	Bm13658.1		23 kDa	TRUE	unknown	0.0010121	0	0.00063909
149	TRUE	Empty	Bm14023.1	Bm14023.1		30 kDa		unknown	0.0025709	0.0057974	0.0034092
150	TRUE	Empty	Bm7246a.1	Bm7246a.1		30 kDa	TRUE	unknown	0.0032418	0.0047864	0.0033265
151	TRUE	Empty	Bm9204.1	Bm9204.1		42 kDa	TRUE	unknown	0.0011368	0.00091556	0.0012563
152	TRUE	Empty	Bm4709.1	Bm4709.1		15 kDa	TRUE	unknown	0.0055126	0.0072648	0.0052215
153	TRUE	Empty	Bm2502b.1	Bm2502b.1 (+1)		43 kDa		unknown	0.0023785	0.0026522	0.002946
154	TRUE	Empty	Bm4279d.1	Bm4279d.1		37 kDa		unknown	0.0021411	0.002759	0.0018253
155	TRUE	Empty	Bm4102.1	Bm4102.1		21 kDa	TRUE	unknown	0.0015284	0.0018463	0.00072383
156	TRUE	Empty	Bm13695a.1	Bm13695a.1		67 kDa		unknown	0.00045054	0	0.00032006
157	TRUE	Empty	Bm6157.1	Bm6157.1		38 kDa	TRUE	unknown	0	0	0
158	TRUE	Empty	Bm5611a.1	Bm5611a.1 (+1)		212 kDa		unknown	0.00050219	0.00034666	0.00050964
159	TRUE	Empty	Bm14014.1	Bm14014.1		23 kDa		unknown	0.0036751	0.0048432	0.0031646
160	TRUE	Empty	Bm6707.1	Bm6707.1		28 kDa	TRUE	unknown	0.00084339	0	0
161	TRUE	Empty	Bm5931a.1	Bm5931a.1		98 kDa		unknown	0	0	0
162	TRUE	Empty	Bm7095.1	Bm7095.1		33 kDa		unknown	0.0025358	0.0029705	0.0026203
163	TRUE	Empty	Bm1972a.1	Bm1972a.1 (+1)		55 kDa		unknown	0.002157	0.0013028	0.0020431
164	TRUE	Empty	Bm8320.1	Bm8320.1		15 kDa		unknown	0.0082216	0.010906	0.010078
165	TRUE	Empty	Bm3952b.1	Bm3952b.1 (+1)		21 kDa		unknown	0.00074766	0	0.00070818
166	TRUE	Empty	Bm1847.1	Bm1847.1		14 kDa		unknown	0.01095	0.011139	0.0065506
167	TRUE	Empty	Bm2631.1	Bm2631.1		57 kDa	TRUE	unknown	0	0	0
168	TRUE	Empty	Bm3699a.1	Bm3699a.1		38 kDa	TRUE	unknown	0.00062118	0	0.00058838
169	TRUE	Empty	Bm7502.1	Bm7502.1		757 kDa	TRUE	unknown	0	0	0
170	TRUE	Empty	Bm2561.1	Bm2561.1		76 kDa	TRUE	unknown	0	0	0.00029463
171	TRUE	Empty	Bm2446.1	Bm2446.1 (+3)		41 kDa		unknown	0.0015808	0.0009548	0.0016844
172	TRUE	Empty	Bm4028b.1	Bm4028b.1		23 kDa		unknown	0.0029924	0.0032133	0.0028344
173	TRUE	Empty	Bm13946.1	Bm13946.1		99 kDa		unknown	0	0	0
174	TRUE	Empty	Bm4831a.1	Bm4831a.1		28 kDa		unknown	0.0027886	0.002695	0.0021131
175	TRUE	Empty	Bm3781.1	Bm3781.1 (+1)		30 kDa	TRUE	unknown	0.0015426	0.0016564	0.0031657
176	TRUE	Empty	Bm14250.1	Bm14250.1		37 kDa		unknown	0	0	0
177	TRUE	Empty	Bm6241.1	Bm6241.1		42 kDa		unknown	0.0017194	0.0018463	0.0018096
178	TRUE	Empty	Bm18019.1	Bm18019.1		53 kDa	TRUE	unknown	0	0	0
179	TRUE	Empty	Bm13713.1	Bm13713.1		37 kDa	TRUE	unknown	0	0	0
180	TRUE	Empty	Bm6889a.1-DECOY	Bm6889a.1-DECOY		?	TRUE	unknown	-1	-1	-1
181	TRUE	Empty	Bm13662b.1	Bm13662b.1		67 kDa	TRUE	unknown	0.00056502	0.0010921	0.00096333
182	TRUE	Empty	Bm4303.1	Bm4303.1		38 kDa		unknown	0.0018415	0.002307	0.0021319
183	TRUE	Empty	Bm17568.1	Bm17568.1		32 kDa	TRUE	unknown	0.0012306	0.0019821	0.0011656
184	TRUE	Empty	Bm5414a.1	Bm5414a.1 (+1)		24 kDa		unknown	0.0019949	0.0021422	0.0009448
185	TRUE	Empty	Bm10359.1	Bm10359.1		46 kDa		unknown	0.0017076	0.0011002	0.0014557
186	TRUE	Empty	Bm7396a.1	Bm7396a.1		110 kDa		unknown	0.00034858	0	0.0001981
187	TRUE	Empty	Bm3818e.1	Bm3818e.1		31 kDa		unknown	0.0022799	0.0020402	0.0016796
188	TRUE	Empty	Bm2343.1	Bm2343.1		77 kDa	TRUE	unknown	0	0	0
189	TRUE	Empty	Bm13846.1	Bm13846.1		25 kDa		unknown	0.0012133	0.0024428	0.0017238
190	TRUE	Empty	Bm3287a.1	Bm3287a.1		22 kDa		unknown	0.00182	0.0017588	0.0031029
191	TRUE	Empty	Bm7293a.1	Bm7293a.1		32 kDa		unknown	0.001498	0.0012064	0.0016554
192	TRUE	Empty	Bm18126.1	Bm18126.1		38 kDa		unknown	0.0025072	0.0020192	0.001979
193	TRUE	Empty	Bm6010.1	Bm6010.1 (+1)		45 kDa		unknown	0.0022199	0.0016503	0.0011322
194	TRUE	Empty	Bm6976a.1	Bm6976a.1		24 kDa		unknown	0.0024699	0.0024865	0.0020471
195	TRUE	Empty	Bm10850.1	Bm10850.1		29 kDa		unknown	0.0039899	0.0029991	0.0025195
196	TRUE	Empty	Bm10265.1	Bm10265.1		26 kDa		unknown	0.0032791	0.0024007	0.0042353
197	TRUE	Empty	Bm17863.1	Bm17863.1		42 kDa	TRUE	unknown	0	0	0
198	TRUE	Empty	Bm3682a.1	Bm3682a.1		17 kDa		unknown	0.0049399	0.0028933	0.0038283
199	TRUE	Empty	Bm4245.1	Bm4245.1		82 kDa		unknown	0.00121	0.00089954	0.001058
200	TRUE	Empty	Bm6083.1	Bm6083.1		73 kDa		unknown	0.00086991	0.0010509	0.001339
201	TRUE	Empty	Bm3339a.1	Bm3339a.1 (+5)		36 kDa		unknown	0.0016565	0.0013341	0.0013729
202	TRUE	Empty	Bm4731.1	Bm4731.1		24 kDa		unknown	0.00193	0.0015543	0.0015234
203	TRUE	Empty	Bm12811a.1	Bm12811a.1		55 kDa	TRUE	unknown	0.0012549	0.0013475	0.001849
204	TRUE	Empty	Bm7261.1	Bm7261.1		72 kDa	TRUE	unknown	0.00031675	0.0005102	0.00030003
205	TRUE	Empty	Bm3131.1	Bm3131.1		72 kDa	TRUE	unknown	0.0018256	0.00051891	0.0016275
206	TRUE	Empty	Bm6156a.1	Bm6156a.1		29 kDa		unknown	0.0018337	0.0029536	0.0017369
207	TRUE	Empty	Bm1804a.1	Bm1804a.1		24 kDa		unknown	0.0015647	0.0020162	0.0017785
208	TRUE	Empty	Bm4388.1	Bm4388.1		85 kDa		unknown	0.00053611	0	0.00042317
209	TRUE	Empty	Bm7103.1	Bm7103.1		46 kDa	TRUE	unknown	0.0013797	0.0011112	0.00032671
210	TRUE	Empty	Bm9909.1	Bm9909.1		35 kDa	TRUE	unknown	0.0010575	0.0020439	0.0010016
211	TRUE	Empty	Bm3590a.1	Bm3590a.1		61 kDa		unknown	0	0	0
212	TRUE	Empty	Bm17843.1	Bm17843.1		34 kDa	TRUE	unknown	0	0	0.00044112
213	TRUE	Empty	Bm4840a.1	Bm4840a.1 (+1)		106 kDa		unknown	0.00058238	0	0.00048268
214	TRUE	Empty	Bm18052.1	Bm18052.1 (+1)		44 kDa		unknown	0.00053335	0.00057272	0.00067359
215	TRUE	Empty	Bm6928a.1	Bm6928a.1		62 kDa		unknown	0.00035526	0.00076297	0.00022434
216	TRUE	Empty	Bm5237a.1	Bm5237a.1		18 kDa	TRUE	unknown	0.004217	0.0040754	0.0035949
217	TRUE	Empty	Bm6686.1	Bm6686.1		47 kDa		unknown	0	0	0
218	TRUE	Empty	Bm14109.1	Bm14109.1		361 kDa	TRUE	unknown	0	0	0
219	TRUE	Empty	Bm7382.1	Bm7382.1		18 kDa		unknown	0.0026263	0.0035251	0.0033168
220	TRUE	Empty	Bm13872.1	Bm13872.1		39 kDa		unknown	0.0014408	0.0013261	0.0015597
221	TRUE	Empty	Bm4550a.1	Bm4550a.1		78 kDa	TRUE	unknown	0.0006828	0	0.00027718
222	TRUE	Empty	Bm7054a.1	Bm7054a.1		278 kDa		unknown	0	0	0
223	TRUE	Empty	Bm13981a.1	Bm13981a.1		49 kDa		unknown	0.00078948	0	0.00089735
224	TRUE	Empty	Bm7180a.1	Bm7180a.1		57 kDa		unknown	0.00068883	0.0004438	0
225	TRUE	Empty	Bm2023.1	Bm2023.1		41 kDa		unknown	0.00093965	0.0012108	0.00089003
226	TRUE	Empty	Bm17845a.1	Bm17845a.1		64 kDa	TRUE	unknown	0	0	0.00035093
227	TRUE	Empty	Bm4343a.1	Bm4343a.1		19 kDa		unknown	0	0	0.0012206
228	TRUE	Empty	Bm1783b.1	Bm1783b.1		34 kDa	TRUE	unknown	0.00091905	0.00074016	0.00087052
229	TRUE	Empty	Bm6539.1	Bm6539.1		67 kDa		unknown	0.0010532	0.00037697	0.0011084
230	TRUE	Empty	Bm7052.1	Bm7052.1		43 kDa		unknown	0.0018057	0.0014542	0.0013683
231	TRUE	Empty	Bm5228.1	Bm5228.1 (+1)		38 kDa	TRUE	unknown	0.00081844	0.0016478	0.0013566
232	TRUE	Empty	Bm13732.1	Bm13732.1 (+3)		111 kDa	TRUE	unknown	0	0	0
233	TRUE	Empty	Bm9899.1	Bm9899.1		37 kDa	TRUE	unknown	0	0	0
234	TRUE	Empty	Bm4147.1	Bm4147.1		36 kDa		unknown	0.00083828	0	0.00059551
235	TRUE	Empty	Bm2092a.1	Bm2092a.1		849 kDa	TRUE	unknown	0	0	0
236	TRUE	Empty	Bm9816a.1	Bm9816a.1		52 kDa		unknown	0	0	0
237	TRUE	Empty	Bm6226a.1	Bm6226a.1 (+1)		91 kDa		unknown	0.00050542	0.00027136	0.00063831
238	TRUE	Empty	Bm7154b.1	Bm7154b.1		77 kDa	TRUE	unknown	0.00050702	0.00049	0.0003842
239	TRUE	Empty	Bm3340a.1	Bm3340a.1		37 kDa	TRUE	unknown	0	0	0
240	TRUE	Empty	Bm5897a.1	Bm5897a.1		523 kDa		unknown	0	0	0
241	TRUE	Empty	Bm8066.1	Bm8066.1 (+1)		14 kDa		unknown	0.0026599	0.0034275	0.0040312
242	TRUE	Empty	Bm9104.1	Bm9104.1		59 kDa	TRUE	unknown	0.00065367	0	0.00024766
243	TRUE	Empty	Bm3928.1	Bm3928.1		16 kDa		unknown	0.0039803	0.0056097	0.0032989
244	TRUE	Empty	Bm5636a.1	Bm5636a.1		53 kDa		unknown	0.00043496	0	0.00054932
245	TRUE	Empty	Bm9249.1	Bm9249.1		54 kDa	TRUE	unknown	0.00071004	0.00045747	0.00040353
246	TRUE	Empty	Bm2762a.1	Bm2762a.1		51 kDa		unknown	0.00077706	0	0.00073603
247	TRUE	Empty	Bm3965a.1	Bm3965a.1		22 kDa		unknown	0.0017642	0.0011367	0.0020053
248	TRUE	Empty	Bm13999.1	Bm13999.1		39 kDa		unknown	0.0016321	0.0013144	0.0023188
249	TRUE	Empty	Bm13688.1	Bm13688.1		36 kDa		unknown	0	0	0
250	TRUE	Empty	Bm18020.1	Bm18020.1		90 kDa	TRUE	unknown	0	0	0
251	TRUE	Empty	Bm12292b.1-DECOY	Bm12292b.1-DECOY		?	TRUE	unknown	-1	-1	-1
252	TRUE	Empty	Bm10720.1	Bm10720.1		60 kDa	TRUE	unknown	0.00089816	0.00124	0.00085073
253	TRUE	Empty	Bm7086.1	Bm7086.1		110 kDa		unknown	0	0	0
254	TRUE	Empty	Bm9047.1	Bm9047.1		31 kDa		unknown	0.0020192	0.0020327	0.0016735
255	TRUE	Empty	Bm2308.1	Bm2308.1		131 kDa		unknown	0.00023745	0.00028685	0.00044983
256	TRUE	Empty	Bm5285.1	Bm5285.1		18 kDa		unknown	0.0047845	0.0049041	0.0049439
257	TRUE	Empty	Bm2964a.1	Bm2964a.1		15 kDa		unknown	0.0054729	0.0064111	0.0032989
258	TRUE	Empty	Bm7575.1	Bm7575.1		17 kDa		unknown	0.004122	0.0036885	0.0021691
259	TRUE	Empty	Bm2510.1	Bm2510.1 (+3)		16 kDa		unknown	0.0023848	0.0023047	0.0018071
260	TRUE	Empty	Bm13740a.1	Bm13740a.1 (+2)		14 kDa		unknown	0.0021279	0.0034275	0.0025195
261	TRUE	Empty	Bm8184.1	Bm8184.1		262 kDa		unknown	8.9738e-05	9.6361e-05	0.00011333
262	TRUE	Empty	Bm2715b.1	Bm2715b.1		75 kDa	TRUE	unknown	0.00083701	0.00067409	0.0010901
263	TRUE	Empty	Bm2972.1	Bm2972.1		20 kDa		unknown	0.0023053	0.0030943	0.0021835
264	TRUE	Empty	Bm13838a.1	Bm13838a.1		53 kDa		unknown	0.0010278	0	0.00083447
265	TRUE	Empty	Bm3141.1	Bm3141.1		794 kDa	TRUE	unknown	0	0	0
266	TRUE	Empty	Bm13855.1	Bm13855.1		36 kDa		unknown	0	0	0
267	TRUE	Empty	Bm7558a.1	Bm7558a.1		61 kDa	TRUE	unknown	0	0	0
268	TRUE	Empty	Bm18112.1	Bm18112.1		201 kDa	TRUE	unknown	0	0	0
269	TRUE	Empty	Bm4012b.1	Bm4012b.1 (+1)		36 kDa	TRUE	unknown	0	0	0
270	TRUE	Empty	Bm11471c.1	Bm11471c.1		171 kDa		unknown	0	0	0.00017126
271	TRUE	Empty	Bm3374.1	Bm3374.1		34 kDa		unknown	0	0	0
272	TRUE	Empty	Bm6230.1	Bm6230.1		56 kDa		unknown	0	0	0
273	TRUE	Empty	Bm9167.1	Bm9167.1		17 kDa	TRUE	unknown	0.0022749	0.0043971	0.0034477
274	TRUE	Empty	Bm14038b.1	Bm14038b.1		14 kDa		unknown	0.004391	0.0026522	0.0036392
275	TRUE	Empty	Bm6322.1	Bm6322.1		25 kDa		unknown	0.0022207	0.001022	0.0021034
276	TRUE	Empty	Bm6202a.1	Bm6202a.1		77 kDa	TRUE	unknown	0.00059194	0.00047672	0.00065413
277	TRUE	Empty	Bm9263.1	Bm9263.1		20 kDa		unknown	0.0019104	0.004308	0.0021715
278	TRUE	Empty	Bm13960.1	Bm13960.1		52 kDa		unknown	0	0	0
279	TRUE	Empty	Bm12503.1	Bm12503.1		48 kDa		unknown	0.00047586	0.001022	0.00075122
280	TRUE	Empty	Bm3256a.1	Bm3256a.1		68 kDa		unknown	0.00070211	0	0.00044336
281	TRUE	Empty	Bm13687b.1	Bm13687b.1		118 kDa		unknown	0.00013073	0	0.00018575
282	TRUE	Empty	Bm11186.1	Bm11186.1		227 kDa	TRUE	unknown	0	0	0
283	TRUE	Empty	Bm2987a.1	Bm2987a.1		20 kDa		unknown	0.0012277	0	0
284	TRUE	Empty	Bm6218.1	Bm6218.1		63 kDa		unknown	0.00025057	0	0.00023734
285	TRUE	Empty	Bm8632.1	Bm8632.1		10 kDa		unknown	0	0	0
286	TRUE	Empty	Bm6611.1	Bm6611.1		20 kDa		unknown	0.0031797	0.0019206	0.0026353
287	TRUE	Empty	Bm9635a.1	Bm9635a.1		26 kDa	TRUE	unknown	0.0012133	0.0014657	0.0014365
288	TRUE	Empty	Bm2287.1	Bm2287.1		46 kDa		unknown	0	0	0
289	TRUE	Empty	Bm10246.1	Bm10246.1		19 kDa		unknown	0.0029163	0.0020131	0.0015785
290	TRUE	Empty	Bm13967.1	Bm13967.1		55 kDa		unknown	0	0	0
291	TRUE	Empty	Bm10834.1	Bm10834.1		27 kDa		unknown	0.001111	0.00089473	0.0015785
292	TRUE	Empty	Bm6238.1	Bm6238.1		49 kDa		unknown	0.00047153	0	0.00044663
293	TRUE	Empty	Bm9806.1	Bm9806.1		19 kDa	TRUE	unknown	0.0016177	0.0019543	0.0015323
294	TRUE	Empty	Bm12511.1	Bm12511.1		98 kDa	TRUE	unknown	0.00039519	0.00050923	0.00037432
295	TRUE	Empty	Bm7200a.1	Bm7200a.1 (+1)		35 kDa		unknown	0.0017508	0.0010575	0.0012438
296	TRUE	Empty	Bm3041a.1	Bm3041a.1		33 kDa		unknown	0.00072291	0.0011644	0.00068473
297	TRUE	Empty	Bm14055.1	Bm14055.1		14 kDa		unknown	0.0037528	0	0.0040624
298	TRUE	Empty	Bm5235.1	Bm5235.1 (+1)		22 kDa	TRUE	unknown	0.0024327	0.0016793	0.0023042
299	TRUE	Empty	Bm5708.1	Bm5708.1		30 kDa		unknown	0.001235	0.0019892	0.0011698
300	TRUE	Empty	Bm3093a.1	Bm3093a.1 (+3)		39 kDa		unknown	0	0	0
301	TRUE	Empty	Bm2096a.1	Bm2096a.1		194 kDa		unknown	0	0	0
302	TRUE	Empty	Bm5908.1	Bm5908.1		373 kDa	TRUE	unknown	0	0	0
303	TRUE	Empty	Bm4373b.1	Bm4373b.1		32 kDa		unknown	0.00097064	0	0.00091939
304	TRUE	Empty	Bm3390.1	Bm3390.1		56 kDa		unknown	0	0	0
305	TRUE	Empty	Bm9847.1	Bm9847.1		97 kDa	TRUE	unknown	0	0	0
306	TRUE	Empty	Bm8969b.1	Bm8969b.1		54 kDa	TRUE	unknown	0	0	0
307	TRUE	Empty	Bm4321.1	Bm4321.1		24 kDa		unknown	0.000965	0	0.00091404
308	TRUE	Empty	Bm6581.1	Bm6581.1		246 kDa		unknown	6.4095e-05	0.00010324	6.071e-05
309	TRUE	Empty	Bm9534.1	Bm9534.1		22 kDa	TRUE	unknown	0	0	0
310	TRUE	Empty	Bm2370.1	Bm2370.1		34 kDa		unknown	0.0026507	0.0019407	0.001826
311	TRUE	Empty	Bm4305a.1	Bm4305a.1		34 kDa	TRUE	unknown	0.00070093	0	0.00044261
312	TRUE	Empty	Bm5813.1	Bm5813.1		27 kDa		unknown	0.0014652	0.00236	0.001943
313	TRUE	Empty	Bm13915.1	Bm13915.1		11 kDa		unknown	0.0028228	0.00341	0.0033422
314	TRUE	Empty	Bm3421a.1	Bm3421a.1		48 kDa	TRUE	unknown	0.001308	0	0.001084
315	TRUE	Empty	Bm7619.1	Bm7619.1		36 kDa		unknown	0.00064234	0.00068974	0.001014
316	TRUE	Empty	Bm13964.1	Bm13964.1		54 kDa		unknown	0	0	0
317	TRUE	Empty	Bm17921.1	Bm17921.1		17 kDa		unknown	0.0027663	0.0022279	0.003057
318	TRUE	Empty	Bm7467.1	Bm7467.1		43 kDa		unknown	0	0	0
319	TRUE	Empty	Bm17243.1	Bm17243.1 (+1)		69 kDa	TRUE	unknown	0	0	0
320	TRUE	Empty	Bm2512.1	Bm2512.1		21 kDa		unknown	0.0015034	0.0018162	0.0017801
321	TRUE	Empty	Bm17430.1	Bm17430.1		13 kDa		unknown	0.0023644	0	0
322	TRUE	Empty	Bm13920.1	Bm13920.1		66 kDa		unknown	0.00035833	0	0.00056568
323	TRUE	Empty	Bm2927a.1	Bm2927a.1		181 kDa	TRUE	unknown	0	0	0
324	TRUE	Empty	Bm4561.1	Bm4561.1		52 kDa		unknown	0.0010501	0.00096654	0.00071048
325	TRUE	Empty	Bm14064.1	Bm14064.1		14 kDa		unknown	0.0028344	0.0036522	0.0048324
326	TRUE	Empty	Bm1818.1	Bm1818.1		10 kDa		unknown	0.005379	0.0049508	0.0043671
327	TRUE	Empty	Bm3026.1	Bm3026.1		14 kDa		unknown	0.0040342	0.0027848	0.004913
328	TRUE	Empty	Bm12733.1	Bm12733.1		33 kDa	TRUE	unknown	0.0019278	0.0019407	0.001826
329	TRUE	Empty	Bm5877.1	Bm5877.1		72 kDa		unknown	0.00065761	0.00088267	0.00093432
330	TRUE	Empty	Bm6061.1	Bm6061.1		16 kDa	TRUE	unknown	0	0	0.0013553
331	TRUE	Empty	Bm13669.1	Bm13669.1		27 kDa	TRUE	unknown	0.0011155	0.00089834	0.0010566
332	TRUE	Empty	Bm2595a.1	Bm2595a.1		121 kDa	TRUE	unknown	0.00063448	0.00081757	0.00048078
333	TRUE	Empty	Bm6793.1	Bm6793.1		31 kDa		unknown	0.0017106	0.0011809	0.0020832
334	TRUE	Empty	Bm7036.1	Bm7036.1		48 kDa		unknown	0	0	0
335	TRUE	Empty	Bm17541.1	Bm17541.1		21 kDa		unknown	0.002219	0.0035741	0.0021018
336	TRUE	Empty	Bm3342b.1	Bm3342b.1		18 kDa		unknown	0.0021085	0.0027169	0.0019971
337	TRUE	Empty	Bm5459.1	Bm5459.1		35 kDa	TRUE	unknown	0	0	0
338	TRUE	Empty	Bm4244.1	Bm4244.1		229 kDa	TRUE	unknown	0	0.00016981	0
339	TRUE	Empty	Bm3536.1	Bm3536.1		57 kDa		unknown	0.00053301	0.00064389	0.0007573
340	TRUE	Empty	Bm13704a.1	Bm13704a.1		58 kDa		unknown	0	0	0
341	TRUE	Empty	Bm4077a.1	Bm4077a.1		51 kDa		unknown	0.00048589	0.00052175	0.00076705
342	TRUE	Empty	Bm13717a.1	Bm13717a.1		24 kDa		unknown	0	0	0
343	TRUE	Empty	Bm4180.1	Bm4180.1		25 kDa		unknown	0.0019122	0.00154	0.0015094
344	TRUE	Empty	Bm2818a.1	Bm2818a.1 (+3)		120 kDa	TRUE	unknown	0	0	0
345	TRUE	Empty	Bm3186a.1	Bm3186a.1 (+1)		42 kDa		unknown	0	0	0
346	TRUE	Empty	Bm3210.1	Bm3210.1 (+1)		20 kDa		unknown	0	0	0
347	TRUE	Empty	Bm10653.1	Bm10653.1		14 kDa	TRUE	unknown	0.0011065	0	0.0010481
348	TRUE	Empty	Bm5221a.1	Bm5221a.1		162 kDa		unknown	0.00038448	0.00023223	0.00031865
349	TRUE	Empty	Bm3067a.1	Bm3067a.1		38 kDa		unknown	0.00042299	0.0013626	0.0010016
350	TRUE	Empty	Bm13772.1	Bm13772.1 (+1)		25 kDa		unknown	0.0012133	0.0019543	0.0014365
351	TRUE	Empty	Bm6512.1	Bm6512.1		15 kDa		unknown	0.0021444	0.0025905	0.0020312
352	TRUE	Empty	Bm13659.1	Bm13659.1 (+1)		23 kDa		unknown	0	0	0
353	TRUE	Empty	Bm4397.1	Bm4397.1		24 kDa		unknown	0.0016705	0.0010763	0.0012658
354	TRUE	Empty	Bm5096.1	Bm5096.1		20 kDa		unknown	0.0012062	0.0019429	0.0019043
355	TRUE	Empty	Bm8919.1	Bm8919.1 (+1)		23 kDa		unknown	0.0013832	0.0011139	0.0022927
356	TRUE	Empty	Bm3872.1	Bm3872.1		28 kDa		unknown	0.0013943	0.0013475	0.001849
357	TRUE	Empty	Bm13706.1	Bm13706.1		58 kDa		unknown	0	0	0
358	TRUE	Empty	Bm13675.1	Bm13675.1		29 kDa		unknown	0	0	0.0012695
359	TRUE	Empty	Bm13705a.1	Bm13705a.1		59 kDa		unknown	0	0	0
360	TRUE	Empty	Bm4317a.1	Bm4317a.1		24 kDa		unknown	0	0	0.001236
361	TRUE	Empty	Bm17427.1	Bm17427.1 (+1)		19 kDa		unknown	0.0024847	0.0013341	0.0023535
362	TRUE	Empty	Bm17473.1	Bm17473.1		16 kDa		unknown	0.0023207	0.0022428	0.0021982
363	TRUE	Empty	Bm3570.1	Bm3570.1 (+5)		43 kDa		unknown	0.00087542	0.00056402	0.00033168
364	TRUE	Empty	Bm12784.1	Bm12784.1		67 kDa	TRUE	unknown	0.00035046	0.00056449	0.00033196
365	TRUE	Empty	Bm6492.1	Bm6492.1		14 kDa		unknown	0.0034293	0.0036824	0.0032482
366	TRUE	Empty	Bm13793.1	Bm13793.1		120 kDa		unknown	0	0	0
367	TRUE	Empty	Bm13700a.1	Bm13700a.1 (+1)		64 kDa	TRUE	unknown	0.00024139	0	0.00022864
368	TRUE	Empty	Bm8502.1	Bm8502.1		50 kDa		unknown	0.00079675	0.00051333	0.00060374
369	TRUE	Empty	Bm3004a.1	Bm3004a.1		33 kDa		unknown	0	0	0
370	TRUE	Empty	Bm6219d.1	Bm6219d.1 (+2)		965 kDa		unknown	0	0	0
371	TRUE	Empty	Bm6870.1	Bm6870.1		12 kDa		unknown	0.0012028	0.0019373	0.0011392
372	TRUE	Empty	Bm18059.1	Bm18059.1		19 kDa		unknown	0.0015898	0.0019206	0.0022588
373	TRUE	Empty	Bm18219.1	Bm18219.1		27 kDa		unknown	0.0019679	0.0013585	0.0010651
374	TRUE	Empty	Bm3895a.1	Bm3895a.1 (+1)		9 kDa		unknown	0.0041166	0.0053045	0.0031193
375	TRUE	Empty	Bm12558.1	Bm12558.1		29 kDa		unknown	0.00079492	0	0.00075295
376	TRUE	Empty	Bm4482.1	Bm4482.1		49 kDa	TRUE	unknown	0.00047261	0.001015	0.0011937
377	TRUE	Empty	Bm5172.1	Bm5172.1		68 kDa		unknown	0.00034522	0.00037069	0.00032699
378	TRUE	Empty	Bm3610.1	Bm3610.1		54 kDa		unknown	0	0	0
379	TRUE	Empty	Bm4396a.1	Bm4396a.1		86 kDa	TRUE	unknown	0.00036303	0	0.00017193
380	TRUE	Empty	Bm3230b.1	Bm3230b.1		54 kDa		unknown	0.00086628	0	0.00041027
381	TRUE	Empty	Bm4318a.1	Bm4318a.1		80 kDa	TRUE	unknown	0.00050042	0.00032241	0.000474
382	TRUE	Empty	Bm4284b.1	Bm4284b.1		51 kDa	TRUE	unknown	0.00061748	0.00049729	0.0007311
383	TRUE	Empty	Bm5671.1	Bm5671.1		149 kDa		unknown	0.0001033	0	0
384	TRUE	Empty	Bm3077.1	Bm3077.1		32 kDa		unknown	0.0012306	0.0015857	0.0023312
385	TRUE	Empty	Bm3959.1	Bm3959.1		49 kDa		unknown	0	0	0
386	TRUE	Empty	Bm10410.1	Bm10410.1		33 kDa		unknown	0	0	0
387	TRUE	Empty	Bm13727.1	Bm13727.1		16 kDa	TRUE	unknown	0.0013131	0	0.00082919
388	TRUE	Empty	Bm4020.1	Bm4020.1		21 kDa		unknown	0.00152	0.0018362	0.0017996
389	TRUE	Empty	Bm5950a.1	Bm5950a.1 (+1)		115 kDa		unknown	0.00040761	0.00021885	0.00025739
390	TRUE	Empty	Bm2014.1	Bm2014.1		138 kDa		unknown	0.00039104	0	0
391	TRUE	Empty	Bm3694.1	Bm3694.1		531 kDa	TRUE	unknown	0	0	0
392	TRUE	Empty	Bm2069.1	Bm2069.1		37 kDa		unknown	0.00042955	0	0
393	TRUE	Empty	Bm3771.1	Bm3771.1		56 kDa		unknown	0.0005382	0.00086688	0.00063722
394	TRUE	Empty	Bm5003a.1	Bm5003a.1		111 kDa		unknown	0	0	0
395	TRUE	Empty	Bm13802.1	Bm13802.1		69 kDa		unknown	0	0	0
396	TRUE	Empty	Bm3844.1	Bm3844.1		16 kDa	TRUE	unknown	0.0019211	0.0030943	0.0022745
397	TRUE	Empty	Bm13906a.1	Bm13906a.1		12 kDa		unknown	0.0038069	0.0030659	0.0042068
398	TRUE	Empty	Bm11145.1	Bm11145.1 (+6)		31 kDa		unknown	0.001456	0.0019543	0.00091939
399	TRUE	Empty	Bm2391.1	Bm2391.1		34 kDa		unknown	0.0015925	0.00073285	0.0019393
400	TRUE	Empty	Bm9007.1	Bm9007.1		213 kDa		unknown	0	0	0
401	TRUE	Empty	Bm5972a.1	Bm5972a.1 (+1)		26 kDa	TRUE	unknown	0	0	0
402	TRUE	Empty	Bm6851b.1	Bm6851b.1		69 kDa		unknown	0.00033681	0	0.00042537
403	TRUE	Empty	Bm5034.1	Bm5034.1		17 kDa		unknown	0.003206	0.0029508	0.0026029
404	TRUE	Empty	Bm2363a.1	Bm2363a.1		244 kDa		unknown	0	0	0
405	TRUE	Empty	Bm5288a.1	Bm5288a.1		259 kDa	TRUE	unknown	0.00012144	0	0.00017254
406	TRUE	Empty	Bm2317a.1	Bm2317a.1		121 kDa	TRUE	unknown	0.0001914	0.00020552	0.00018129
407	TRUE	Empty	Bm9474.1-DECOY	Bm9474.1-DECOY		?		unknown	-1	-1	-1
408	TRUE	Empty	Bm5791.1	Bm5791.1		54 kDa	TRUE	unknown	0	0	0.00041902
409	TRUE	Empty	Bm6165.1	Bm6165.1		69 kDa		unknown	0.00056502	0	0.00053518
410	TRUE	Empty	Bm5588a.1	Bm5588a.1		116 kDa		unknown	0.00026296	0.00031766	0.00024907
411	TRUE	Empty	Bm13676b.1	Bm13676b.1		28 kDa		unknown	0.00055327	0.0013367	0.0010481
412	TRUE	Empty	Bm2167a.1	Bm2167a.1 (+1)		57 kDa		unknown	0.00053611	0.00086352	0.00038085
413	TRUE	Empty	Bm5510b.1	Bm5510b.1		24 kDa		unknown	0.0016705	0	0.0012658
414	TRUE	Empty	Bm14766.1	Bm14766.1		35 kDa		unknown	0.00066498	0.00071406	0.00041991
415	TRUE	Empty	Bm10857.1	Bm10857.1 (+1)		33 kDa		unknown	0.0012176	0	0
416	TRUE	Empty	Bm7540.1	Bm7540.1 (+1)		32 kDa	TRUE	unknown	0.00049754	0	0.00094254
417	TRUE	Empty	Bm1689.1	Bm1689.1		107 kDa		unknown	0.00036246	0	0.00054932
418	TRUE	Empty	Bm2886.1	Bm2886.1		74 kDa		unknown	0.00052313	0.00033705	0.00059461
419	TRUE	Empty	Bm13919.1	Bm13919.1 (+1)		55 kDa		unknown	0.00056803	0	0.00040353
420	TRUE	Empty	Bm1779a.1	Bm1779a.1		112 kDa	TRUE	unknown	0	0	0
421	TRUE	Empty	Bm3199a.1	Bm3199a.1		54 kDa		unknown	0	0	0
422	TRUE	Empty	Bm6163b.1	Bm6163b.1		182 kDa		unknown	0	0	0
423	TRUE	Empty	Bm10143.1	Bm10143.1		52 kDa		unknown	0.00061611	0	0.00072947
424	TRUE	Empty	Bm3078a.1	Bm3078a.1		88 kDa		unknown	0	0	0
425	TRUE	Empty	Bm4256.1	Bm4256.1		106 kDa		unknown	0	0	0
426	TRUE	Empty	Bm2358a.1	Bm2358a.1		162 kDa		unknown	0.00013641	0.00014647	0.00017227
427	TRUE	Empty	Bm1509a.1	Bm1509a.1		17 kDa	TRUE	unknown	0.0018819	0.0030311	0.0013369
428	TRUE	Empty	Bm4046c.1	Bm4046c.1 (+1)		81 kDa	TRUE	unknown	0.00039128	0	0.00018531
429	TRUE	Empty	Bm4040a.1	Bm4040a.1		36 kDa		unknown	0.00063838	0.0006855	0.00080623
430	TRUE	Empty	Bm2433.1	Bm2433.1		128 kDa	TRUE	unknown	0	0	0
431	TRUE	Empty	Bm6051.1	Bm6051.1		62 kDa	TRUE	unknown	0.00037791	0	0.00023864
432	TRUE	Empty	Bm6319a.1	Bm6319a.1 (+1)		47 kDa		unknown	0.00064634	0	0.0003061
433	TRUE	Empty	Bm10453.1	Bm10453.1		45 kDa		unknown	0.00034666	0.00055836	0.00098506
434	TRUE	Empty	Bm2656.1	Bm2656.1		19 kDa	TRUE	unknown	0.00083828	0	0
435	TRUE	Empty	Bm3111.1	Bm3111.1		33 kDa		unknown	0.00070093	0	0.00066391
436	TRUE	Empty	Bm13843a.1	Bm13843a.1		43 kDa		unknown	0	0	0.00048643
437	TRUE	Empty	Bm12858.1	Bm12858.1		42 kDa	TRUE	unknown	0.00074968	0	0
438	TRUE	Empty	Bm3985a.1	Bm3985a.1 (+1)		51 kDa		unknown	0	0	0
439	TRUE	Empty	Bm11718.1	Bm11718.1		69 kDa		unknown	0	0	0
440	TRUE	Empty	Bm1732a.1	Bm1732a.1 (+1)		29 kDa		unknown	0.0015483	0.0020782	0.0012221
441	TRUE	Empty	Bm7600a.1	Bm7600a.1 (+1)		100 kDa	TRUE	unknown	0	0	0
442	TRUE	Empty	Bm4630.1	Bm4630.1 (+1)		57 kDa	TRUE	unknown	0	0	0
443	TRUE	Empty	Bm14a.1	Bm14a.1		324 kDa	TRUE	unknown	0	0	0
444	TRUE	Empty	Bm6813.1	Bm6813.1		67 kDa		unknown	0	0	0
445	TRUE	Empty	Bm3889a.1	Bm3889a.1 (+1)		74 kDa		unknown	0.00063642	0.00051255	0.00040188
446	TRUE	Empty	Bm4000.1	Bm4000.1		49 kDa		unknown	0.0004694	0	0.00059282
447	TRUE	Empty	Bm4461a.1	Bm4461a.1		33 kDa		unknown	0.0011643	0	0.0011028
448	TRUE	Empty	Bm4910.1	Bm4910.1		16 kDa		unknown	0	0	0.00089124
449	TRUE	Empty	Bm14077.1	Bm14077.1		9 kDa		unknown	0.0016273	0	0
450	TRUE	Empty	Bm4088.1	Bm4088.1		36 kDa		unknown	0	0	0.0010109
451	TRUE	Empty	Bm13660.1	Bm13660.1		24 kDa		unknown	0	0	0
452	TRUE	Empty	Bm9345.1	Bm9345.1		150 kDa		unknown	0.00035754	0.00041135	0.00029028
453	TRUE	Empty	Bm17695.1	Bm17695.1		12 kDa		unknown	0	0	0
454	TRUE	Empty	Bm13903.1	Bm13903.1		19 kDa		unknown	0.001599	0	0.0011359
455	TRUE	Empty	Bm8701.1	Bm8701.1		22 kDa		unknown	0	0	0
456	TRUE	Empty	Bm8068.1	Bm8068.1		43 kDa		unknown	0.0010806	0.0011603	0.0010235
457	TRUE	Empty	Bm2028a.1	Bm2028a.1 (+2)		94 kDa	TRUE	unknown	0	0	0
458	TRUE	Empty	Bm1705a.1	Bm1705a.1 (+1)		46 kDa		unknown	0	0	0
459	TRUE	Empty	Bm5232.1	Bm5232.1		31 kDa		unknown	0	0	0
460	TRUE	Empty	Bm6601.1	Bm6601.1		24 kDa	TRUE	unknown	0	0	0
461	TRUE	Empty	Bm5397.1	Bm5397.1		465 kDa		unknown	0	0	0
462	TRUE	Empty	Bm2853a.1	Bm2853a.1		29 kDa		unknown	0	0	0
463	TRUE	Empty	Bm6210.1	Bm6210.1		19 kDa		unknown	0.00084339	0.0013585	0.0015977
464	TRUE	Empty	Bm2425.1	Bm2425.1 (+1)		29 kDa	TRUE	unknown	0.00054887	0	0
465	TRUE	Empty	Bm6162b.1	Bm6162b.1		22 kDa		unknown	0.0014333	0.0011543	0.0013576
466	TRUE	Empty	Bm8921a.1	Bm8921a.1		45 kDa		unknown	0	0	0.00048166
467	TRUE	Empty	Bm500.1	Bm500.1		81 kDa		unknown	0.00038853	0.0003129	0.00064402
468	TRUE	Empty	Bm3874.1	Bm3874.1		65 kDa		unknown	0.00048027	0.00058017	0.00034118
469	TRUE	Empty	Bm7510.1	Bm7510.1		16 kDa		unknown	0.0019481	0.0023534	0.0018452
470	TRUE	Empty	Bm8660a.1	Bm8660a.1		51 kDa		unknown	0	0	0.00028419
471	TRUE	Empty	Bm5016.1	Bm5016.1		55 kDa		unknown	0.00028696	0	0
472	TRUE	Empty	Bm11314.1	Bm11314.1		550 kDa		unknown	0	0	0
473	TRUE	Empty	Bm13850.1	Bm13850.1		39 kDa		unknown	0.00058444	0.00094135	0.00092262
474	TRUE	Empty	Bm9772a.1	Bm9772a.1 (+1)		75 kDa		unknown	0.00040443	0.00048857	0.00057462
475	TRUE	Empty	Bm13836.1	Bm13836.1		56 kDa		unknown	0	0	0
476	TRUE	Empty	Bm7302.1	Bm7302.1		40 kDa	TRUE	unknown	0.00039519	0	0.00037432
477	TRUE	Empty	Bm3485a.1	Bm3485a.1		176 kDa		unknown	0	0	0
478	TRUE	Empty	Bm18218.1	Bm18218.1		36 kDa		unknown	0	0	0
479	TRUE	Empty	Bm11627.1	Bm11627.1		255 kDa	TRUE	unknown	0	0	9.0855e-05
480	TRUE	Empty	Bm9218.1	Bm9218.1		22 kDa		unknown	0	0	0
481	TRUE	Empty	Bm6180b.1	Bm6180b.1		107 kDa		unknown	0	0	0
482	TRUE	Empty	Bm10780.1	Bm10780.1		18 kDa		unknown	0.0017963	0.00217	0.0017015
483	TRUE	Empty	Bm2039a.1	Bm2039a.1		50 kDa		unknown	0.0004694	0.00050404	0.00044461
484	TRUE	Empty	Bm13754.1	Bm13754.1		49 kDa		unknown	0.00047153	0.00050633	0.00059551
485	TRUE	Empty	Bm1908a.1	Bm1908a.1		95 kDa		unknown	0	0	0
486	TRUE	Empty	Bm10004.1	Bm10004.1		26 kDa		unknown	0.00086089	0.00092443	0.0013591
487	TRUE	Empty	Bm3114.1	Bm3114.1		24 kDa	TRUE	unknown	0.00067802	0	0.00096333
488	TRUE	Empty	Bm17575.1	Bm17575.1		47 kDa		unknown	0.00067471	0	0.00047931
489	TRUE	Empty	Bm14063.1	Bm14063.1		10 kDa		unknown	0.0054394	0	0.0036801
490	TRUE	Empty	Bm13780.1	Bm13780.1		20 kDa		unknown	0	0	0
491	TRUE	Empty	Bm5709.1	Bm5709.1		25 kDa		unknown	0.0019122	0.0010267	0.0021131
492	TRUE	Empty	Bm12263.1	Bm12263.1		104 kDa		unknown	0	0	0
493	TRUE	Empty	Bm13703a.1	Bm13703a.1 (+1)		59 kDa		unknown	0	0	0
494	TRUE	Empty	Bm4480a.1	Bm4480a.1		63 kDa		unknown	0	0	0
495	TRUE	Empty	Bm3723b.1	Bm3723b.1		49 kDa		unknown	0	0	0
496	TRUE	Empty	Bm13690.1	Bm13690.1		55 kDa	TRUE	unknown	0	0	0
497	TRUE	Empty	Bm6893.1	Bm6893.1		33 kDa		unknown	0	0	0
498	TRUE	Empty	Bm2994a.1	Bm2994a.1		29 kDa		unknown	0.0013351	0	0.0010117
499	TRUE	Empty	Bm5875a.1	Bm5875a.1		180 kDa	TRUE	unknown	0.00013165	0	0
500	TRUE	Empty	Bm4572a.1	Bm4572a.1		129 kDa		unknown	0.0002313	0.00018628	0.00016431
501	TRUE	Empty	Bm2551.1	Bm2551.1		31 kDa		unknown	0.0010284	0.0012423	0.0012176
502	TRUE	Empty	Bm3450.1	Bm3450.1		95 kDa	TRUE	unknown	0.00050297	0	0.00055581
503	TRUE	Empty	Bm2412.1	Bm2412.1		20 kDa		unknown	0.0011856	0.0012731	0.001123
504	TRUE	Empty	Bm13907.1	Bm13907.1		71 kDa		unknown	0.00022601	0.00036403	0.00021407
505	TRUE	Empty	Bm18203.1	Bm18203.1 (+1)		33 kDa	TRUE	unknown	0.0011264	0	0.00064013
506	TRUE	Empty	Bm2970.1	Bm2970.1 (+1)		25 kDa		unknown	0	0	0.0014429
507	TRUE	Empty	Bm5434a.1	Bm5434a.1		78 kDa	TRUE	unknown	0.00020046	0	0.00018987
508	TRUE	Empty	Bm5076e.1	Bm5076e.1		62 kDa		unknown	0.00025012	0	0
509	TRUE	Empty	Bm10686b.1	Bm10686b.1		35 kDa		unknown	0.00065865	0	0.00062387
510	TRUE	Empty	Bm9227a.1	Bm9227a.1		66 kDa	TRUE	unknown	0.00070211	0	0.00033252
511	TRUE	Empty	Bm13681.1	Bm13681.1 (+1)		66 kDa	TRUE	unknown	0	0	0
512	TRUE	Empty	Bm8877.1	Bm8877.1		8 kDa		unknown	0.0029639	0.004774	0.0018716
513	TRUE	Empty	Bm2288.1	Bm2288.1		25 kDa	TRUE	unknown	0	0	0
514	TRUE	Empty	Bm9037b.1	Bm9037b.1		90 kDa		unknown	0	0	0
515	TRUE	Empty	Bm13654.1	Bm13654.1		39 kDa		unknown	0	0	0
516	TRUE	Empty	Bm5019a.1	Bm5019a.1 (+1)		180 kDa	TRUE	unknown	0	0	0
517	TRUE	Empty	Bm4358a.1	Bm4358a.1 (+1)		172 kDa		unknown	0	0	0
518	TRUE	Empty	Bm9000.1	Bm9000.1		39 kDa		unknown	0	0	0
519	TRUE	Empty	Bm5578a.1	Bm5578a.1 (+1)		60 kDa		unknown	0	0	0
520	TRUE	Empty	Bm7283a.1	Bm7283a.1		28 kDa		unknown	0.00055327	0	0.00078608
521	TRUE	Empty	Bm4067a.1	Bm4067a.1 (+1)		26 kDa		unknown	0.00090206	0	0.00056962
522	TRUE	Empty	Bm4056.1	Bm4056.1		12 kDa		unknown	0.0019759	0.0031827	0.0043671
523	TRUE	Empty	Bm14025.1	Bm14025.1		26 kDa		unknown	0.0011291	0.00090934	0
524	TRUE	Empty	Bm4209a.1	Bm4209a.1 (+1)		54 kDa		unknown	0	0	0
525	TRUE	Empty	Bm11171a.1	Bm11171a.1		33 kDa		unknown	0.00046415	0	0.00043964
526	TRUE	Empty	Bm2648.1	Bm2648.1		16 kDa		unknown	0.0025057	0	0.0028481
527	TRUE	Empty	Bm14046.1	Bm14046.1		18 kDa		unknown	0	0	0
528	TRUE	Empty	Bm10484.1	Bm10484.1		55 kDa		unknown	0.00027999	0	0
529	TRUE	Empty	Bm4667.1	Bm4667.1		18 kDa	TRUE	unknown	0.00087542	0	0.0016584
530	TRUE	Empty	Bm5192a.1	Bm5192a.1 (+1)		37 kDa		unknown	0.00083828	0.0010127	0.00099252
531	TRUE	Empty	Bm3213a.1	Bm3213a.1		72 kDa		unknown	0	0	0
532	TRUE	Empty	Bm6933.1	Bm6933.1		50 kDa	TRUE	unknown	0	0	0
533	TRUE	Empty	Bm3894b.1	Bm3894b.1		18 kDa	TRUE	unknown	0.001832	0.0014754	0.0013014
534	TRUE	Empty	Bm7077a.1	Bm7077a.1 (+1)		84 kDa	TRUE	unknown	0	0	0
535	TRUE	Empty	Bm14057.1	Bm14057.1		17 kDa		unknown	0	0	0
536	TRUE	Empty	Bm13707.1	Bm13707.1		60 kDa		unknown	0	0	0
537	TRUE	Empty	Bm5310.1	Bm5310.1		36 kDa		unknown	0	0	0
538	TRUE	Empty	Bm13768.1	Bm13768.1		35 kDa		unknown	0	0	0
539	TRUE	Empty	Bm6398a.1	Bm6398a.1 (+1)		95 kDa		unknown	0	0	0
540	TRUE	Empty	Bm7639b.1	Bm7639b.1		402 kDa		unknown	0	0	0
541	TRUE	Empty	Bm2151a.1	Bm2151a.1 (+1)		26 kDa		unknown	0	0	0
542	TRUE	Empty	Bm3633a.1	Bm3633a.1 (+1)		211 kDa		unknown	7.5336e-05	0	7.1358e-05
543	TRUE	Empty	Bm7169b.1	Bm7169b.1		133 kDa		unknown	0.00011782	0.00028465	0.00016739
544	TRUE	Empty	Bm2428.1	Bm2428.1		21 kDa		unknown	0	0	0
545	TRUE	Empty	Bm7387.1	Bm7387.1		74 kDa		unknown	0	0	0.00030234
546	TRUE	Empty	Bm6124.1	Bm6124.1		33 kDa		unknown	0.00048194	0	0.00045649
547	TRUE	Empty	Bm5144a.1	Bm5144a.1 (+1)		22 kDa		unknown	0.00066819	0	0.00094937
548	TRUE	Empty	Bm5170.1	Bm5170.1		18 kDa		unknown	0.00133	0.0014281	0.00083982
549	TRUE	Empty	Bm5631.1	Bm5631.1		41 kDa	TRUE	unknown	0	0	0
550	TRUE	Empty	Bm5037a.1	Bm5037a.1		39 kDa		unknown	0.00039519	0.00063653	0.00037432
551	TRUE	Empty	Bm8097.1-DECOY	Bm8097.1-DECOY		?		unknown	-1	-1	-1
552	TRUE	Empty	Bm7034a.1	Bm7034a.1		24 kDa	TRUE	unknown	0	0	0.00060654
553	TRUE	Empty	Bm5641.1	Bm5641.1		60 kDa	TRUE	unknown	0	0	0
554	TRUE	Empty	Bm4390.1	Bm4390.1		118 kDa	TRUE	unknown	0	0	0
555	TRUE	Empty	Bm2879.1	Bm2879.1 (+1)		25 kDa		unknown	0.00064035	0	0.00060654
556	TRUE	Empty	Bm2440.1	Bm2440.1		58 kDa		unknown	0.00024568	0	0
557	TRUE	Empty	Bm294a.1	Bm294a.1 (+4)		11 kDa		unknown	0.0021839	0	0
558	TRUE	Empty	Bm5885.1	Bm5885.1		12 kDa		unknown	0.001356	0	0.0019267
559	TRUE	Empty	Bm5834a.1	Bm5834a.1 (+1)		41 kDa		unknown	0.00093965	0	0.001246
560	TRUE	Empty	Bm2816.1	Bm2816.1		56 kDa		unknown	0	0	0
561	TRUE	Empty	Bm1845a.1	Bm1845a.1 (+1)		70 kDa		unknown	0	0	0
562	TRUE	Empty	Bm4940.1	Bm4940.1		24 kDa	TRUE	unknown	0	0	0
563	TRUE	Empty	Bm13759a.1	Bm13759a.1		83 kDa	TRUE	unknown	0	0	0
564	TRUE	Empty	Bm13692.1	Bm13692.1		140 kDa		unknown	0	0	0
565	TRUE	Empty	Bm13801c.1	Bm13801c.1		38 kDa		unknown	0	0	0
566	TRUE	Empty	Bm4094a.1	Bm4094a.1		53 kDa	TRUE	unknown	0	0	0
567	TRUE	Empty	Bm9618.1	Bm9618.1		22 kDa		unknown	0	0	0
568	TRUE	Empty	Bm19a.1	Bm19a.1 (+1)		32 kDa		unknown	0	0	0
569	TRUE	Empty	Bm7088.1	Bm7088.1		90 kDa	TRUE	unknown	0	0	0
570	TRUE	Empty	Bm3465.1	Bm3465.1		43 kDa	TRUE	unknown	0	0	0
571	TRUE	Empty	Bm5277a.1	Bm5277a.1		40 kDa		unknown	0	0	0
572	TRUE	Empty	Bm5638.1	Bm5638.1		12 kDa		unknown	0.0012461	0.0020071	0.0011803
573	TRUE	Empty	Bm16923.1	Bm16923.1		109 kDa		unknown	0.00014245	0	0
574	TRUE	Empty	Bm6544a.1	Bm6544a.1 (+1)		73 kDa		unknown	0.00031773	0.0010235	0.00030095
575	TRUE	Empty	Bm13807.1	Bm13807.1		98 kDa	TRUE	unknown	0.00015736	0	0
576	TRUE	Empty	Bm13955a.1	Bm13955a.1		55 kDa	TRUE	unknown	0.0002846	0	0.00026957
577	TRUE	Empty	Bm7564.1	Bm7564.1		14 kDa		unknown	0	0	0.0010566
578	TRUE	Empty	Bm12565.1	Bm12565.1		251 kDa	TRUE	unknown	0	0	0
579	TRUE	Empty	Bm16920.1	Bm16920.1		41 kDa		unknown	0.00054743	0	0.00034568
580	TRUE	Empty	Bm2205.1	Bm2205.1		25 kDa		unknown	0	0	0.00088522
581	TRUE	Empty	Bm8538.1	Bm8538.1		17 kDa		unknown	0.0013385	0	0.00084524
582	TRUE	Empty	Bm5745.1	Bm5745.1		17 kDa		unknown	0.000916	0	0
583	TRUE	Empty	Bm10315.1	Bm10315.1		41 kDa		unknown	0.00057632	0	0.00072785
584	TRUE	Empty	Bm6104.1	Bm6104.1		62 kDa	TRUE	unknown	0.00025194	0	0
585	TRUE	Empty	Bm6643.1	Bm6643.1		11 kDa		unknown	0.0013695	0	0
586	TRUE	Empty	Bm6815a.1	Bm6815a.1		31 kDa		unknown	0.0010246	0	0.00072785
587	TRUE	Empty	Bm13735a.1	Bm13735a.1		111 kDa		unknown	0	0	0
588	TRUE	Empty	Bm7109.1	Bm7109.1 (+1)		26 kDa		unknown	0	0	0.00090146
589	TRUE	Empty	Bm3996.1	Bm3996.1 (+1)		53 kDa		unknown	0.00044427	0	0.00042081
590	TRUE	Empty	Bm4557b.1	Bm4557b.1		107 kDa		unknown	0	0	0
591	TRUE	Empty	Bm6823.1	Bm6823.1		20 kDa		unknown	0	0	0.0015504
592	TRUE	Empty	Bm7047.1	Bm7047.1		29 kDa		unknown	0.00085031	0	0.0008054
593	TRUE	Empty	Bm13962.1	Bm13962.1		58 kDa	TRUE	unknown	0	0	0
594	TRUE	Empty	Bm3018a.1	Bm3018a.1		23 kDa		unknown	0.0014114	0	0.00066843
595	TRUE	Empty	Bm5742.1	Bm5742.1 (+1)		24 kDa	TRUE	unknown	0.00096053	0.0015471	0.00060654
596	TRUE	Empty	Bm2779.1-DECOY	Bm2779.1-DECOY		?		unknown	-1	-1	-1
597	TRUE	Empty	Bm7166.1	Bm7166.1		12 kDa		unknown	0.0024699	0.0019892	0.0023395
598	TRUE	Empty	Bm13709.1	Bm13709.1		60 kDa		unknown	0	0	0
599	TRUE	Empty	Bm6619c.1	Bm6619c.1 (+1)		89 kDa		unknown	0	0	0
600	TRUE	Empty	Bm13897.1	Bm13897.1 (+1)		11 kDa		unknown	0	0	0.0020053
601	TRUE	Empty	Bm228.1	Bm228.1 (+1)		19 kDa		unknown	0.0012424	0	0.001569
602	TRUE	Empty	Bm9393a.1	Bm9393a.1 (+1)		74 kDa		unknown	0	0	0
603	TRUE	Empty	Bm6282b.1	Bm6282b.1		15 kDa		unknown	0	0	0
604	TRUE	Empty	Bm6380a.1	Bm6380a.1		45 kDa		unknown	0	0	0
605	TRUE	Empty	Bm5713b.1	Bm5713b.1		77 kDa	TRUE	unknown	0	0	0
606	TRUE	Empty	Bm15a.1	Bm15a.1		24 kDa		unknown	0.0019481	0	0.0012302
607	TRUE	Empty	Bm1792.1	Bm1792.1		48 kDa		unknown	0	0	0
608	TRUE	Empty	Bm13708.1	Bm13708.1		57 kDa		unknown	0	0	0
609	TRUE	Empty	Bm5574.1	Bm5574.1		48 kDa		unknown	0	0	0
610	TRUE	Empty	Bm10179.1	Bm10179.1		38 kDa	TRUE	unknown	0	0	0
611	TRUE	Empty	Bm8362a.1	Bm8362a.1		57 kDa		unknown	0	0	0
612	TRUE	Empty	Bm5423b.1	Bm5423b.1 (+1)		172 kDa		unknown	0	0	0
613	TRUE	Empty	Bm2913a.1	Bm2913a.1		128 kDa	TRUE	unknown	0	0	0.00011533
614	TRUE	Empty	Bm4641.1	Bm4641.1		55 kDa		unknown	0.00028113	0.00045282	0.00039943
615	TRUE	Empty	Bm13937a.1	Bm13937a.1		15 kDa		unknown	0.0010479	0.0016878	0.00099252
616	TRUE	Empty	Bm4070.1	Bm4070.1		51 kDa		unknown	0.00047477	0.00050981	0.0002998
617	TRUE	Empty	Bm14035.1	Bm14035.1		20 kDa		unknown	0.00076418	0	0.0010857
618	TRUE	Empty	Bm9740a.1	Bm9740a.1		58 kDa		unknown	0.00026702	0	0
619	TRUE	Empty	Bm2265b.1	Bm2265b.1		24 kDa		unknown	0	0	0
620	TRUE	Empty	Bm382.1	Bm382.1		9 kDa		unknown	0.0025614	0	0.0024262
621	TRUE	Empty	Bm11486a.1	Bm11486a.1		31 kDa		unknown	0.0012574	0	0.001191
622	TRUE	Empty	Bm5410a.1	Bm5410a.1		43 kDa		unknown	0.00036983	0	0
623	TRUE	Empty	Bm4567.1	Bm4567.1		139 kDa		unknown	0	0	0
624	TRUE	Empty	Bm5749.1	Bm5749.1		11 kDa		unknown	0.0029119	0.0035177	0.0027582
625	TRUE	Empty	Bm3282a.1	Bm3282a.1		102 kDa		unknown	0	0	0
626	TRUE	Empty	Bm4511a.1	Bm4511a.1		28 kDa		unknown	0	0	0
627	TRUE	Empty	Bm10725.1	Bm10725.1 (+1)		20 kDa		unknown	0.00082331	0	0.0023395
628	TRUE	Empty	Bm13829.1	Bm13829.1		71 kDa		unknown	0	0	0
629	TRUE	Empty	Bm13806.1	Bm13806.1		105 kDa		unknown	0	0	0
630	TRUE	Empty	Bm17986.1	Bm17986.1		118 kDa		unknown	0	0	0
631	TRUE	Empty	Bm4648.1	Bm4648.1		64 kDa		unknown	0	0	0
632	TRUE	Empty	Bm7282.1	Bm7282.1		36 kDa		unknown	0	0	0
633	TRUE	Empty	Bm13878.1	Bm13878.1		81 kDa		unknown	0	0	0
634	TRUE	Empty	Bm5454a.1	Bm5454a.1		20 kDa	TRUE	unknown	0	0	0.00071592
635	TRUE	Empty	Bm11223.1	Bm11223.1		16 kDa		unknown	0	0	0
636	TRUE	Empty	Bm12845a.1	Bm12845a.1		28 kDa	TRUE	unknown	0	0	0
637	TRUE	Empty	Bm13714.1	Bm13714.1		36 kDa	TRUE	unknown	0	0	0
638	TRUE	Empty	Bm8688.1	Bm8688.1		48 kDa		unknown	0	0	0
639	TRUE	Empty	Bm7191.1	Bm7191.1		72 kDa		unknown	0	0	0
640	TRUE	Empty	Bm10909.1	Bm10909.1		18 kDa		unknown	0.0016766	0	0
641	TRUE	Empty	Bm3754.1	Bm3754.1		35 kDa		unknown	0	0	0
642	TRUE	Empty	Bm7853.1	Bm7853.1		69 kDa		unknown	0	0	0.00033536
643	TRUE	Empty	Bm3051.1	Bm3051.1		37 kDa		unknown	0.00063838	0	0
644	TRUE	Empty	Bm3751a.1	Bm3751a.1		102 kDa	TRUE	unknown	0.00038083	0	0.00021643
645	TRUE	Empty	Bm9083.1	Bm9083.1		30 kDa		unknown	0	0	0
646	TRUE	Empty	Bm4769b.1	Bm4769b.1		100 kDa		unknown	0	0	0
647	TRUE	Empty	Bm2376a.1	Bm2376a.1		165 kDa		unknown	0	0	0.00013305
648	TRUE	Empty	Bm5543.1	Bm5543.1		54 kDa		unknown	0.00028056	0	0.00026575
649	TRUE	Empty	Bm630a.1	Bm630a.1		48 kDa		unknown	0	0	0
650	TRUE	Empty	Bm18592.1	Bm18592.1		51 kDa		unknown	0	0	0
651	TRUE	Empty	Bm7914.1	Bm7914.1		13 kDa		unknown	0.0017886	0.0019206	0.0016941
652	TRUE	Empty	Bm4476c.1	Bm4476c.1		86 kDa		unknown	0	0	0
653	TRUE	Empty	Bm8361c.1	Bm8361c.1		64 kDa		unknown	0.00023684	0	0
654	TRUE	Empty	Bm4095.1	Bm4095.1 (+1)		46 kDa		unknown	0.00033901	0	0
655	TRUE	Empty	Bm4360a.1	Bm4360a.1 (+1)		36 kDa		unknown	0	0	0
656	TRUE	Empty	Bm1829b.1	Bm1829b.1		40 kDa		unknown	0	0	0
657	TRUE	Empty	Bm4982.1	Bm4982.1		41 kDa		unknown	0.00074364	0	0.00088046
658	TRUE	Empty	Bm1736.1	Bm1736.1		39 kDa		unknown	0	0	0
659	TRUE	Empty	Bm5705.1	Bm5705.1		31 kDa	TRUE	unknown	0	0	0
660	TRUE	Empty	Bm13886.1	Bm13886.1 (+1)		26 kDa		unknown	0	0	0
661	TRUE	Empty	Bm14042.1	Bm14042.1		24 kDa		unknown	0	0	0
662	TRUE	Empty	Bm5515.1	Bm5515.1		48 kDa		unknown	0	0	0
663	TRUE	Empty	Bm1828.1	Bm1828.1		103 kDa		unknown	0	0	0
664	TRUE	Empty	Bm7157.1	Bm7157.1		51 kDa		unknown	0	0	0
665	TRUE	Empty	Bm6355.1	Bm6355.1		20 kDa		unknown	0	0	0.0018932
666	TRUE	Empty	Bm7665.1	Bm7665.1		60 kDa		unknown	0	0	0
667	TRUE	Empty	Bm6783.1	Bm6783.1		84 kDa		unknown	0	0	0
668	TRUE	Empty	Bm13781a.1	Bm13781a.1		20 kDa		unknown	0	0	0.00074864
669	TRUE	Empty	Bm14069.1	Bm14069.1		12 kDa		unknown	0	0	0
670	TRUE	Empty	Bm4999b.1	Bm4999b.1		573 kDa	TRUE	unknown	0	0	0
671	TRUE	Empty	Bm8397a.1	Bm8397a.1		99 kDa		unknown	0	0	0.00036555
672	TRUE	Empty	Bm12331.1	Bm12331.1 (+2)		30 kDa		unknown	0.00051999	0	0.00073879
673	TRUE	Empty	Bm3567a.1	Bm3567a.1		63 kDa		unknown	0	0	0
674	TRUE	Empty	Bm18562.1	Bm18562.1		467 kDa		unknown	6.7062e-05	5.4009e-05	3.1761e-05
675	TRUE	Empty	Bm2252a.1	Bm2252a.1 (+1)		33 kDa		unknown	0.0007179	0	0.00068
676	TRUE	Empty	Bm6430a.1	Bm6430a.1		12 kDa		unknown	0.0012927	0.0020821	0
677	TRUE	Empty	Bm10912.1	Bm10912.1		65 kDa		unknown	0.00023644	0	0.00022395
678	TRUE	Empty	Bm18221.1	Bm18221.1		63 kDa		unknown	0.00037518	0	0.00047382
679	TRUE	Empty	Bm8017.1	Bm8017.1		226 kDa		unknown	6.8746e-05	0	0
680	TRUE	Empty	Bm4644b.1	Bm4644b.1		54 kDa		unknown	0	0	0
681	TRUE	Empty	Bm2199.1	Bm2199.1		139 kDa		unknown	0	0	0
682	TRUE	Empty	Bm9446.1	Bm9446.1		24 kDa		unknown	0.00065244	0.0010509	0.00092698
683	TRUE	Empty	Bm5038.1	Bm5038.1		42 kDa		unknown	0	0	0
684	TRUE	Empty	Bm1936b.1	Bm1936b.1		71 kDa		unknown	0	0	0
685	TRUE	Empty	Bm14027b.1	Bm14027b.1		29 kDa		unknown	0	0	0
686	TRUE	Empty	Bm5991.1	Bm5991.1		34 kDa		unknown	0	0	0.00043817
687	TRUE	Empty	Bm13729.1	Bm13729.1		56 kDa		unknown	0	0	0
688	TRUE	Empty	Bm13670a.1	Bm13670a.1		23 kDa	TRUE	unknown	0.00068473	0	0
689	TRUE	Empty	Bm3172a.1	Bm3172a.1 (+2)		57 kDa		unknown	0	0	0.00025195
690	TRUE	Empty	Bm6289a.1	Bm6289a.1		29 kDa		unknown	0	0	0
691	TRUE	Empty	Bm9715a.1	Bm9715a.1 (+1)		28 kDa		unknown	0.001111	0	0.0010523
692	TRUE	Empty	Bm13888.1	Bm13888.1 (+1)		24 kDa		unknown	0	0	0
693	TRUE	Empty	Bm7560.1	Bm7560.1		40 kDa		unknown	0	0	0
694	TRUE	Empty	Bm1778.1	Bm1778.1		124 kDa		unknown	0	0	0
695	TRUE	Empty	Bm3607b.1	Bm3607b.1		38 kDa		unknown	0.00080183	0	0.00037975
696	TRUE	Empty	Bm4670a.1	Bm4670a.1		56 kDa		unknown	0.00028578	0	0.00067672
697	TRUE	Empty	Bm1769.1	Bm1769.1		28 kDa		unknown	0.00084683	0	0.00053475
698	TRUE	Empty	Bm2299c.1	Bm2299c.1		62 kDa		unknown	0	0	0
699	TRUE	Empty	Bm4237.1	Bm4237.1		16 kDa		unknown	0	0	0.00092917
700	TRUE	Empty	Bm17655.1	Bm17655.1		12 kDa		unknown	0	0	0
701	TRUE	Empty	Bm2524.1	Bm2524.1		79 kDa		unknown	0	0	0
702	TRUE	Empty	Bm4213.1	Bm4213.1		111 kDa		unknown	0	0	0
703	TRUE	Empty	Bm3034a.1	Bm3034a.1		84 kDa	TRUE	unknown	0	0	0
704	TRUE	Empty	Bm17727.1	Bm17727.1		47 kDa	TRUE	unknown	0	0	0
705	TRUE	Empty	Bm13857.1	Bm13857.1		47 kDa		unknown	0	0	0
706	TRUE	Empty	Bm4453a.1	Bm4453a.1 (+3)		34 kDa		unknown	0	0	0.00043817
707	TRUE	Empty	Bm10134.1	Bm10134.1		58 kDa		unknown	0	0	0
708	TRUE	Empty	Bm2985a.1	Bm2985a.1		45 kDa		unknown	0	0	0
709	TRUE	Empty	Bm11475a.1	Bm11475a.1		63 kDa	TRUE	unknown	0	0	0
710	TRUE	Empty	Bm13924a.1	Bm13924a.1		56 kDa		unknown	0	0	0
711	TRUE	Empty	Bm13765.1	Bm13765.1		39 kDa		unknown	0	0	0
712	TRUE	Empty	Bm3273.1	Bm3273.1		48 kDa	TRUE	unknown	0	0	0
713	TRUE	Empty	Bm3391b.1	Bm3391b.1		409 kDa		unknown	0	0	0
714	TRUE	Empty	Bm14109.1-DECOY	Bm14109.1-DECOY		?	TRUE	unknown	-1	-1	-1
715	TRUE	Empty	Bm14765.1	Bm14765.1		162 kDa		unknown	0.00014851	0	0
716	TRUE	Empty	Bm5814.1	Bm5814.1		149 kDa		unknown	0.00010623	0	0.00010062
717	TRUE	Empty	Bm11243.1	Bm11243.1		46 kDa		unknown	0.00034237	0.00055145	0
718	TRUE	Empty	Bm1966a.1	Bm1966a.1		93 kDa		unknown	0.00016525	0	0
719	TRUE	Empty	Bm13673.1	Bm13673.1		26 kDa		unknown	0.00058858	0	0.0005575
720	TRUE	Empty	Bm1202.1	Bm1202.1		15 kDa		unknown	0.0010977	0	0
721	TRUE	Empty	Bm12108.1	Bm12108.1		27 kDa		unknown	0	0	0
722	TRUE	Empty	Bm10832.1	Bm10832.1		28 kDa		unknown	0	0	0
723	TRUE	Empty	Bm9217.1	Bm9217.1		20 kDa		unknown	0.0011276	0	0.00071202
724	TRUE	Empty	Bm12345.1	Bm12345.1		164 kDa		unknown	0	0	0
725	TRUE	Empty	Bm6533.1	Bm6533.1		30 kDa		unknown	0	0	0.00049815
726	TRUE	Empty	Bm11378a.1	Bm11378a.1		25 kDa		unknown	0	0	0.00060654
727	TRUE	Empty	Bm17155.1	Bm17155.1 (+1)		43 kDa		unknown	0	0	0
728	TRUE	Empty	Bm14078.1	Bm14078.1		11 kDa		unknown	0	0	0.0014087
729	TRUE	Empty	Bm18085.1	Bm18085.1		71 kDa		unknown	0.00022345	0	0.00031748
730	TRUE	Empty	Bm6562a.1	Bm6562a.1 (+1)		40 kDa		unknown	0.00037688	0	0.00035698
731	TRUE	Empty	Bm6721.1	Bm6721.1		43 kDa		unknown	0.00056998	0	0.00071985
732	TRUE	Empty	Bm4867.1	Bm4867.1		45 kDa	TRUE	unknown	0	0	0
733	TRUE	Empty	Bm4659c.1	Bm4659c.1		134 kDa		unknown	0	0	0
734	TRUE	Empty	Bm5992.1	Bm5992.1		113 kDa		unknown	0	0	0.0001981
735	TRUE	Empty	Bm6290b.1	Bm6290b.1		38 kDa		unknown	0.00041662	0.00067105	0.00059192
736	TRUE	Empty	Bm10894.1	Bm10894.1 (+1)		17 kDa	TRUE	unknown	0.0014211	0	0.001346
737	TRUE	Empty	Bm4204.1	Bm4204.1		175 kDa		unknown	0	0	0
738	TRUE	Empty	Bm6484.1	Bm6484.1		36 kDa		unknown	0	0	0.00041591
739	TRUE	Empty	Bm10781.1	Bm10781.1		16 kDa		unknown	0	0	0.00091617
740	TRUE	Empty	Bm4378.1	Bm4378.1		108 kDa		unknown	0	0	0
741	TRUE	Empty	Bm1575.1	Bm1575.1		55 kDa		unknown	0	0	0
742	TRUE	Empty	Bm8901.1	Bm8901.1		46 kDa		unknown	0	0	0.0004913
743	TRUE	Empty	Bm10695b.1	Bm10695b.1		87 kDa		unknown	0	0	0
744	TRUE	Empty	Bm4759a.1	Bm4759a.1		33 kDa		unknown	0.00045952	0	0.00043526
745	TRUE	Empty	Bm3614.1	Bm3614.1		157 kDa		unknown	0	0	0
746	TRUE	Empty	Bm8327.1	Bm8327.1		39 kDa		unknown	0	0	0
747	TRUE	Empty	Bm13678a.1	Bm13678a.1		103 kDa	TRUE	unknown	0	0	0
748	TRUE	Empty	Bm17419.1	Bm17419.1 (+2)		42 kDa	TRUE	unknown	0	0	0.00053113
749	TRUE	Empty	Bm11389.1	Bm11389.1		193 kDa		unknown	0	0	0
750	TRUE	Empty	Bm5303.1	Bm5303.1		66 kDa	TRUE	unknown	0	0	0
751	TRUE	Empty	Bm2325a.1	Bm2325a.1 (+1)		48 kDa		unknown	0.00049281	0	0.00046679
752	TRUE	Empty	Bm6683.1	Bm6683.1		35 kDa		unknown	0	0	0
753	TRUE	Empty	Bm5552.1	Bm5552.1		17 kDa		unknown	0	0	0
754	TRUE	Empty	Bm3223a.1	Bm3223a.1 (+1)		33 kDa		unknown	0.00046415	0	0
755	TRUE	Empty	Bm6912.1	Bm6912.1		76 kDa		unknown	0	0	0
756	TRUE	Empty	Bm6137a.1	Bm6137a.1 (+1)		70 kDa		unknown	0	0	0
757	TRUE	Empty	Bm3232.1	Bm3232.1		12 kDa		unknown	0	0	0
758	TRUE	Empty	Bm14071.1	Bm14071.1 (+1)		14 kDa		unknown	0	0	0
759	TRUE	Empty	Bm4525.1	Bm4525.1		36 kDa		unknown	0	0	0
760	TRUE	Empty	Bm3331a.1	Bm3331a.1 (+1)		49 kDa		unknown	0	0	0
761	TRUE	Empty	Bm5926a.1	Bm5926a.1		105 kDa		unknown	0	0	0
762	TRUE	Empty	Bm17768.1	Bm17768.1		47 kDa		unknown	0	0	0
763	TRUE	Empty	Bm8284.1	Bm8284.1		41 kDa	TRUE	unknown	0	0	0
764	TRUE	Empty	Bm9472.1	Bm9472.1		51 kDa		unknown	0	0	0
765	TRUE	Empty	Bm12835.1	Bm12835.1		419 kDa		unknown	0	0	0
766	TRUE	Empty	Bm4104a.1	Bm4104a.1		963 kDa		unknown	0	0	0
767	TRUE	Empty	Bm5408.1	Bm5408.1		136 kDa	TRUE	unknown	0	0	0
768	TRUE	Empty	Bm3433a.1	Bm3433a.1		404 kDa		unknown	0	0	0
769	TRUE	Empty	Bm1727a.1	Bm1727a.1		284 kDa	TRUE	unknown	0	0	0
770	TRUE	Empty	Bm13859.1	Bm13859.1		48 kDa		unknown	0	0	0
771	TRUE	Empty	Bm5866.1	Bm5866.1		31 kDa		unknown	0.00077128	0	0
772	TRUE	Empty	Bm5286a.1	Bm5286a.1		21 kDa	TRUE	unknown	0	0	0
773	TRUE	Empty	Bm7645.1-DECOY	Bm7645.1-DECOY		?		unknown	-1	-1	-1
774	TRUE	Empty	Bm4543.1	Bm4543.1 (+1)		14 kDa		unknown	0	0	0
775	TRUE	Empty	Bm17992.1	Bm17992.1		15 kDa		unknown	0	0	0
776	TRUE	Empty	Bm5928b.1	Bm5928b.1		142 kDa		unknown	0.00010882	0	0
777	TRUE	Empty	Bm7004a.1	Bm7004a.1 (+2)		405 kDa	TRUE	unknown	0	0	0
778	TRUE	Empty	Bm9680a.1	Bm9680a.1 (+1)		52 kDa		unknown	0.00077014	0	0.00029179
779	TRUE	Empty	Bm7457.1	Bm7457.1		24 kDa		unknown	0.0010121	0	0.00095863
780	TRUE	Empty	Bm4118a.1	Bm4118a.1 (+1)		35 kDa		unknown	0	0	0
781	TRUE	Empty	Bm5333a.1	Bm5333a.1		96 kDa		unknown	0	0	0
782	TRUE	Empty	Bm4908.1	Bm4908.1		38 kDa		unknown	0	0	0
783	TRUE	Empty	Bm14010a.1	Bm14010a.1		19 kDa		unknown	0.00084339	0	0.00079886
784	TRUE	Empty	Bm13963.1	Bm13963.1		57 kDa		unknown	0	0	0
785	TRUE	Empty	Bm13775a.1	Bm13775a.1		23 kDa		unknown	0	0	0
786	TRUE	Empty	Bm1692a.1	Bm1692a.1		23 kDa		unknown	0.00064634	0	0
787	TRUE	Empty	Bm10243.1	Bm10243.1		229 kDa	TRUE	unknown	0	0	0
788	TRUE	Empty	Bm13668.1	Bm13668.1 (+1)		31 kDa		unknown	0	0	0.00047297
789	TRUE	Empty	Bm14029.1	Bm14029.1		22 kDa		unknown	0.0010585	0	0.00066843
790	TRUE	Empty	Bm7250.1	Bm7250.1		25 kDa		unknown	0	0	0
791	TRUE	Empty	Bm13881.1	Bm13881.1		34 kDa		unknown	0	0	0.00043817
792	TRUE	Empty	Bm7586.1	Bm7586.1		55 kDa	TRUE	unknown	0	0	0
793	TRUE	Empty	Bm6523a.1	Bm6523a.1		34 kDa		unknown	0.00069158	0	0.00043671
794	TRUE	Empty	Bm5970.1	Bm5970.1		203 kDa		unknown	0	0	0
795	TRUE	Empty	Bm13757a.1	Bm13757a.1 (+1)		49 kDa	TRUE	unknown	0	0	0
796	TRUE	Empty	Bm2492.1	Bm2492.1 (+1)		19 kDa		unknown	0	0	0
797	TRUE	Empty	Bm9035.1	Bm9035.1		12 kDa		unknown	0.0013971	0	0
798	TRUE	Empty	Bm13750a.1	Bm13750a.1		69 kDa		unknown	0	0	0
799	TRUE	Empty	Bm6200a.1	Bm6200a.1		59 kDa		unknown	0	0	0
800	TRUE	Empty	Bm1712a.1	Bm1712a.1 (+1)		42 kDa	TRUE	unknown	0	0	0
801	TRUE	Empty	Bm17772.1	Bm17772.1		10 kDa		unknown	0	0	0
802	TRUE	Empty	Bm2794a.1	Bm2794a.1 (+1)		56 kDa		unknown	0	0	0
803	TRUE	Empty	Bm9694a.1	Bm9694a.1 (+1)		156 kDa		unknown	0	0	0
804	TRUE	Empty	Bm14007b.1	Bm14007b.1		12 kDa		unknown	0	0	0
805	TRUE	Empty	Bm3503.1	Bm3503.1		15 kDa		unknown	0.0010479	0	0.00099252
806	TRUE	Empty	Bm1703.1	Bm1703.1		43 kDa		unknown	0.00034579	0	0.00032753
807	TRUE	Empty	Bm9338.1	Bm9338.1		36 kDa		unknown	0	0	0
808	TRUE	Empty	Bm13929.1	Bm13929.1		108 kDa	TRUE	unknown	0	0	0
809	TRUE	Empty	Bm10661.1	Bm10661.1		40 kDa		unknown	0	0	0.00075949
810	TRUE	Empty	Bm2736.1	Bm2736.1		17 kDa		unknown	0.0018566	0.0014952	0.0013189
811	TRUE	Empty	Bm6624a.1	Bm6624a.1 (+3)		81 kDa		unknown	0	0	0
812	TRUE	Empty	Bm2247.1	Bm2247.1		18 kDa		unknown	0	0	0
813	TRUE	Empty	Bm13716.1	Bm13716.1		56 kDa		unknown	0	0	0
814	TRUE	Empty	Bm7537.1	Bm7537.1		59 kDa		unknown	0	0	0
815	TRUE	Empty	Bm7171a.1	Bm7171a.1		121 kDa		unknown	0	0	0
816	TRUE	Empty	Bm1700a.1	Bm1700a.1 (+2)		45 kDa		unknown	0	0	0
817	TRUE	Empty	Bm2788.1	Bm2788.1		122 kDa		unknown	0	0	0
818	TRUE	Empty	Bm4869a.1	Bm4869a.1 (+1)		67 kDa	TRUE	unknown	0	0	0
819	TRUE	Empty	Bm3361.1	Bm3361.1		91 kDa		unknown	0	0	0
820	TRUE	Empty	Bm829.1	Bm829.1		15 kDa		unknown	0	0	0
821	TRUE	Empty	Bm13682.1	Bm13682.1		45 kDa		unknown	0	0	0
822	TRUE	Empty	Bm13762.1	Bm13762.1		39 kDa		unknown	0	0	0
823	TRUE	Empty	Bm11085a.1	Bm11085a.1 (+3)		54 kDa		unknown	0	0	0
824	TRUE	Empty	Bm4704.1	Bm4704.1 (+1)		18 kDa		unknown	0	0	0
825	TRUE	Empty	Bm4870.1	Bm4870.1		75 kDa		unknown	0	0	0
826	TRUE	Empty	Bm4435a.1	Bm4435a.1		38 kDa		unknown	0	0	0
827	TRUE	Empty	Bm5274.1	Bm5274.1		44 kDa	TRUE	unknown	0	0	0
828	TRUE	Empty	Bm6684.1	Bm6684.1		33 kDa		unknown	0	0	0
829	TRUE	Empty	Bm6639.1	Bm6639.1		69 kDa		unknown	0	0	0
830	TRUE	Empty	Bm5340.1	Bm5340.1		75 kDa	TRUE	unknown	0	0	0
831	TRUE	Empty	Bm4104a.1-DECOY	Bm4104a.1-DECOY		?		unknown	-1	-1	-1
832	TRUE	Empty	Bm3539a.1	Bm3539a.1		38 kDa	TRUE	unknown	0.00042428	0	0.00040188
833	TRUE	Empty	Bm14045.1	Bm14045.1		23 kDa		unknown	0	0	0
834	TRUE	Empty	Bm14684.1	Bm14684.1		179 kDa		unknown	0	0	0
835	TRUE	Empty	Bm13743.1	Bm13743.1		62 kDa		unknown	0	0	0
836	TRUE	Empty	Bm14126.1	Bm14126.1		19 kDa		unknown	0.0008538	0	0.00080872
837	TRUE	Empty	Bm7255a.1	Bm7255a.1 (+1)		106 kDa		unknown	0	0	0
838	TRUE	Empty	Bm3132a.1	Bm3132a.1 (+1)		86 kDa		unknown	0	0	0
839	TRUE	Empty	Bm18214.1	Bm18214.1		83 kDa		unknown	0.00028499	0	0.00017996
840	TRUE	Empty	Bm7078.1	Bm7078.1		38 kDa		unknown	0	0	0.00039343
841	TRUE	Empty	Bm7456.1	Bm7456.1		55 kDa		unknown	0.00028756	0	0.00040856
842	TRUE	Empty	Bm3741a.1	Bm3741a.1		15 kDa		unknown	0	0	0
843	TRUE	Empty	Bm17663.1	Bm17663.1		21 kDa		unknown	0	0	0
844	TRUE	Empty	Bm1694a.1	Bm1694a.1		98 kDa		unknown	0	0	0
845	TRUE	Empty	Bm2474.1	Bm2474.1		44 kDa		unknown	0.00036495	0	0
846	TRUE	Empty	Bm7104.1-DECOY	Bm7104.1-DECOY		?		unknown	-1	-1	-1
847	TRUE	Empty	Bm3885a.1	Bm3885a.1		123 kDa		unknown	0	0	0
848	TRUE	Empty	Bm5298.1	Bm5298.1		14 kDa		unknown	0	0	0.0019267
849	TRUE	Empty	Bm4684a.1-DECOY	Bm4684a.1-DECOY		?		unknown	-1	-1	-1
850	TRUE	Empty	Bm13885.1	Bm13885.1		23 kDa		unknown	0	0	0
851	TRUE	Empty	Bm6307a.1	Bm6307a.1		34 kDa	TRUE	unknown	0	0	0
852	TRUE	Empty	Bm2172.1	Bm2172.1		47 kDa		unknown	0	0	0.00031569
853	TRUE	Empty	Bm13741.1	Bm13741.1 (+1)		61 kDa		unknown	0	0	0
854	TRUE	Empty	Bm6977a.1	Bm6977a.1		47 kDa		unknown	0.00062871	0	0.00029776
855	TRUE	Empty	Bm2998.1	Bm2998.1		17 kDa		unknown	0	0	0
856	TRUE	Empty	Bm4239.1	Bm4239.1		42 kDa		unknown	0	0	0
857	TRUE	Empty	Bm7926.1	Bm7926.1		68 kDa		unknown	0	0	0
858	TRUE	Empty	Bm4907a.1	Bm4907a.1 (+2)		26 kDa		unknown	0	0	0
859	TRUE	Empty	Bm2320.1	Bm2320.1		28 kDa		unknown	0	0	0
860	TRUE	Empty	Bm7323.1	Bm7323.1 (+1)		15 kDa		unknown	0	0	0
861	TRUE	Empty	Bm5768.1	Bm5768.1		13 kDa		unknown	0.0017147	0	0.0016241
862	TRUE	Empty	Bm5116.1	Bm5116.1		29 kDa		unknown	0	0	0
863	TRUE	Empty	Bm3368a.1	Bm3368a.1 (+1)		137 kDa		unknown	0	0	0
864	TRUE	Empty	Bm3918.1	Bm3918.1		39 kDa		unknown	0	0	0
865	TRUE	Empty	Bm6144.1	Bm6144.1		23 kDa		unknown	0.00067802	0	0.00096333
866	TRUE	Empty	Bm7212.1	Bm7212.1		143 kDa		unknown	0	0	0
867	TRUE	Empty	Bm14667a.1	Bm14667a.1 (+1)		69 kDa		unknown	0.00022237	0	0.00021063
868	TRUE	Empty	Bm14687a.1	Bm14687a.1		36 kDa		unknown	0	0	0
869	TRUE	Empty	Bm4766.1	Bm4766.1		135 kDa	TRUE	unknown	0	0	0
870	TRUE	Empty	Bm5925.1	Bm5925.1		68 kDa		unknown	0	0	0
871	TRUE	Empty	Bm2739.1	Bm2739.1		63 kDa		unknown	0	0	0
872	TRUE	Empty	Bm5042.1	Bm5042.1		87 kDa		unknown	0	0	0
873	TRUE	Empty	Bm12499a.1	Bm12499a.1 (+1)		156 kDa	TRUE	unknown	0	0	0
874	TRUE	Empty	Bm3463.1	Bm3463.1		54 kDa		unknown	0	0	0
875	TRUE	Empty	Bm13728.1	Bm13728.1		116 kDa		unknown	0	0	0
876	TRUE	Empty	Bm5241.1	Bm5241.1		172 kDa		unknown	0	0	0
877	TRUE	Empty	Bm3208.1	Bm3208.1		39 kDa	TRUE	unknown	0	0	0
878	TRUE	Empty	Bm2101.1	Bm2101.1		68 kDa	TRUE	unknown	0	0	0
879	TRUE	Empty	Bm14047.1	Bm14047.1		21 kDa		unknown	0	0	0
880	TRUE	Empty	Bm4474.1	Bm4474.1		53 kDa		unknown	0	0	0
881	TRUE	Empty	Bm4452a.1	Bm4452a.1		37 kDa		unknown	0	0	0
882	TRUE	Empty	Bm14039.1	Bm14039.1		24 kDa		unknown	0	0	0
883	TRUE	Empty	Bm14003a.1	Bm14003a.1 (+2)		39 kDa	TRUE	unknown	0	0	0
884	TRUE	Empty	Bm5711.1	Bm5711.1		32 kDa		unknown	0	0	0
885	TRUE	Empty	Bm6239.1	Bm6239.1		26 kDa		unknown	0	0	0
886	TRUE	Empty	Bm4587.1	Bm4587.1 (+1)		32 kDa		unknown	0	0	0
887	TRUE	Empty	Bm1978a.1	Bm1978a.1		116 kDa	TRUE	unknown	0	0	0
888	TRUE	Empty	Bm2687a.1-DECOY	Bm2687a.1-DECOY (+1)		?		unknown	0	-1	-1
889	TRUE	Empty	Bm5135a.1	Bm5135a.1 (+1)		154 kDa		unknown	0.00010001	0	0
890	TRUE	Empty	Bm7268d.1	Bm7268d.1		91 kDa		unknown	0	0	0
891	TRUE	Empty	Bm10035.1-DECOY	Bm10035.1-DECOY		?		unknown	-1	-1	-1
892	TRUE	Empty	Bm2560a.1	Bm2560a.1 (+1)		68 kDa		unknown	0	0	0
893	TRUE	Empty	Bm10844.1	Bm10844.1		180 kDa	TRUE	unknown	0	0	0
894	TRUE	Empty	Bm17661.1	Bm17661.1		53 kDa	TRUE	unknown	0	0	0
895	TRUE	Empty	Bm8220a.1	Bm8220a.1		172 kDa		unknown	0	0	0
896	TRUE	Empty	Bm1917a.1	Bm1917a.1 (+1)		60 kDa		unknown	0	0	0
897	TRUE	Empty	Bm3332a.1	Bm3332a.1 (+1)		59 kDa		unknown	0	0	0.00025489
898	TRUE	Empty	Bm4297a.1	Bm4297a.1		31 kDa		unknown	0	0	0.00048166
899	TRUE	Empty	Bm2161c.1	Bm2161c.1		61 kDa		unknown	0	0	0
900	TRUE	Empty	Bm10224.1	Bm10224.1		13 kDa		unknown	0	0.0019373	0.0011392
901	TRUE	Empty	Bm7542.1	Bm7542.1		124 kDa		unknown	0	0	0
902	TRUE	Empty	Bm14024.1	Bm14024.1		28 kDa		unknown	0	0	0
903	TRUE	Empty	Bm2393a.1	Bm2393a.1 (+1)		228 kDa		unknown	0	0	0
904	TRUE	Empty	Bm2625a.1	Bm2625a.1 (+1)		58 kDa	TRUE	unknown	0	0	0
905	TRUE	Empty	Bm13718.1	Bm13718.1		22 kDa		unknown	0	0	0
906	TRUE	Empty	Bm13785.1	Bm13785.1 (+1)		73 kDa		unknown	0	0	0
907	TRUE	Empty	Bm11045.1	Bm11045.1		146 kDa		unknown	0	0	0
908	TRUE	Empty	Bm4625a.1	Bm4625a.1 (+1)		52 kDa	TRUE	unknown	0	0	0
909	TRUE	Empty	Bm5835.1	Bm5835.1		73 kDa		unknown	0	0	0
910	TRUE	Empty	Bm9350.1	Bm9350.1		45 kDa	TRUE	unknown	0	0	0
911	TRUE	Empty	Bm13726.1	Bm13726.1		132 kDa		unknown	0	0	0
912	TRUE	Empty	Bm12863.1	Bm12863.1		39 kDa		unknown	0	0	0
913	TRUE	Empty	Bm4658.1	Bm4658.1		71 kDa		unknown	0	0	0
914	TRUE	Empty	Bm13756b.1	Bm13756b.1		30 kDa	TRUE	unknown	0	0	0
915	TRUE	Empty	Bm7158.1	Bm7158.1		167 kDa		unknown	0	0	0
916	TRUE	Empty	Bm5467.1	Bm5467.1		45 kDa		unknown	0	0	0
917	TRUE	Empty	Bm1819a.1	Bm1819a.1		36 kDa		unknown	0	0	0
918	TRUE	Empty	Bm5701.1	Bm5701.1		74 kDa		unknown	0	0	0
919	TRUE	Empty	Bm3150a.1	Bm3150a.1		38 kDa		unknown	0	0	0
920	TRUE	Empty	Bm6204.1	Bm6204.1		57 kDa		unknown	0	0	0
921	TRUE	Empty	Bm4922.1	Bm4922.1		10 kDa		unknown	0	0	0.0014721
922	TRUE	Empty	Bm9224.1	Bm9224.1 (+1)		15 kDa		unknown	0	0	0.0010156
923	TRUE	Empty	Bm6607.1	Bm6607.1		29 kDa		unknown	0	0	0
924	TRUE	Empty	Bm4816.1	Bm4816.1		52 kDa		unknown	0	0	0
925	TRUE	Empty	Bm5444.1	Bm5444.1 (+1)		34 kDa		unknown	0	0	0
926	TRUE	Empty	Bm5794.1	Bm5794.1		74 kDa		unknown	0	0	0
927	TRUE	Empty	Bm6312.1	Bm6312.1		45 kDa		unknown	0	0	0
928	TRUE	Empty	Bm14082.1	Bm14082.1		7 kDa		unknown	0	0	0
929	TRUE	Empty	Bm6369a.1	Bm6369a.1		49 kDa		unknown	0	0	0
930	TRUE	Empty	Bm5893.1	Bm5893.1 (+1)		44 kDa		unknown	0	0	0
931	TRUE	Empty	Bm13752.1	Bm13752.1		41 kDa	TRUE	unknown	0	0	0
932	TRUE	Empty	Bm2355a.1	Bm2355a.1		56 kDa		unknown	0	0	0
933	TRUE	Empty	Bm4817a.1	Bm4817a.1		36 kDa		unknown	0	0	0
934	TRUE	Empty	Bm13689.1	Bm13689.1		54 kDa		unknown	0	0	0
935	TRUE	Empty	Bm3002a.1	Bm3002a.1 (+3)		74 kDa		unknown	0	0	0
936	TRUE	Empty	Bm6299a.1	Bm6299a.1 (+1)		31 kDa		unknown	0	0	0
937	TRUE	Empty	Bm2538.1	Bm2538.1		51 kDa		unknown	0	0	0
938	TRUE	Empty	Bm1677.1	Bm1677.1		28 kDa		unknown	0	0	0
939	TRUE	Empty	Bm11573.1	Bm11573.1		62 kDa		unknown	0	0	0
940	TRUE	Empty	Bm6757a.1	Bm6757a.1		102 kDa		unknown	0	0	0
941	TRUE	Empty	Bm4490.1	Bm4490.1		29 kDa		unknown	0	0	0
942	TRUE	Empty	Bm9837a.1	Bm9837a.1		22 kDa		unknown	0	0	0
943	TRUE	Empty	Bm3562.1	Bm3562.1		85 kDa		unknown	0	0	0
944	TRUE	Empty	Bm2092a.1-DECOY	Bm2092a.1-DECOY		?		unknown	-1	-1	-1
945	TRUE	Empty	Bm2810a.1-DECOY	Bm2810a.1-DECOY (+1)		?	TRUE	unknown	-1	-1	-1
946	TRUE	Empty	Bm12579.1	Bm12579.1		176 kDa	TRUE	unknown	9.1966e-05	0	8.7109e-05
947	TRUE	Empty	Bm2795.1	Bm2795.1		91 kDa		unknown	0.00017118	0	0
948	TRUE	Empty	Bm7350b.1	Bm7350b.1		463 kDa	TRUE	unknown	0	0	0
949	TRUE	Empty	Bm4917a.1	Bm4917a.1		120 kDa		unknown	0	0	0
950	TRUE	Empty	Bm1541a.1-DECOY	Bm1541a.1-DECOY		?	TRUE	unknown	-1	-1	-1
951	TRUE	Empty	Bm7054a.1-DECOY	Bm7054a.1-DECOY		?		unknown	-1	0	-1
952	TRUE	Empty	Bm9692b.1	Bm9692b.1		105 kDa		unknown	0	0	0
953	TRUE	Empty	Bm6680.1-DECOY	Bm6680.1-DECOY		?		unknown	0	-1	-1
954	TRUE	Empty	Bm11947.1	Bm11947.1		201 kDa		unknown	0	0	0
955	TRUE	Empty	Bm7113.1	Bm7113.1		53 kDa		unknown	0	0	0
956	TRUE	Empty	Bm6602a.1	Bm6602a.1		40 kDa		unknown	0	0	0
957	TRUE	Empty	Bm13914.1	Bm13914.1		16 kDa		unknown	0	0	0
958	TRUE	Empty	Bm3032.1	Bm3032.1 (+1)		112 kDa		unknown	0	0	0
959	TRUE	Empty	Bm7039.1	Bm7039.1		15 kDa		unknown	0.0010806	0	0
960	TRUE	Empty	Bm12639.1	Bm12639.1		181 kDa		unknown	0	0	0
961	TRUE	Empty	Bm13803.1	Bm13803.1		108 kDa		unknown	0	0	0
962	TRUE	Empty	Bm11265.1	Bm11265.1		141 kDa		unknown	0	0	0.00010617
963	TRUE	Empty	Bm10312b.1	Bm10312b.1 (+1)		66 kDa		unknown	0	0	0
964	TRUE	Empty	Bm4661.1	Bm4661.1		160 kDa		unknown	0	0	0
965	TRUE	Empty	Bm4324.1	Bm4324.1		108 kDa	TRUE	unknown	0	0	0
966	TRUE	Empty	Bm2353a.1	Bm2353a.1		28 kDa	TRUE	unknown	0.00056456	0	0.00080212
967	TRUE	Empty	Bm3085.1	Bm3085.1		68 kDa		unknown	0	0	0
968	TRUE	Empty	Bm4608.1	Bm4608.1		91 kDa		unknown	0	0	0
969	TRUE	Empty	Bm3701.1	Bm3701.1		50 kDa		unknown	0	0	0
970	TRUE	Empty	Bm5765.1	Bm5765.1		105 kDa		unknown	0	0	0
971	TRUE	Empty	Bm13667a.1	Bm13667a.1 (+1)		25 kDa		unknown	0	0	0
972	TRUE	Empty	Bm7565.1	Bm7565.1		22 kDa		unknown	0	0	0
973	TRUE	Empty	Bm7321.1	Bm7321.1		166 kDa		unknown	0	0	0
974	TRUE	Empty	Bm3934.1	Bm3934.1		43 kDa		unknown	0	0	0
975	TRUE	Empty	Bm4903b.1	Bm4903b.1		405 kDa	TRUE	unknown	0	0	0
976	TRUE	Empty	Bm18140b.1	Bm18140b.1		90 kDa		unknown	0	0	0
977	TRUE	Empty	Bm6521.1	Bm6521.1		23 kDa		unknown	0	0	0
978	TRUE	Empty	Bm5416.1	Bm5416.1		88 kDa		unknown	0	0	0
979	TRUE	Empty	Bm6638.1	Bm6638.1		44 kDa	TRUE	unknown	0	0	0
980	TRUE	Empty	Bm10561a.1	Bm10561a.1		23 kDa		unknown	0	0	0
981	TRUE	Empty	Bm10153.1	Bm10153.1		21 kDa		unknown	0	0	0.00071985
982	TRUE	Empty	Bm13585.1	Bm13585.1		6 kDa		unknown	0.0029429	0	0.0027875
983	TRUE	Empty	Bm5589.1	Bm5589.1		34 kDa		unknown	0.0007204	0.00077357	0
984	TRUE	Empty	Bm2577a.1	Bm2577a.1 (+1)		29 kDa		unknown	0	0	0.00075876
985	TRUE	Empty	Bm3848.1	Bm3848.1		15 kDa		unknown	0	0	0
986	TRUE	Empty	Bm14786.1	Bm14786.1		20 kDa		unknown	0	0	0
987	TRUE	Empty	Bm14033a.1	Bm14033a.1		22 kDa		unknown	0.00070211	0	0
988	TRUE	Empty	Bm6098.1	Bm6098.1		18 kDa		unknown	0	0	0.0015785
989	TRUE	Empty	Bm4871b.1	Bm4871b.1		71 kDa		unknown	0	0	0
990	TRUE	Empty	Bm3784.1	Bm3784.1		41 kDa		unknown	0.00056533	0	0
991	TRUE	Empty	Bm9712.1	Bm9712.1		30 kDa	TRUE	unknown	0.00051611	0	0
992	TRUE	Empty	Bm13657a.1	Bm13657a.1 (+1)		22 kDa		unknown	0	0	0
993	TRUE	Empty	Bm7181.1	Bm7181.1		22 kDa		unknown	0	0	0
994	TRUE	Empty	Bm6726.1	Bm6726.1		60 kDa		unknown	0.00039444	0	0.00037361
995	TRUE	Empty	Bm4498.1	Bm4498.1		49 kDa	TRUE	unknown	0	0	0
996	TRUE	Empty	Bm13930a.1	Bm13930a.1		42 kDa		unknown	0	0	0
997	TRUE	Empty	Bm5102.1	Bm5102.1		45 kDa		unknown	0	0	0
998	TRUE	Empty	Bm12253.1	Bm12253.1		124 kDa		unknown	0	0	0
999	TRUE	Empty	Bm13874a.1	Bm13874a.1 (+1)		37 kDa		unknown	0	0	0
1000	TRUE	Empty	Bm2398.1	Bm2398.1		60 kDa		unknown	0	0	0
1001	TRUE	Empty	Bm17798.1	Bm17798.1		21 kDa		unknown	0	0	0.0010857
1002	TRUE	Empty	Bm2576a.1	Bm2576a.1		78 kDa		unknown	0	0	0
1003	TRUE	Empty	Bm7936.1	Bm7936.1		56 kDa		unknown	0	0	0
1004	TRUE	Empty	Bm2700.1	Bm2700.1		19 kDa		unknown	0	0	0
1005	TRUE	Empty	Bm9861.1	Bm9861.1		69 kDa		unknown	0	0	0
1006	TRUE	Empty	Bm6013.1	Bm6013.1		81 kDa		unknown	0	0	0
1007	TRUE	Empty	Bm2517e.1	Bm2517e.1		70 kDa		unknown	0	0	0
1008	TRUE	Empty	Bm13823.1	Bm13823.1		98 kDa		unknown	0	0	0
1009	TRUE	Empty	Bm4901.1	Bm4901.1		29 kDa		unknown	0	0	0
1010	TRUE	Empty	Bm13892.1	Bm13892.1		25 kDa		unknown	0	0	0
1011	TRUE	Empty	Bm4811.1	Bm4811.1		32 kDa		unknown	0.0007033	0	0.00066617
1012	TRUE	Empty	Bm13918.1	Bm13918.1		35 kDa		unknown	0	0	0
1013	TRUE	Empty	Bm14056.1	Bm14056.1		17 kDa		unknown	0	0	0
1014	TRUE	Empty	Bm13936.1	Bm13936.1		61 kDa		unknown	0	0	0
1015	TRUE	Empty	Bm5801.1	Bm5801.1		24 kDa		unknown	0	0	0
1016	TRUE	Empty	Bm13789.1	Bm13789.1		49 kDa	TRUE	unknown	0	0	0
1017	TRUE	Empty	Bm347.1	Bm347.1		60 kDa		unknown	0	0	0
1018	TRUE	Empty	Bm13783.1	Bm13783.1		17 kDa		unknown	0	0	0
1019	TRUE	Empty	Bm6193.1	Bm6193.1		72 kDa		unknown	0	0	0
1020	TRUE	Empty	Bm14017.1	Bm14017.1 (+1)		28 kDa		unknown	0	0	0
1021	TRUE	Empty	Bm13833b.1	Bm13833b.1		55 kDa		unknown	0	0	0
1022	TRUE	Empty	Bm7314a.1	Bm7314a.1		35 kDa		unknown	0	0	0
1023	TRUE	Empty	Bm7444.1	Bm7444.1		56 kDa		unknown	0	0	0
1024	TRUE	Empty	Bm17718.1	Bm17718.1		49 kDa	TRUE	unknown	0	0	0
1025	TRUE	Empty	Bm2025c.1	Bm2025c.1		70 kDa		unknown	0	0	0
1026	TRUE	Empty	Bm9644a.1	Bm9644a.1		92 kDa		unknown	0	0	0
1027	TRUE	Empty	Bm13989a.1	Bm13989a.1		38 kDa		unknown	0	0	0
1028	TRUE	Empty	Bm8003.1	Bm8003.1		86 kDa		unknown	0	0	0
1029	TRUE	Empty	Bm5352.1	Bm5352.1		82 kDa		unknown	0	0	0
1030	TRUE	Empty	Bm6805.1	Bm6805.1		19 kDa		unknown	0.00079492	0	0
1031	TRUE	Empty	Bm6820a.1	Bm6820a.1		66 kDa		unknown	0	0	0
1032	TRUE	Empty	Bm8181.1	Bm8181.1		55 kDa		unknown	0	0	0
1033	TRUE	Empty	Bm2907a.1	Bm2907a.1		44 kDa		unknown	0	0	0
1034	TRUE	Empty	Bm18101.1	Bm18101.1		65 kDa		unknown	0	0	0
1035	TRUE	Empty	Bm14814.1	Bm14814.1		48 kDa		unknown	0	0	0
1036	TRUE	Empty	Bm7129.1	Bm7129.1		49 kDa		unknown	0	0	0
1037	TRUE	Empty	Bm2278.1	Bm2278.1		64 kDa		unknown	0	0	0
1038	TRUE	Empty	Bm13722.1	Bm13722.1 (+1)		23 kDa		unknown	0	0	0
1039	TRUE	Empty	Bm13971.1	Bm13971.1		53 kDa		unknown	0	0	0
1040	TRUE	Empty	Bm2471.1	Bm2471.1		52 kDa		unknown	0	0	0
1041	TRUE	Empty	Bm8351.1	Bm8351.1 (+1)		90 kDa		unknown	0	0	0
1042	TRUE	Empty	Bm2004.1	Bm2004.1		35 kDa		unknown	0	0	0
1043	TRUE	Empty	Bm4025.1	Bm4025.1		63 kDa		unknown	0	0	0
1044	TRUE	Empty	Bm4146.1	Bm4146.1		30 kDa		unknown	0	0	0
1045	TRUE	Empty	Bm2115a.1	Bm2115a.1		21 kDa	TRUE	unknown	0	0	0
1046	TRUE	Empty	Bm5430b.1	Bm5430b.1		26 kDa		unknown	0	0	0
1047	TRUE	Empty	Bm7040.1	Bm7040.1		31 kDa		unknown	0	0	0
1048	TRUE	Empty	Bm14054a.1	Bm14054a.1 (+1)		20 kDa		unknown	0	0	0
1049	TRUE	Empty	Bm1781.1	Bm1781.1		26 kDa		unknown	0	0	0
1050	TRUE	Empty	Bm6031.1	Bm6031.1		47 kDa		unknown	0	0	0
1051	TRUE	Empty	Bm4914a.1	Bm4914a.1		46 kDa		unknown	0	0	0
1052	TRUE	Empty	Bm4836.1	Bm4836.1		52 kDa		unknown	0	0	0
1053	TRUE	Empty	Bm3997.1	Bm3997.1		25 kDa		unknown	0	0	0
1054	TRUE	Empty	Bm18095.1	Bm18095.1		43 kDa		unknown	0	0	0
1055	TRUE	Empty	Bm9481.1	Bm9481.1		67 kDa	TRUE	unknown	0	0	0
1056	TRUE	Empty	Bm3519a.1	Bm3519a.1 (+1)		127 kDa	TRUE	unknown	0	0	0
1057	TRUE	Empty	Bm6659.1	Bm6659.1		50 kDa		unknown	0	0	0
1058	TRUE	Empty	Bm1813a.1	Bm1813a.1		163 kDa		unknown	0	0	0
1059	TRUE	Empty	Bm4068.1	Bm4068.1		234 kDa		unknown	0	0	0
1060	TRUE	Empty	Bm7286a.1	Bm7286a.1		147 kDa		unknown	0	0	0
1061	TRUE	Empty	Bm4523c.1	Bm4523c.1		127 kDa		unknown	0	0	0
1062	TRUE	Empty	Bm6345.1	Bm6345.1		42 kDa		unknown	0	0	0.00036092
1063	TRUE	Empty	Bm3556a.1	Bm3556a.1 (+3)		105 kDa		unknown	0	0	0
1064	TRUE	Empty	Bm4101.1	Bm4101.1		55 kDa		unknown	0	0	0
1065	TRUE	Empty	Bm6680.1	Bm6680.1		292 kDa		unknown	0	0	0
1066	TRUE	Empty	Bm17766.1	Bm17766.1		31 kDa		unknown	0	0	0
1067	TRUE	Empty	Bm14015a.1	Bm14015a.1		32 kDa		unknown	0	0	0
1068	TRUE	Empty	Bm6540.1	Bm6540.1		127 kDa		unknown	0	0	0
1069	TRUE	Empty	Bm2454.1	Bm2454.1		197 kDa		unknown	0	0	0
1070	TRUE	Empty	Bm6574a.1	Bm6574a.1		82 kDa		unknown	0	0	0
1071	TRUE	Empty	Bm2591c.1	Bm2591c.1		105 kDa	TRUE	unknown	0	0	0
1072	TRUE	Empty	Bm7624c.1	Bm7624c.1 (+1)		99 kDa		unknown	0	0	0
1073	TRUE	Empty	Bm7472.1	Bm7472.1		36 kDa		unknown	0.00041787	0	0.00039581
1074	TRUE	Empty	Bm2814.1	Bm2814.1		37 kDa	TRUE	unknown	0	0	0
1075	TRUE	Empty	Bm12235.1-DECOY	Bm12235.1-DECOY		?	TRUE	unknown	-1	-1	-1
1076	TRUE	Empty	Bm13790.1	Bm13790.1		50 kDa		unknown	0	0	0
1077	TRUE	Empty	Bm4272.1	Bm4272.1		212 kDa		unknown	0	0	0
1078	TRUE	Empty	Bm7521b.1	Bm7521b.1		10 kDa		unknown	0.0014873	0	0.0014087
1079	TRUE	Empty	Bm18211.1	Bm18211.1		42 kDa		unknown	0.00037282	0	0
1080	TRUE	Empty	Bm4597.1	Bm4597.1		57 kDa		unknown	0	0	0
1081	TRUE	Empty	Bm2095.1	Bm2095.1		25 kDa		unknown	0	0	0
1082	TRUE	Empty	Bm7455a.1	Bm7455a.1 (+1)		57 kDa		unknown	0	0	0
1083	TRUE	Empty	Bm13905.1	Bm13905.1 (+1)		12 kDa		unknown	0	0	0
1084	TRUE	Empty	Bm10348.1	Bm10348.1		141 kDa		unknown	0	0	0
1085	TRUE	Empty	Bm2566.1	Bm2566.1		29 kDa		unknown	0.0005382	0	0.00050978
1086	TRUE	Empty	Bm4338a.1	Bm4338a.1 (+2)		131 kDa		unknown	0	0	0
1087	TRUE	Empty	Bm4350.1	Bm4350.1 (+2)		34 kDa		unknown	0	0	0
1088	TRUE	Empty	Bm6890b.1	Bm6890b.1		99 kDa		unknown	0	0	0
1089	TRUE	Empty	Bm13875.1	Bm13875.1		31 kDa		unknown	0	0	0
1090	TRUE	Empty	Bm2953b.1	Bm2953b.1		58 kDa		unknown	0	0	0
1091	TRUE	Empty	Bm3153a.1	Bm3153a.1		144 kDa		unknown	0	0	0
1092	TRUE	Empty	Bm12304.1	Bm12304.1		98 kDa		unknown	0.00016408	0	0
1093	TRUE	Empty	Bm7275.1	Bm7275.1		24 kDa	TRUE	unknown	0	0	0
1094	TRUE	Empty	Bm6583a.1	Bm6583a.1		31 kDa	TRUE	unknown	0	0	0
1095	TRUE	Empty	Bm2764.1	Bm2764.1		39 kDa		unknown	0.00038528	0	0
1096	TRUE	Empty	Bm3373.1	Bm3373.1		165 kDa		unknown	0	0	0
1097	TRUE	Empty	Bm5210a.1	Bm5210a.1		126 kDa	TRUE	unknown	0	0	0
1098	TRUE	Empty	Bm3185a.1	Bm3185a.1		37 kDa	TRUE	unknown	0	0	0
1099	TRUE	Empty	Bm3860.1	Bm3860.1		13 kDa		unknown	0	0	0
1100	TRUE	Empty	Bm4674.1	Bm4674.1		49 kDa		unknown	0	0	0
1101	TRUE	Empty	Bm9052.1	Bm9052.1		16 kDa		unknown	0	0	0
1102	TRUE	Empty	Bm8673b.1	Bm8673b.1		57 kDa		unknown	0	0	0
1103	TRUE	Empty	Bm7733a.1	Bm7733a.1 (+2)		26 kDa		unknown	0.00060932	0	0.00057715
1104	TRUE	Empty	Bm2863.1	Bm2863.1		16 kDa		unknown	0	0	0
1105	TRUE	Empty	Bm3484.1	Bm3484.1		14 kDa	TRUE	unknown	0	0	0
1106	TRUE	Empty	Bm14062a.1	Bm14062a.1		13 kDa	TRUE	unknown	0	0	0
1107	TRUE	Empty	Bm3864.1	Bm3864.1		205 kDa		unknown	0	0	0
1108	TRUE	Empty	Bm10708.1	Bm10708.1		83 kDa		unknown	0	0	0
1109	TRUE	Empty	Bm5743.1	Bm5743.1		31 kDa		unknown	0	0	0
1110	TRUE	Empty	Bm13909.1	Bm13909.1		10 kDa		unknown	0	0	0
1111	TRUE	Empty	Bm6331b.1	Bm6331b.1		45 kDa		unknown	0	0	0
1112	TRUE	Empty	Bm4756.1	Bm4756.1		33 kDa		unknown	0.0007033	0	0
1113	TRUE	Empty	Bm4323.1	Bm4323.1		29 kDa		unknown	0	0	0
1114	TRUE	Empty	Bm6072.1	Bm6072.1		35 kDa		unknown	0	0	0
1115	TRUE	Empty	Bm5114a.1	Bm5114a.1		127 kDa		unknown	0	0	0
1116	TRUE	Empty	Bm11180b.1	Bm11180b.1		45 kDa		unknown	0	0	0
1117	TRUE	Empty	Bm2058.1	Bm2058.1		54 kDa		unknown	0	0	0
1118	TRUE	Empty	Bm4057.1	Bm4057.1		16 kDa		unknown	0	0	0.00094937
1119	TRUE	Empty	Bm5606.1	Bm5606.1		22 kDa		unknown	0.0010322	0	0
1120	TRUE	Empty	Bm6867.1	Bm6867.1		47 kDa		unknown	0	0	0
1121	TRUE	Empty	Bm13912.1	Bm13912.1		9 kDa		unknown	0	0	0
1122	TRUE	Empty	Bm13948.1	Bm13948.1		68 kDa		unknown	0	0	0
1123	TRUE	Empty	Bm7201.1	Bm7201.1		14 kDa		unknown	0	0	0
1124	TRUE	Empty	Bm5531c.1	Bm5531c.1		21 kDa		unknown	0.0011526	0	0.00072785
1125	TRUE	Empty	Bm6275a.1	Bm6275a.1		13 kDa		unknown	0	0	0
1126	TRUE	Empty	Bm7304a.1	Bm7304a.1 (+1)		103 kDa		unknown	0	0	0
1127	TRUE	Empty	Bm2858a.1	Bm2858a.1 (+1)		26 kDa		unknown	0	0	0
1128	TRUE	Empty	Bm3366a.1	Bm3366a.1 (+1)		42 kDa		unknown	0	0	0
1129	TRUE	Empty	Bm7172.1	Bm7172.1		100 kDa	TRUE	unknown	0	0	0
1130	TRUE	Empty	Bm2365.1	Bm2365.1		43 kDa		unknown	0	0	0
1131	TRUE	Empty	Bm12638.1	Bm12638.1 (+1)		89 kDa		unknown	0	0	0
1132	TRUE	Empty	Bm4884.1	Bm4884.1		54 kDa		unknown	0	0	0
1133	TRUE	Empty	Bm13753.1	Bm13753.1		47 kDa		unknown	0	0	0
1134	TRUE	Empty	Bm14678.1	Bm14678.1		14 kDa		unknown	0	0	0
1135	TRUE	Empty	Bm17707.1	Bm17707.1		8 kDa		unknown	0	0	0
1136	TRUE	Empty	Bm4518.1	Bm4518.1		24 kDa		unknown	0	0	0
1137	TRUE	Empty	Bm7704d.1	Bm7704d.1		109 kDa		unknown	0	0	0
1138	TRUE	Empty	Bm5679a.1	Bm5679a.1 (+1)		84 kDa		unknown	0	0	0
1139	TRUE	Empty	Bm1876.1	Bm1876.1		72 kDa		unknown	0	0	0
1140	TRUE	Empty	Bm10824b.1	Bm10824b.1		47 kDa	TRUE	unknown	0	0	0
1141	TRUE	Empty	Bm5169a.1	Bm5169a.1 (+2)		36 kDa		unknown	0	0	0
1142	TRUE	Empty	Bm13672a.1	Bm13672a.1 (+1)		23 kDa		unknown	0	0	0
1143	TRUE	Empty	Bm2062.1	Bm2062.1		21 kDa		unknown	0	0	0
1144	TRUE	Empty	Bm14735.1	Bm14735.1		11 kDa		unknown	0	0	0
1145	TRUE	Empty	Bm4695a.1	Bm4695a.1		41 kDa	TRUE	unknown	0	0	0
1146	TRUE	Empty	Bm4767.1	Bm4767.1 (+1)		22 kDa		unknown	0	0	0
1147	TRUE	Empty	Bm7898.1	Bm7898.1		82 kDa		unknown	0	0	0
1148	TRUE	Empty	Bm4477a.1	Bm4477a.1 (+1)		49 kDa		unknown	0	0	0
1149	TRUE	Empty	Bm13913a.1	Bm13913a.1		11 kDa		unknown	0	0	0
1150	TRUE	Empty	Bm13820.1	Bm13820.1		83 kDa		unknown	0	0	0
1151	TRUE	Empty	Bm13997.1	Bm13997.1		45 kDa		unknown	0	0	0
1152	TRUE	Empty	Bm3963a.1	Bm3963a.1 (+1)		16 kDa		unknown	0.0010023	0	0
1153	TRUE	Empty	Bm7319.1	Bm7319.1		36 kDa	TRUE	unknown	0	0	0
1154	TRUE	Empty	Bm13798b.1	Bm13798b.1		42 kDa		unknown	0	0	0
1155	TRUE	Empty	Bm16898.1	Bm16898.1		21 kDa		unknown	0	0	0
1156	TRUE	Empty	Bm13890.1	Bm13890.1		24 kDa	TRUE	unknown	0	0	0
1157	TRUE	Empty	Bm6045a.1	Bm6045a.1 (+1)		18 kDa		unknown	0	0	0
1158	TRUE	Empty	Bm12899.1	Bm12899.1		9 kDa		unknown	0	0	0
1159	TRUE	Empty	Bm6724.1	Bm6724.1		21 kDa		unknown	0	0	0
1160	TRUE	Empty	Bm2137a.1	Bm2137a.1		25 kDa		unknown	0	0	0
1161	TRUE	Empty	Bm4332.1	Bm4332.1		15 kDa		unknown	0	0	0
1162	TRUE	Empty	Bm4319b.1	Bm4319b.1		109 kDa		unknown	0	0	0
1163	TRUE	Empty	Bm5269a.1	Bm5269a.1 (+1)		52 kDa		unknown	0	0	0
1164	TRUE	Empty	Bm4849.1	Bm4849.1		57 kDa		unknown	0	0	0
1165	TRUE	Empty	Bm6891.1	Bm6891.1		25 kDa		unknown	0	0	0
1166	TRUE	Empty	Bm7017.1	Bm7017.1		19 kDa		unknown	0	0	0
1167	TRUE	Empty	Bm5500.1	Bm5500.1		73 kDa		unknown	0	0	0
1168	TRUE	Empty	Bm8712a.1	Bm8712a.1		26 kDa		unknown	0	0	0
1169	TRUE	Empty	Bm12315.1	Bm12315.1		31 kDa		unknown	0	0	0
1170	TRUE	Empty	Bm9089.1	Bm9089.1		195 kDa		unknown	0	0.0001296	0
1171	TRUE	Empty	Bm1541a.1	Bm1541a.1		531 kDa	TRUE	unknown	0	0	0
1172	TRUE	Empty	Bm5948.1	Bm5948.1		105 kDa		unknown	0	0	0
1173	TRUE	Empty	Bm12357.1-DECOY	Bm12357.1-DECOY		?		unknown	-1	0	-1
1174	TRUE	Empty	Bm10133.1	Bm10133.1		66 kDa		unknown	0	0	0
1175	TRUE	Empty	Bm3676a.1	Bm3676a.1 (+1)		40 kDa		unknown	0.00040801	0	0
1176	TRUE	Empty	Bm4564.1	Bm4564.1		86 kDa		unknown	0	0	0
1177	TRUE	Empty	Bm5800a.1	Bm5800a.1 (+1)		75 kDa		unknown	0	0	0
1178	TRUE	Empty	Bm6579b.1	Bm6579b.1		110 kDa		unknown	0	0	0
1179	TRUE	Empty	Bm3641a.1	Bm3641a.1 (+4)		246 kDa		unknown	0	0	0
1180	TRUE	Empty	Bm8325a.1	Bm8325a.1 (+1)		140 kDa		unknown	0	0	0.00010591
1181	TRUE	Empty	Bm3402.1	Bm3402.1		55 kDa		unknown	0	0	0
1182	TRUE	Empty	Bm3437a.1	Bm3437a.1 (+1)		125 kDa		unknown	0	0	0
1183	TRUE	Empty	Bm6988.1	Bm6988.1		26 kDa		unknown	0	0.00094401	0
1184	TRUE	Empty	Bm9502a.1	Bm9502a.1		42 kDa		unknown	0	0	0
1185	TRUE	Empty	Bm3802.1	Bm3802.1		112 kDa		unknown	0	0	0
1186	TRUE	Empty	Bm5668a.1-DECOY	Bm5668a.1-DECOY (+1)		?		unknown	-1	-1	-1
1187	TRUE	Empty	Bm13739a.1	Bm13739a.1		36 kDa		unknown	0	0	0
1188	TRUE	Empty	Bm4768.1	Bm4768.1		33 kDa		unknown	0	0	0
1189	TRUE	Empty	Bm5229.1	Bm5229.1		108 kDa		unknown	0	0	0
1190	TRUE	Empty	Bm7969.1	Bm7969.1		208 kDa		unknown	0	0	0
1191	TRUE	Empty	Bm5238.1	Bm5238.1		162 kDa	TRUE	unknown	0	0	0
1192	TRUE	Empty	Bm17749.1	Bm17749.1		50 kDa		unknown	0	0	0
1193	TRUE	Empty	Bm1110.1-DECOY	Bm1110.1-DECOY		?		unknown	-1	-1	-1
1194	TRUE	Empty	Bm4060.1	Bm4060.1		24 kDa		unknown	0.00065865	0	0
1195	TRUE	Empty	Bm9516a.1	Bm9516a.1 (+1)		77 kDa		unknown	0	0	0
1196	TRUE	Empty	Bm13731a.1	Bm13731a.1		52 kDa		unknown	0	0	0
1197	TRUE	Empty	Bm1875b.1	Bm1875b.1		52 kDa		unknown	0	0	0.00028794
1198	TRUE	Empty	Bm6926.1	Bm6926.1		33 kDa		unknown	0	0	0.00044112
1199	TRUE	Empty	Bm3871a.1	Bm3871a.1		155 kDa		unknown	0	0	0
1200	TRUE	Empty	Bm3581a.1	Bm3581a.1 (+1)		23 kDa		unknown	0	0	0
1201	TRUE	Empty	Bm13893.1	Bm13893.1		18 kDa		unknown	0	0	0
1202	TRUE	Empty	Bm6905b.1	Bm6905b.1		123 kDa		unknown	0	0	0
1203	TRUE	Empty	Bm10959.1	Bm10959.1 (+1)		294 kDa		unknown	0	0	0
1204	TRUE	Empty	Bm6868b.1	Bm6868b.1		86 kDa		unknown	0	0	0
1205	TRUE	Empty	Bm13928a.1	Bm13928a.1		111 kDa		unknown	0	0	0
1206	TRUE	Empty	Bm5363a.1	Bm5363a.1		35 kDa		unknown	0	0	0
1207	TRUE	Empty	Bm3204.1	Bm3204.1		25 kDa		unknown	0	0	0
1208	TRUE	Empty	Bm3714a.1	Bm3714a.1 (+1)		158 kDa		unknown	0	0	0
1209	TRUE	Empty	Bm2056a.1	Bm2056a.1		141 kDa		unknown	0	0	0
1210	TRUE	Empty	Bm17550.1	Bm17550.1		14 kDa		unknown	0	0	0
1211	TRUE	Empty	Bm9390.1	Bm9390.1		12 kDa		unknown	0	0	0
1212	TRUE	Empty	Bm4846.1	Bm4846.1		21 kDa		unknown	0	0	0
1213	TRUE	Empty	Bm2685.1	Bm2685.1		19 kDa		unknown	0	0	0.00079402
1214	TRUE	Empty	Bm4708.1	Bm4708.1		40 kDa		unknown	0	0	0
1215	TRUE	Empty	Bm7233.1	Bm7233.1		35 kDa		unknown	0	0	0
1216	TRUE	Empty	Bm4337b.1	Bm4337b.1		64 kDa		unknown	0	0	0
1217	TRUE	Empty	Bm8795.1-DECOY	Bm8795.1-DECOY		?		unknown	-1	-1	-1
1218	TRUE	Empty	Bm4225a.1	Bm4225a.1		54 kDa		unknown	0	0	0
1219	TRUE	Empty	Bm4035a.1	Bm4035a.1		76 kDa		unknown	0	0	0
1220	TRUE	Empty	Bm6960.1	Bm6960.1		56 kDa		unknown	0.00026651	0	0
1221	TRUE	Empty	Bm6213.1	Bm6213.1		29 kDa		unknown	0	0	0
1222	TRUE	Empty	Bm11241.1	Bm11241.1		28 kDa		unknown	0.00054455	0	0.0007737
1223	TRUE	Empty	Bm4868a.1	Bm4868a.1		57 kDa		unknown	0	0	0
1224	TRUE	Empty	Bm4328.1	Bm4328.1		47 kDa		unknown	0	0	0
1225	TRUE	Empty	Bm1953.1	Bm1953.1		17 kDa		unknown	0	0	0
1226	TRUE	Empty	Bm4820a.1	Bm4820a.1		41 kDa		unknown	0	0	0
1227	TRUE	Empty	Bm4943a.1	Bm4943a.1 (+1)		55 kDa		unknown	0	0	0
1228	TRUE	Empty	Bm13923a.1	Bm13923a.1		60 kDa		unknown	0	0	0
1229	TRUE	Empty	Bm3333a.1	Bm3333a.1 (+1)		63 kDa		unknown	0	0	0
1230	TRUE	Empty	Bm17255.1	Bm17255.1 (+1)		61 kDa		unknown	0	0	0
1231	TRUE	Empty	Bm11157a.1	Bm11157a.1		41 kDa		unknown	0	0	0
1232	TRUE	Empty	Bm2067a.1	Bm2067a.1		40 kDa		unknown	0	0	0
1233	TRUE	Empty	Bm5007a.1	Bm5007a.1 (+1)		60 kDa		unknown	0	0	0
1234	TRUE	Empty	Bm6518a.1	Bm6518a.1 (+1)		151 kDa		unknown	0	0	0
1235	TRUE	Empty	Bm13869.1	Bm13869.1		35 kDa		unknown	0	0	0
1236	TRUE	Empty	Bm2269a.1	Bm2269a.1		32 kDa		unknown	0	0	0
1237	TRUE	Empty	Bm7656a.1	Bm7656a.1 (+1)		45 kDa		unknown	0	0	0
1238	TRUE	Empty	Bm5465b.1	Bm5465b.1 (+1)		63 kDa		unknown	0	0	0
1239	TRUE	Empty	Bm7607a.1	Bm7607a.1		30 kDa		unknown	0	0	0
1240	TRUE	Empty	Bm3670.1	Bm3670.1		86 kDa		unknown	0	0	0
1241	TRUE	Empty	Bm8743.1	Bm8743.1		27 kDa		unknown	0	0	0
1242	TRUE	Empty	Bm1882b.1	Bm1882b.1 (+2)		41 kDa		unknown	0	0	0
1243	TRUE	Empty	Bm8094a.1	Bm8094a.1 (+1)		85 kDa		unknown	0	0	0
1244	TRUE	Empty	Bm2767b.1	Bm2767b.1 (+1)		32 kDa		unknown	0	0	0
1245	TRUE	Empty	Bm3030a.1	Bm3030a.1 (+1)		26 kDa		unknown	0	0	0
1246	TRUE	Empty	Bm6477.1	Bm6477.1		69 kDa		unknown	0	0	0
1247	TRUE	Empty	Bm17563.1	Bm17563.1		46 kDa		unknown	0	0	0
1248	TRUE	Empty	Bm7318.1	Bm7318.1		75 kDa		unknown	0	0	0
1249	TRUE	Empty	Bm13808.1	Bm13808.1		14 kDa		unknown	0	0	0
1250	TRUE	Empty	Bm1693b.1	Bm1693b.1		54 kDa		unknown	0	0	0
1251	TRUE	Empty	Bm4926.1	Bm4926.1		52 kDa		unknown	0	0	0
1252	TRUE	Empty	Bm2149.1	Bm2149.1		21 kDa		unknown	0	0	0
1253	TRUE	Empty	Bm13938b.1	Bm13938b.1		101 kDa	TRUE	unknown	0	0	0
1254	TRUE	Empty	Bm10227.1	Bm10227.1		52 kDa	TRUE	unknown	0	0	0
1255	TRUE	Empty	Bm3137.1	Bm3137.1		28 kDa		unknown	0	0	0
1256	TRUE	Empty	Bm7076e.1	Bm7076e.1 (+1)		44 kDa	TRUE	unknown	0	0	0
1257	TRUE	Empty	Bm14751.1	Bm14751.1		31 kDa		unknown	0	0	0.0004799
1258	TRUE	Empty	Bm5488a.1	Bm5488a.1		26 kDa		unknown	0	0	0
1259	TRUE	Empty	Bm4664.1	Bm4664.1		18 kDa		unknown	0	0	0
1260	TRUE	Empty	Bm5980.1	Bm5980.1		46 kDa		unknown	0	0	0
1261	TRUE	Empty	Bm14049.1	Bm14049.1 (+1)		23 kDa		unknown	0	0	0
1262	TRUE	Empty	Bm8557a.1	Bm8557a.1		93 kDa	TRUE	unknown	0	0	0
1263	TRUE	Empty	Bm4803a.1	Bm4803a.1 (+1)		44 kDa		unknown	0	0	0
1264	TRUE	Empty	Bm3434.1	Bm3434.1		255 kDa		unknown	0	0	0
1265	TRUE	Empty	Bm4238.1	Bm4238.1		69 kDa		unknown	0	0	0
1266	TRUE	Empty	Bm6674.1	Bm6674.1 (+1)		22 kDa		unknown	0	0	0
1267	TRUE	Empty	Bm6042b.1	Bm6042b.1		116 kDa		unknown	0	0	0
1268	TRUE	Empty	Bm13860.1	Bm13860.1 (+2)		34 kDa		unknown	0	0	0
1269	TRUE	Empty	Bm6859b.1	Bm6859b.1		47 kDa		unknown	0	0	0
1270	TRUE	Empty	Bm5318a.1	Bm5318a.1		47 kDa	TRUE	unknown	0	0	0
1271	TRUE	Empty	Bm14030.1	Bm14030.1		24 kDa		unknown	0	0	0
1272	TRUE	Empty	Bm13901.1	Bm13901.1		16 kDa		unknown	0	0	0
1273	TRUE	Empty	Bm6172a.1	Bm6172a.1		46 kDa		unknown	0	0	0
1274	TRUE	Empty	Bm2616a.1	Bm2616a.1 (+1)		72 kDa		unknown	0	0	0
1275	TRUE	Empty	Bm13719.1	Bm13719.1		17 kDa		unknown	0	0	0
1276	TRUE	Empty	Bm16941.1	Bm16941.1		9 kDa		unknown	0	0	0
1277	TRUE	Empty	Bm3157.1	Bm3157.1		48 kDa		unknown	0	0	0
1278	TRUE	Empty	Bm5586.1	Bm5586.1		50 kDa		unknown	0	0	0
1279	TRUE	Empty	Bm1745b.1	Bm1745b.1		44 kDa		unknown	0	0	0
1280	TRUE	Empty	Bm6864.1	Bm6864.1		81 kDa		unknown	0	0	0
1281	TRUE	Empty	Bm4624a.1	Bm4624a.1 (+1)		22 kDa		unknown	0	0	0
1282	TRUE	Empty	Bm8934.1	Bm8934.1		36 kDa		unknown	0	0	0
1283	TRUE	Empty	Bm6650.1	Bm6650.1		13 kDa		unknown	0	0	0
1284	TRUE	Empty	Bm7611.1	Bm7611.1		92 kDa		unknown	0	0	0
1285	TRUE	Empty	Bm12324.1	Bm12324.1		58 kDa		unknown	0	0	0
1286	TRUE	Empty	Bm5600.1	Bm5600.1		76 kDa		unknown	0	0	0
1287	TRUE	Empty	Bm6969a.1	Bm6969a.1 (+2)		51 kDa		unknown	0	0	0
1288	TRUE	Empty	Bm41b.1	Bm41b.1		15 kDa		unknown	0	0	0
1289	TRUE	Empty	Bm2798a.1	Bm2798a.1		31 kDa		unknown	0	0	0
1290	TRUE	Empty	Bm2135.1	Bm2135.1		41 kDa		unknown	0	0	0
1291	TRUE	Empty	Bm7437a.1	Bm7437a.1 (+1)		38 kDa		unknown	0	0	0
1292	TRUE	Empty	Bm4808.1	Bm4808.1		28 kDa		unknown	0	0	0
1293	TRUE	Empty	Bm14019.1	Bm14019.1		30 kDa		unknown	0	0	0
1294	TRUE	Empty	Bm14084.1	Bm14084.1 (+1)		7 kDa		unknown	0	0	0.0023395
1295	TRUE	Empty	Bm2304.1	Bm2304.1		12 kDa		unknown	0	0	0
1296	TRUE	Empty	Bm5344.1	Bm5344.1		42 kDa		unknown	0	0	0
1297	TRUE	Empty	Bm4124.1	Bm4124.1		55 kDa		unknown	0	0	0
1298	TRUE	Empty	Bm13854b.1	Bm13854b.1		44 kDa		unknown	0	0	0
1299	TRUE	Empty	Bm11943a.1	Bm11943a.1		37 kDa		unknown	0	0	0
1300	TRUE	Empty	Bm2223b.1	Bm2223b.1		36 kDa		unknown	0	0	0
1301	TRUE	Empty	Bm10156.1	Bm10156.1		19 kDa		unknown	0	0	0
1302	TRUE	Empty	Bm1698.1	Bm1698.1		10 kDa		unknown	0	0	0
1303	TRUE	Empty	Bm4089b.1	Bm4089b.1		34 kDa		unknown	0	0	0
1304	TRUE	Empty	Bm13941b.1	Bm13941b.1		28 kDa		unknown	0	0	0
1305	TRUE	Empty	Bm3472.1	Bm3472.1		44 kDa		unknown	0	0	0
1306	TRUE	Empty	Bm7299.1	Bm7299.1		36 kDa		unknown	0	0	0
1307	TRUE	Empty	Bm3133b.1	Bm3133b.1		51 kDa		unknown	0	0	0
1308	TRUE	Empty	Bm7328.1	Bm7328.1		42 kDa		unknown	0	0	0
1309	TRUE	Empty	Bm3295a.1	Bm3295a.1		29 kDa		unknown	0	0	0
1310	TRUE	Empty	Bm7253.1	Bm7253.1		71 kDa	TRUE	unknown	0	0	0
1311	TRUE	Empty	Bm7496.1	Bm7496.1		91 kDa		unknown	0	0	0
1312	TRUE	Empty	Bm405.1	Bm405.1		79 kDa		unknown	0	0	0
1313	TRUE	Empty	Bm879.1	Bm879.1		31 kDa		unknown	0	0	0
1314	TRUE	Empty	Bm3492a.1	Bm3492a.1 (+1)		44 kDa		unknown	0	0	0
1315	TRUE	Empty	Bm2949.1	Bm2949.1		63 kDa		unknown	0	0	0
1316	TRUE	Empty	Bm2419.1	Bm2419.1		87 kDa	TRUE	unknown	0	0	0
1317	TRUE	Empty	Bm1971a.1	Bm1971a.1 (+1)		51 kDa		unknown	0	0	0
1318	TRUE	Empty	Bm5031.1	Bm5031.1		71 kDa		unknown	0	0	0
1319	TRUE	Empty	Bm5308a.1	Bm5308a.1 (+1)		40 kDa		unknown	0	0	0
1320	TRUE	Empty	Bm5993.1	Bm5993.1		34 kDa		unknown	0	0	0
1321	TRUE	Empty	Bm492b.1	Bm492b.1 (+1)		65 kDa	TRUE	unknown	0	0	0
1322	TRUE	Empty	Bm5678a.1	Bm5678a.1 (+1)		365 kDa		unknown	0	0	0
1323	TRUE	Empty	Bm4575a.1	Bm4575a.1 (+1)		184 kDa		unknown	0	0	0
1324	TRUE	Empty	Bm2763a.1-DECOY	Bm2763a.1-DECOY (+1)		?		unknown	-1	-1	-1
1325	TRUE	Empty	Bm6654.1	Bm6654.1		198 kDa		unknown	0	0	0
1326	TRUE	Empty	Bm5214.1	Bm5214.1 (+1)		107 kDa	TRUE	unknown	0	0	0
1327	TRUE	Empty	Bm9871.1	Bm9871.1 (+1)		108 kDa		unknown	0	0	0
1328	TRUE	Empty	Bm2889.1	Bm2889.1		181 kDa		unknown	0	0	0
1329	TRUE	Empty	Bm6314a.1-DECOY	Bm6314a.1-DECOY (+2)		?		unknown	0	-1	-1
1330	TRUE	Empty	Bm4976.1	Bm4976.1		18 kDa		unknown	0	0	0.0012206
1331	TRUE	Empty	Bm8106.1	Bm8106.1		241 kDa		unknown	0	0	0
1332	TRUE	Empty	Bm1702a.1	Bm1702a.1 (+2)		172 kDa		unknown	0	0	0
1333	TRUE	Empty	Bm12613.1-DECOY	Bm12613.1-DECOY		?		unknown	-1	-1	-1
1334	TRUE	Empty	Bm5721.1	Bm5721.1		46 kDa		unknown	0	0	0
1335	TRUE	Empty	Bm4158a.1	Bm4158a.1		147 kDa		unknown	0	0	0
1336	TRUE	Empty	Bm9637.1	Bm9637.1		23 kDa		unknown	0.00069857	0	0.00066168
1337	TRUE	Empty	Bm3544.1	Bm3544.1		53 kDa		unknown	0	0	0
1338	TRUE	Empty	Bm6182.1	Bm6182.1		83 kDa	TRUE	unknown	0	0	0
1339	TRUE	Empty	Bm3840a.1	Bm3840a.1		59 kDa		unknown	0	0	0
1340	TRUE	Empty	Bm2081.1	Bm2081.1		141 kDa		unknown	0	0	0
1341	TRUE	Empty	Bm18072.1	Bm18072.1		53 kDa		unknown	0	0	0
1342	TRUE	Empty	Bm12018.1	Bm12018.1		141 kDa		unknown	0	0	0
1343	TRUE	Empty	Bm10979.1	Bm10979.1		23 kDa		unknown	0	0	0
1344	TRUE	Empty	Bm7644.1	Bm7644.1		80 kDa		unknown	0	0	0
1345	TRUE	Empty	Bm13824.1	Bm13824.1		34 kDa		unknown	0	0	0
1346	TRUE	Empty	Bm4231a.1	Bm4231a.1 (+5)		58 kDa		unknown	0	0	0
1347	TRUE	Empty	Bm7096.1	Bm7096.1		122 kDa		unknown	0	0	0
1348	TRUE	Empty	Bm2522.1	Bm2522.1		71 kDa		unknown	0	0	0
1349	TRUE	Empty	Bm2559.1	Bm2559.1		73 kDa		unknown	0	0	0
1350	TRUE	Empty	Bm6884.1	Bm6884.1		76 kDa		unknown	0	0	0
1351	TRUE	Empty	Bm1765a.1	Bm1765a.1		15 kDa		unknown	0	0	0
1352	TRUE	Empty	Bm3228a.1	Bm3228a.1		40 kDa		unknown	0	0	0
1353	TRUE	Empty	Bm2467.1	Bm2467.1		85 kDa		unknown	0	0	0
1354	TRUE	Empty	Bm12780.1	Bm12780.1 (+1)		60 kDa		unknown	0	0	0
1355	TRUE	Empty	Bm3690.1	Bm3690.1		63 kDa		unknown	0	0	0
1356	TRUE	Empty	Bm9541.1	Bm9541.1		76 kDa		unknown	0	0	0
1357	TRUE	Empty	Bm5306.1	Bm5306.1		126 kDa		unknown	0	0	0
1358	TRUE	Empty	Bm9111.1	Bm9111.1		100 kDa		unknown	0	0	0
1359	TRUE	Empty	Bm3507.1	Bm3507.1		50 kDa		unknown	0	0	0
1360	TRUE	Empty	Bm7447.1	Bm7447.1 (+2)		21 kDa		unknown	0	0	0.00071592
1361	TRUE	Empty	Bm7001.1	Bm7001.1		40 kDa		unknown	0	0	0
1362	TRUE	Empty	Bm7151.1	Bm7151.1		156 kDa		unknown	0	0	0
1363	TRUE	Empty	Bm3112.1	Bm3112.1		68 kDa		unknown	0	0	0
1364	TRUE	Empty	Bm1759.1	Bm1759.1 (+1)		97 kDa		unknown	0	0	0
1365	TRUE	Empty	Bm6123.1	Bm6123.1		149 kDa		unknown	0	0	0
1366	TRUE	Empty	Bm4072a.1	Bm4072a.1		98 kDa	TRUE	unknown	0	0	0
1367	TRUE	Empty	Bm6235a.1	Bm6235a.1		18 kDa		unknown	0	0	0
1368	TRUE	Empty	Bm13883.1	Bm13883.1		28 kDa		unknown	0	0	0
1369	TRUE	Empty	Bm7084.1	Bm7084.1		38 kDa		unknown	0.00042299	0	0
1370	TRUE	Empty	Bm6818.1	Bm6818.1		12 kDa		unknown	0	0	0
1371	TRUE	Empty	Bm13341.1	Bm13341.1		118 kDa	TRUE	unknown	0	0	0
1372	TRUE	Empty	Bm17838.1	Bm17838.1		35 kDa		unknown	0	0	0
1373	TRUE	Empty	Bm3520a.1	Bm3520a.1		66 kDa		unknown	0	0	0
1374	TRUE	Empty	Bm2820a.1	Bm2820a.1		44 kDa		unknown	0	0	0
1375	TRUE	Empty	Bm3385.1	Bm3385.1		42 kDa		unknown	0	0	0
1376	TRUE	Empty	Bm14028.1	Bm14028.1		48 kDa		unknown	0	0	0
1377	TRUE	Empty	Bm8359a.1	Bm8359a.1		51 kDa		unknown	0	0	0
1378	TRUE	Empty	Bm2658a.1	Bm2658a.1		74 kDa		unknown	0	0	0
1379	TRUE	Empty	Bm10670.1	Bm10670.1		44 kDa		unknown	0	0	0
1380	TRUE	Empty	Bm14060.1	Bm14060.1		17 kDa	TRUE	unknown	0	0	0
1381	TRUE	Empty	Bm7182.1	Bm7182.1		59 kDa		unknown	0	0	0
1382	TRUE	Empty	Bm3445.1	Bm3445.1 (+1)		61 kDa		unknown	0	0	0
1383	TRUE	Empty	Bm6909.1	Bm6909.1		21 kDa		unknown	0	0	0
1384	TRUE	Empty	Bm2947.1	Bm2947.1		32 kDa		unknown	0	0	0
1385	TRUE	Empty	Bm3629a.1	Bm3629a.1 (+1)		82 kDa		unknown	0	0	0
1386	TRUE	Empty	Bm4295a.1	Bm4295a.1		127 kDa		unknown	0	0	0
1387	TRUE	Empty	Bm13761.1	Bm13761.1		33 kDa		unknown	0	0	0
1388	TRUE	Empty	Bm5730.1	Bm5730.1		46 kDa		unknown	0	0	0
1389	TRUE	Empty	Bm7614.1	Bm7614.1		27 kDa		unknown	0	0	0
1390	TRUE	Empty	Bm8312.1	Bm8312.1		24 kDa		unknown	0	0	0
1391	TRUE	Empty	Bm13870.1	Bm13870.1		41 kDa		unknown	0	0	0
1392	TRUE	Empty	Bm6593.1	Bm6593.1		129 kDa	TRUE	unknown	0	0	0
1393	TRUE	Empty	Bm5419a.1	Bm5419a.1 (+1)		96 kDa		unknown	0	0	0
1394	TRUE	Empty	Bm3258.1	Bm3258.1		53 kDa		unknown	0	0	0
1395	TRUE	Empty	Bm10862.1	Bm10862.1		30 kDa		unknown	0	0	0
1396	TRUE	Empty	Bm6372.1	Bm6372.1		64 kDa		unknown	0	0	0
1397	TRUE	Empty	Bm12336.1	Bm12336.1		40 kDa		unknown	0	0	0
1398	TRUE	Empty	Bm6822.1	Bm6822.1		25 kDa		unknown	0	0	0
1399	TRUE	Empty	Bm10239a.1	Bm10239a.1		61 kDa		unknown	0	0	0
1400	TRUE	Empty	Bm8663a.1	Bm8663a.1 (+1)		116 kDa	TRUE	unknown	0	0	0
1401	TRUE	Empty	Bm13788.1	Bm13788.1		19 kDa		unknown	0	0	0
1402	TRUE	Empty	Bm4047.1	Bm4047.1		45 kDa		unknown	0	0	0
1403	TRUE	Empty	Bm6584.1	Bm6584.1		90 kDa		unknown	0	0	0
1404	TRUE	Empty	Bm18602.1	Bm18602.1		18 kDa		unknown	0	0	0
1405	TRUE	Empty	Bm5634.1	Bm5634.1		15 kDa		unknown	0	0	0
1406	TRUE	Empty	Bm3695a.1	Bm3695a.1 (+1)		53 kDa		unknown	0	0	0
1407	TRUE	Empty	Bm13816.1	Bm13816.1		91 kDa	TRUE	unknown	0	0	0
1408	TRUE	Empty	Bm13856.1	Bm13856.1		55 kDa		unknown	0	0	0
1409	TRUE	Empty	Bm2804.1	Bm2804.1		40 kDa		unknown	0	0	0
1410	TRUE	Empty	Bm16931.1	Bm16931.1		72 kDa		unknown	0	0	0
1411	TRUE	Empty	Bm5009.1	Bm5009.1		34 kDa		unknown	0	0	0
1412	TRUE	Empty	Bm5921.1	Bm5921.1		47 kDa		unknown	0	0	0
1413	TRUE	Empty	Bm7199.1	Bm7199.1		18 kDa		unknown	0	0	0
1414	TRUE	Empty	Bm5388a.1	Bm5388a.1 (+1)		19 kDa		unknown	0	0	0
1415	TRUE	Empty	Bm5242a.1	Bm5242a.1		104 kDa		unknown	0	0	0
1416	TRUE	Empty	Bm6940.1	Bm6940.1		25 kDa		unknown	0	0	0
1417	TRUE	Empty	Bm11148.1	Bm11148.1		57 kDa		unknown	0	0	0
1418	TRUE	Empty	Bm3572.1	Bm3572.1		29 kDa		unknown	0	0	0
1419	TRUE	Empty	Bm6311b.1	Bm6311b.1		27 kDa		unknown	0	0	0
1420	TRUE	Empty	Bm17658.1	Bm17658.1		47 kDa		unknown	0	0	0
1421	TRUE	Empty	Bm6366a.1	Bm6366a.1		13 kDa		unknown	0	0	0
1422	TRUE	Empty	Bm496.1	Bm496.1		18 kDa		unknown	0	0	0
1423	TRUE	Empty	Bm7281.1	Bm7281.1		28 kDa		unknown	0	0	0
1424	TRUE	Empty	Bm8155a.1	Bm8155a.1 (+1)		56 kDa		unknown	0	0	0
1425	TRUE	Empty	Bm501.1	Bm501.1 (+2)		11 kDa		unknown	0	0	0
1426	TRUE	Empty	Bm6106.1	Bm6106.1		84 kDa		unknown	0	0	0
1427	TRUE	Empty	Bm1931a.1	Bm1931a.1		38 kDa		unknown	0	0	0
1428	TRUE	Empty	Bm5403.1	Bm5403.1		20 kDa		unknown	0	0	0
1429	TRUE	Empty	Bm7553.1	Bm7553.1		26 kDa		unknown	0	0	0
1430	TRUE	Empty	Bm7067.1	Bm7067.1		17 kDa		unknown	0	0	0
1431	TRUE	Empty	Bm6987.1	Bm6987.1		28 kDa		unknown	0	0	0
1432	TRUE	Empty	Bm6283.1	Bm6283.1		19 kDa		unknown	0	0	0
1433	TRUE	Empty	Bm9776.1	Bm9776.1		18 kDa		unknown	0	0	0
1434	TRUE	Empty	Bm6760.1	Bm6760.1		42 kDa		unknown	0	0	0
1435	TRUE	Empty	Bm3044b.1	Bm3044b.1		16 kDa		unknown	0	0	0
1436	TRUE	Empty	Bm5640.1	Bm5640.1		27 kDa		unknown	0	0	0
1437	TRUE	Empty	Bm5792.1	Bm5792.1		64 kDa		unknown	0	0	0
1438	TRUE	Empty	Bm14012.1	Bm14012.1		34 kDa		unknown	0	0	0
1439	TRUE	Empty	Bm10489a.1	Bm10489a.1 (+1)		53 kDa		unknown	0	0	0
1440	TRUE	Empty	Bm3589a.1	Bm3589a.1		84 kDa		unknown	0	0	0
1441	TRUE	Empty	Bm5225.1	Bm5225.1		73 kDa		unknown	0	0	0
1442	TRUE	Empty	Bm13738.1	Bm13738.1		37 kDa		unknown	0	0	0
1443	TRUE	Empty	Bm13935.1	Bm13935.1		101 kDa		unknown	0	0	0
1444	TRUE	Empty	Bm12399.1	Bm12399.1		30 kDa		unknown	0	0	0
1445	TRUE	Empty	Bm4242.1	Bm4242.1		133 kDa		unknown	0	0	0
1446	TRUE	Empty	Bm13945.1	Bm13945.1 (+1)		67 kDa		unknown	0	0	0
1447	TRUE	Empty	Bm12813.1	Bm12813.1		27 kDa		unknown	0	0	0
1448	TRUE	Empty	Bm13978.1	Bm13978.1		45 kDa		unknown	0	0	0
1449	TRUE	Empty	Bm4347.1	Bm4347.1		21 kDa		unknown	0	0	0
1450	TRUE	Empty	Bm5309a.1	Bm5309a.1 (+1)		94 kDa		unknown	0	0	0
1451	TRUE	Empty	Bm3968b.1	Bm3968b.1		41 kDa		unknown	0	0	0
1452	TRUE	Empty	Bm8311.1	Bm8311.1		40 kDa		unknown	0	0	0
1453	TRUE	Empty	Bm18077.1	Bm18077.1 (+1)		13 kDa		unknown	0	0	0
1454	TRUE	Empty	Bm3334.1	Bm3334.1		44 kDa		unknown	0	0	0
1455	TRUE	Empty	Bm7267.1	Bm7267.1		25 kDa		unknown	0	0	0
1456	TRUE	Empty	Bm3152.1	Bm3152.1		22 kDa		unknown	0	0	0
1457	TRUE	Empty	Bm4366.1	Bm4366.1		16 kDa		unknown	0	0	0
1458	TRUE	Empty	Bm7573.1	Bm7573.1		71 kDa		unknown	0	0	0
1459	TRUE	Empty	Bm5900.1	Bm5900.1		47 kDa		unknown	0	0	0
1460	TRUE	Empty	Bm2464.1	Bm2464.1		91 kDa		unknown	0	0	0
1461	TRUE	Empty	Bm1738.1	Bm1738.1		90 kDa		unknown	0	0	0
1462	TRUE	Empty	Bm17558.1	Bm17558.1		96 kDa		unknown	0	0	0
1463	TRUE	Empty	Bm7320a.1	Bm7320a.1		29 kDa	TRUE	unknown	0	0	0
1464	TRUE	Empty	Bm9779a.1	Bm9779a.1		36 kDa		unknown	0	0	0
1465	TRUE	Empty	Bm5263a.1	Bm5263a.1		85 kDa		unknown	0	0	0
1466	TRUE	Empty	Bm2121a.1	Bm2121a.1 (+2)		53 kDa	TRUE	unknown	0	0	0
1467	TRUE	Empty	Bm2737a.1	Bm2737a.1		28 kDa		unknown	0	0	0
1468	TRUE	Empty	Bm9426.1	Bm9426.1		72 kDa	TRUE	unknown	0	0	0
1469	TRUE	Empty	Bm4170a.1-DECOY	Bm4170a.1-DECOY		?		unknown	-1	-1	-1
1470	TRUE	Empty	Bm6064a.1	Bm6064a.1		259 kDa		unknown	0	0	0
1471	TRUE	Empty	Bm6810a.1-DECOY	Bm6810a.1-DECOY (+1)		?		unknown	-1	0	-1
1472	TRUE	Empty	Bm13795.1	Bm13795.1		140 kDa		unknown	0	0	0
1473	TRUE	Empty	Bm6889a.1	Bm6889a.1		196 kDa		unknown	0	0	0
1474	TRUE	Empty	Bm4152d.1	Bm4152d.1 (+1)		121 kDa		unknown	0	0	0
1475	TRUE	Empty	Bm7915.1	Bm7915.1		159 kDa		unknown	0	0	0
1476	TRUE	Empty	Bm5059a.1	Bm5059a.1		184 kDa	TRUE	unknown	0	0	0
1477	TRUE	Empty	Bm4606b.1	Bm4606b.1		104 kDa		unknown	0	0	0
1478	TRUE	Empty	Bm7499.1	Bm7499.1		144 kDa		unknown	0	0	0
1479	TRUE	Empty	Bm1959a.1	Bm1959a.1 (+1)		115 kDa	TRUE	unknown	0	0	0
1480	TRUE	Empty	Bm6576a.1	Bm6576a.1 (+1)		54 kDa		unknown	0	0	0
1481	TRUE	Empty	Bm13794.1	Bm13794.1		53 kDa		unknown	0	0	0
1482	TRUE	Empty	Bm5345.1	Bm5345.1		261 kDa		unknown	0	0	0
1483	TRUE	Empty	Bm10636.1	Bm10636.1		103 kDa		unknown	0	0	0
1484	TRUE	Empty	Bm2165a.1	Bm2165a.1 (+2)		52 kDa		unknown	0	0	0
1485	TRUE	Empty	Bm6946.1	Bm6946.1		88 kDa		unknown	0	0	0
1486	TRUE	Empty	Bm10829.1	Bm10829.1		92 kDa		unknown	0	0	0
1487	TRUE	Empty	Bm2593.1	Bm2593.1		192 kDa		unknown	0	0	0
1488	TRUE	Empty	Bm3113.1	Bm3113.1		134 kDa	TRUE	unknown	0	0	0
1489	TRUE	Empty	Bm2233.1	Bm2233.1		39 kDa		unknown	0	0	0
1490	TRUE	Empty	Bm3750.1	Bm3750.1		73 kDa		unknown	0	0	0
1491	TRUE	Empty	Bm6971.1	Bm6971.1		24 kDa		unknown	0	0	0
1492	TRUE	Empty	Bm6419a.1	Bm6419a.1 (+1)		160 kDa		unknown	0	0	0
1493	TRUE	Empty	Bm3097a.1	Bm3097a.1		87 kDa		unknown	0	0	0
1494	TRUE	Empty	Bm3279.1	Bm3279.1		92 kDa		unknown	0	0	0
1495	TRUE	Empty	Bm2027.1	Bm2027.1		82 kDa		unknown	0	0	0
1496	TRUE	Empty	Bm10440a.1	Bm10440a.1		92 kDa	TRUE	unknown	0	0	0
1497	TRUE	Empty	Bm3775.1-DECOY	Bm3775.1-DECOY		?		unknown	0	0	-1
1498	TRUE	Empty	Bm2030.1	Bm2030.1		23 kDa		unknown	0	0	0
1499	TRUE	Empty	Bm2770a.1	Bm2770a.1		68 kDa		unknown	0	0	0
1500	TRUE	Empty	Bm2321a.1	Bm2321a.1		120 kDa		unknown	0	0	0
1501	TRUE	Empty	Bm2606.1	Bm2606.1		107 kDa		unknown	0	0	0
1502	TRUE	Empty	Bm7185.1	Bm7185.1		114 kDa		unknown	0	0	0
1503	TRUE	Empty	Bm3324a.1	Bm3324a.1		119 kDa		unknown	0	0	0
1504	TRUE	Empty	Bm8305a.1-DECOY	Bm8305a.1-DECOY (+1)		?		unknown	-1	-1	-1
1505	TRUE	Empty	Bm3123a.1	Bm3123a.1		23 kDa		unknown	0	0	0.00064858
1506	TRUE	Empty	Bm10520.1	Bm10520.1		71 kDa		unknown	0	0	0
1507	TRUE	Empty	Bm6300a.1	Bm6300a.1		65 kDa		unknown	0	0	0
1508	TRUE	Empty	Bm4762.1	Bm4762.1 (+1)		82 kDa		unknown	0	0	0
1509	TRUE	Empty	Bm13977.1	Bm13977.1		49 kDa		unknown	0	0	0
1510	TRUE	Empty	Bm4655a.1	Bm4655a.1		106 kDa		unknown	0	0	0
1511	TRUE	Empty	Bm4298b.1	Bm4298b.1		43 kDa		unknown	0	0	0
1512	TRUE	Empty	Bm5918.1	Bm5918.1		94 kDa		unknown	0	0	0
1513	TRUE	Empty	Bm2766.1-DECOY	Bm2766.1-DECOY		?		unknown	0	0	0
1514	TRUE	Empty	Bm3024.1	Bm3024.1		87 kDa		unknown	0	0	0
1515	TRUE	Empty	Bm14011.1	Bm14011.1		32 kDa		unknown	0	0	0
1516	TRUE	Empty	Bm6514.1	Bm6514.1		68 kDa		unknown	0	0	0
1517	TRUE	Empty	Bm3995b.1	Bm3995b.1		119 kDa		unknown	0	0	0
1518	TRUE	Empty	Bm4547.1	Bm4547.1		41 kDa		unknown	0	0	0
1519	TRUE	Empty	Bm9910a.1	Bm9910a.1		42 kDa		unknown	0	0	0
1520	TRUE	Empty	Bm4622b.1	Bm4622b.1		143 kDa		unknown	0	0	0
1521	TRUE	Empty	Bm6766.1	Bm6766.1		49 kDa		unknown	0	0	0
1522	TRUE	Empty	Bm13832.1	Bm13832.1		53 kDa		unknown	0	0	0
1523	TRUE	Empty	Bm13931.1	Bm13931.1		46 kDa		unknown	0	0	0
1524	TRUE	Empty	Bm11057b.1	Bm11057b.1		193 kDa		unknown	0	0	0
1525	TRUE	Empty	Bm3019.1	Bm3019.1		35 kDa		unknown	0	0	0
1526	TRUE	Empty	Bm10785.1	Bm10785.1		46 kDa	TRUE	unknown	0	0	0
1527	TRUE	Empty	Bm4932a.1	Bm4932a.1 (+1)		44 kDa		unknown	0	0	0
1528	TRUE	Empty	Bm7550.1	Bm7550.1		62 kDa		unknown	0	0	0
1529	TRUE	Empty	Bm13580.1	Bm13580.1		65 kDa		unknown	0	0	0
1530	TRUE	Empty	Bm12867.1	Bm12867.1		26 kDa		unknown	0	0	0
1531	TRUE	Empty	Bm3416.1	Bm3416.1		24 kDa		unknown	0	0	0
1532	TRUE	Empty	Bm9506.1	Bm9506.1		53 kDa		unknown	0	0	0
1533	TRUE	Empty	Bm3680.1	Bm3680.1		35 kDa		unknown	0	0	0
1534	TRUE	Empty	Bm5392b.1	Bm5392b.1		64 kDa		unknown	0	0	0
1535	TRUE	Empty	Bm1998b.1	Bm1998b.1		30 kDa		unknown	0	0	0
1536	TRUE	Empty	Bm1724.1	Bm1724.1		74 kDa		unknown	0	0	0
1537	TRUE	Empty	Bm7765a.1	Bm7765a.1 (+2)		39 kDa		unknown	0	0	0
1538	TRUE	Empty	Bm7893.1	Bm7893.1		44 kDa		unknown	0	0	0
1539	TRUE	Empty	Bm6087.1	Bm6087.1		46 kDa		unknown	0	0	0
1540	TRUE	Empty	Bm3851.1	Bm3851.1		102 kDa		unknown	0	0	0
1541	TRUE	Empty	Bm10439.1	Bm10439.1		46 kDa	TRUE	unknown	0	0	0
1542	TRUE	Empty	Bm14001a.1	Bm14001a.1		38 kDa		unknown	0	0	0
1543	TRUE	Empty	Bm2613.1	Bm2613.1		87 kDa		unknown	0	0	0
1544	TRUE	Empty	Bm5761a.1	Bm5761a.1		32 kDa		unknown	0	0	0
1545	TRUE	Empty	Bm6028.1	Bm6028.1		42 kDa		unknown	0	0	0
1546	TRUE	Empty	Bm4135a.1	Bm4135a.1 (+1)		19 kDa		unknown	0	0	0
1547	TRUE	Empty	Bm13898.1	Bm13898.1		17 kDa		unknown	0	0	0
1548	TRUE	Empty	Bm7227b.1	Bm7227b.1		112 kDa	TRUE	unknown	0	0	0
1549	TRUE	Empty	Bm6538.1	Bm6538.1		42 kDa		unknown	0	0	0
1550	TRUE	Empty	Bm7057.1	Bm7057.1		10 kDa		unknown	0.0016466	0	0
1551	TRUE	Empty	Bm1790a.1	Bm1790a.1		69 kDa		unknown	0	0	0
1552	TRUE	Empty	Bm6764a.1	Bm6764a.1		31 kDa		unknown	0	0	0
1553	TRUE	Empty	Bm4468a.1	Bm4468a.1		19 kDa		unknown	0	0	0
1554	TRUE	Empty	Bm17312.1	Bm17312.1		19 kDa		unknown	0	0	0
1555	TRUE	Empty	Bm2855b.1	Bm2855b.1		24 kDa		unknown	0	0	0
1556	TRUE	Empty	Bm10898a.1	Bm10898a.1		89 kDa		unknown	0	0	0
1557	TRUE	Empty	Bm3242.1	Bm3242.1		94 kDa		unknown	0	0	0
1558	TRUE	Empty	Bm14006.1	Bm14006.1		36 kDa		unknown	0	0	0
1559	TRUE	Empty	Bm4240.1	Bm4240.1		19 kDa		unknown	0	0	0.00078923
1560	TRUE	Empty	Bm14022.1	Bm14022.1		20 kDa		unknown	0	0	0
1561	TRUE	Empty	Bm4729a.1	Bm4729a.1		41 kDa		unknown	0	0	0
1562	TRUE	Empty	Bm4292a.1	Bm4292a.1		34 kDa		unknown	0	0	0
1563	TRUE	Empty	Bm14068.1	Bm14068.1		12 kDa		unknown	0.0012133	0	0
1564	TRUE	Empty	Bm10506.1	Bm10506.1		106 kDa		unknown	0	0	0
1565	TRUE	Empty	Bm2530.1	Bm2530.1		28 kDa		unknown	0	0	0
1566	TRUE	Empty	Bm7655a.1	Bm7655a.1 (+1)		185 kDa		unknown	0	0	0
1567	TRUE	Empty	Bm2277.1	Bm2277.1		45 kDa		unknown	0	0	0
1568	TRUE	Empty	Bm4895b.1	Bm4895b.1		38 kDa		unknown	0	0	0
1569	TRUE	Empty	Bm9375.1-DECOY	Bm9375.1-DECOY (+1)		?		unknown	0	0	0
1570	TRUE	Empty	Bm17242.1	Bm17242.1 (+1)		15 kDa		unknown	0	0	0
1571	TRUE	Empty	Bm5264.1	Bm5264.1		26 kDa		unknown	0	0	0
1572	TRUE	Empty	Bm1758.1	Bm1758.1		15 kDa		unknown	0	0	0
1573	TRUE	Empty	Bm4911.1	Bm4911.1		15 kDa		unknown	0	0	0
1574	TRUE	Empty	Bm17251.1	Bm17251.1		50 kDa	TRUE	unknown	0	0	0
1575	TRUE	Empty	Bm2622.1	Bm2622.1 (+1)		52 kDa		unknown	0	0	0
1576	TRUE	Empty	Bm2383.1	Bm2383.1		34 kDa		unknown	0	0	0
1577	TRUE	Empty	Bm2488a.1	Bm2488a.1 (+1)		46 kDa		unknown	0	0	0
1578	TRUE	Empty	Bm8785.1	Bm8785.1		90 kDa		unknown	0	0	0
1579	TRUE	Empty	Bm2649.1	Bm2649.1		41 kDa		unknown	0	0	0
1580	TRUE	Empty	Bm1686.1	Bm1686.1		50 kDa		unknown	0	0	0
1581	TRUE	Empty	Bm5858a.1	Bm5858a.1		30 kDa		unknown	0	0	0.00074158
1582	TRUE	Empty	Bm9554a.1	Bm9554a.1		117 kDa		unknown	0	0	0
1583	TRUE	Empty	Bm7513.1	Bm7513.1		28 kDa		unknown	0	0	0
1584	TRUE	Empty	Bm6221a.1	Bm6221a.1 (+1)		113 kDa		unknown	0	0	0
1585	TRUE	Empty	Bm6829.1	Bm6829.1		54 kDa		unknown	0	0	0
1586	TRUE	Empty	Bm8076.1	Bm8076.1		81 kDa		unknown	0	0	0
1587	TRUE	Empty	Bm12361.1	Bm12361.1		128 kDa	TRUE	unknown	0	0	0
1588	TRUE	Empty	Bm13715.1	Bm13715.1		41 kDa		unknown	0	0	0
1589	TRUE	Empty	Bm5648.1	Bm5648.1		43 kDa		unknown	0	0	0
1590	TRUE	Empty	Bm6250a.1	Bm6250a.1 (+2)		17 kDa		unknown	0	0	0
1591	TRUE	Empty	Bm5733.1	Bm5733.1		90 kDa		unknown	0	0	0
1592	TRUE	Empty	Bm7074a.1	Bm7074a.1		91 kDa		unknown	0	0	0
1593	TRUE	Empty	Bm4563.1	Bm4563.1		19 kDa		unknown	0	0	0
1594	TRUE	Empty	Bm6029.1	Bm6029.1		26 kDa	TRUE	unknown	0.00089816	0	0
1595	TRUE	Empty	Bm6671.1	Bm6671.1		114 kDa		unknown	0	0	0
1596	TRUE	Empty	Bm14785.1	Bm14785.1		86 kDa		unknown	0	0	0
1597	TRUE	Empty	Bm10427a.1	Bm10427a.1		93 kDa		unknown	0	0	0
1598	TRUE	Empty	Bm5769a.1	Bm5769a.1 (+1)		113 kDa		unknown	0	0	0
1599	TRUE	Empty	Bm2916a.1	Bm2916a.1		36 kDa		unknown	0	0	0
1600	TRUE	Empty	Bm1866a.1	Bm1866a.1		75 kDa	TRUE	unknown	0	0	0
1601	TRUE	Empty	Bm18201.1	Bm18201.1		146 kDa		unknown	0	0	0
1602	TRUE	Empty	Bm11397.1	Bm11397.1		75 kDa		unknown	0	0	0
1603	TRUE	Empty	Bm5654a.1	Bm5654a.1 (+1)		126 kDa		unknown	0	0	0
1604	TRUE	Empty	Bm2423.1	Bm2423.1		59 kDa		unknown	0	0	0
1605	TRUE	Empty	Bm11135.1	Bm11135.1		84 kDa	TRUE	unknown	0	0	0
1606	TRUE	Empty	Bm1996.1	Bm1996.1		44 kDa		unknown	0	0	0
1607	TRUE	Empty	Bm10907.1	Bm10907.1		45 kDa		unknown	0	0	0
1608	TRUE	Empty	Bm5200a.1	Bm5200a.1 (+1)		108 kDa		unknown	0	0	0
1609	TRUE	Empty	Bm5731.1	Bm5731.1		27 kDa		unknown	0	0	0
1610	TRUE	Empty	Bm9628.1	Bm9628.1		27 kDa		unknown	0	0	0
1611	TRUE	Empty	Bm3419a.1	Bm3419a.1		73 kDa		unknown	0	0	0
1612	TRUE	Empty	Bm2273.1	Bm2273.1		47 kDa		unknown	0	0	0
1613	TRUE	Empty	Bm4889b.1	Bm4889b.1		44 kDa		unknown	0	0	0
1614	TRUE	Empty	Bm7237a.1	Bm7237a.1		14 kDa		unknown	0	0	0
1615	TRUE	Empty	Bm7155a.1	Bm7155a.1 (+1)		34 kDa		unknown	0	0	0
1616	TRUE	Empty	Bm2523a.1	Bm2523a.1 (+1)		103 kDa		unknown	0	0	0
1617	TRUE	Empty	Bm1492a.1	Bm1492a.1		92 kDa		unknown	0	0	0
1618	TRUE	Empty	Bm7408.1	Bm7408.1		31 kDa		unknown	0	0	0
1619	TRUE	Empty	Bm2635.1	Bm2635.1		56 kDa		unknown	0	0	0
1620	TRUE	Empty	Bm13751.1	Bm13751.1		48 kDa		unknown	0	0	0
1621	TRUE	Empty	Bm10140.1	Bm10140.1 (+1)		19 kDa		unknown	0	0	0
1622	TRUE	Empty	Bm1718a.1	Bm1718a.1 (+1)		32 kDa		unknown	0	0	0
1623	TRUE	Empty	Bm4492.1	Bm4492.1		106 kDa		unknown	0	0	0
1624	TRUE	Empty	Bm2713.1	Bm2713.1		85 kDa		unknown	0	0	0
1625	TRUE	Empty	Bm1695a.1	Bm1695a.1 (+1)		48 kDa		unknown	0	0	0
1626	TRUE	Empty	Bm17381a.1	Bm17381a.1		27 kDa		unknown	0	0	0
1627	TRUE	Empty	Bm5058.1	Bm5058.1		83 kDa		unknown	0	0	0
1628	TRUE	Empty	Bm2068a.1	Bm2068a.1 (+1)		47 kDa		unknown	0	0	0
1629	TRUE	Empty	Bm4027a.1	Bm4027a.1 (+1)		63 kDa		unknown	0	0	0
1630	TRUE	Empty	Bm13664.1	Bm13664.1		32 kDa		unknown	0	0	0
1631	TRUE	Empty	Bm3672.1	Bm3672.1		21 kDa		unknown	0	0	0
1632	TRUE	Empty	Bm1841.1	Bm1841.1		51 kDa		unknown	0	0	0
1633	TRUE	Empty	Bm4019a.1	Bm4019a.1 (+1)		85 kDa		unknown	0	0	0
1634	TRUE	Empty	Bm7127.1	Bm7127.1		37 kDa		unknown	0	0	0
1635	TRUE	Empty	Bm13693.1	Bm13693.1		49 kDa	TRUE	unknown	0	0	0
1636	TRUE	Empty	Bm12731.1	Bm12731.1		77 kDa	TRUE	unknown	0	0	0
1637	TRUE	Empty	Bm10271.1	Bm10271.1		68 kDa		unknown	0	0	0
1638	TRUE	Empty	Bm7649.1	Bm7649.1		14 kDa		unknown	0	0	0
1639	TRUE	Empty	Bm3992.1	Bm3992.1		51 kDa		unknown	0	0	0
1640	TRUE	Empty	Bm13778.1	Bm13778.1		25 kDa		unknown	0	0	0
1641	TRUE	Empty	Bm4962a.1	Bm4962a.1		28 kDa		unknown	0	0	0
1642	TRUE	Empty	Bm6169a.1	Bm6169a.1 (+2)		73 kDa		unknown	0	0	0
1643	TRUE	Empty	Bm4582.1	Bm4582.1		14 kDa		unknown	0	0	0
1644	TRUE	Empty	Bm3870a.1	Bm3870a.1 (+1)		30 kDa		unknown	0	0	0
1645	TRUE	Empty	Bm2237a.1	Bm2237a.1 (+1)		20 kDa		unknown	0	0	0
1646	TRUE	Empty	Bm7295b.1	Bm7295b.1 (+1)		287 kDa		unknown	0	0	0
1647	TRUE	Empty	Bm8403a.1-DECOY	Bm8403a.1-DECOY		?		unknown	-1	-1	-1
1648	TRUE	Empty	Bm13652.1	Bm13652.1		143 kDa		unknown	0	0	0
1649	TRUE	Empty	Bm8890.1-DECOY	Bm8890.1-DECOY		?		unknown	-1	-1	-1
1650	TRUE	Empty	Bm5314a.1	Bm5314a.1 (+2)		149 kDa	TRUE	unknown	0	0	0
1651	TRUE	Empty	Bm4754.1	Bm4754.1		132 kDa		unknown	0	0	0
1652	TRUE	Empty	Bm3474a.1-DECOY	Bm3474a.1-DECOY		?		unknown	-1	-1	0
1653	TRUE	Empty	Bm3937a.1	Bm3937a.1 (+1)		83 kDa		unknown	0	0	0
1654	TRUE	Empty	Bm7465a.1	Bm7465a.1 (+1)		148 kDa		unknown	0	0	0
1655	TRUE	Empty	Bm3236.1	Bm3236.1		127 kDa		unknown	0	0	0
1656	TRUE	Empty	Bm5183b.1	Bm5183b.1		139 kDa		unknown	0	0	0
1657	TRUE	Empty	Bm6224a.1	Bm6224a.1		84 kDa	TRUE	unknown	0	0	0
1658	TRUE	Empty	Bm6397.1	Bm6397.1		88 kDa		unknown	0	0	0
1659	TRUE	Empty	Bm3616a.1	Bm3616a.1 (+2)		58 kDa		unknown	0	0	0
1660	TRUE	Empty	Bm7423a.1	Bm7423a.1 (+2)		93 kDa		unknown	0	0	0
1661	TRUE	Empty	Bm5124a.1	Bm5124a.1 (+1)		140 kDa		unknown	0	0	0
1662	TRUE	Empty	Bm9473.1	Bm9473.1		64 kDa		unknown	0	0	0
1663	TRUE	Empty	Bm6371e.1	Bm6371e.1		134 kDa		unknown	0	0	0
1664	TRUE	Empty	Bm5390.1	Bm5390.1		102 kDa		unknown	0	0	0
1665	TRUE	Empty	Bm3501.1	Bm3501.1		149 kDa		unknown	0	0	0
1666	TRUE	Empty	Bm418c.1	Bm418c.1		64 kDa		unknown	0	0	0
1667	TRUE	Empty	Bm11054a.1	Bm11054a.1 (+1)		63 kDa		unknown	0	0	0
1668	TRUE	Empty	Bm10578a.1	Bm10578a.1		61 kDa		unknown	0	0	0
1669	TRUE	Empty	Bm2596b.1	Bm2596b.1		48 kDa	TRUE	unknown	0	0	0
1670	TRUE	Empty	Bm4791a.1	Bm4791a.1 (+1)		131 kDa	TRUE	unknown	0	0	0
1671	TRUE	Empty	Bm6248.1	Bm6248.1		50 kDa	TRUE	unknown	0	0	0
1672	TRUE	Empty	Bm1826.1	Bm1826.1 (+1)		95 kDa		unknown	0	0	0
1673	TRUE	Empty	Bm5707.1	Bm5707.1		63 kDa		unknown	0	0	0
1674	TRUE	Empty	Bm10535.1	Bm10535.1		34 kDa	TRUE	unknown	0	0	0
1675	TRUE	Empty	Bm2836c.1	Bm2836c.1		125 kDa		unknown	0	0	0
1676	TRUE	Empty	Bm9005.1-DECOY	Bm9005.1-DECOY		?		unknown	0	-1	-1
1677	TRUE	Empty	Bm2483.1	Bm2483.1		59 kDa		unknown	0	0	0
1678	TRUE	Empty	Bm3163a.1	Bm3163a.1		116 kDa	TRUE	unknown	0	0	0
1679	TRUE	Empty	Bm4750b.1	Bm4750b.1		41 kDa		unknown	0	0	0
1680	TRUE	Empty	Bm7325.1	Bm7325.1		67 kDa	TRUE	unknown	0	0	0
1681	TRUE	Empty	Bm7612.1	Bm7612.1		53 kDa		unknown	0	0	0
1682	TRUE	Empty	Bm3063.1	Bm3063.1		41 kDa		unknown	0	0	0
1683	TRUE	Empty	Bm13851.1	Bm13851.1		48 kDa	TRUE	unknown	0	0	0
1684	TRUE	Empty	Bm2302a.1	Bm2302a.1 (+1)		53 kDa		unknown	0	0	0
1685	TRUE	Empty	Bm8723.1	Bm8723.1		51 kDa		unknown	0	0	0
1686	TRUE	Empty	Bm5796.1	Bm5796.1		17 kDa		unknown	0	0	0.0013278
1687	TRUE	Empty	Bm3220.1	Bm3220.1		81 kDa		unknown	0	0	0
1688	TRUE	Empty	Bm4859.1	Bm4859.1		16 kDa		unknown	0	0	0
1689	TRUE	Empty	Bm2738a.1	Bm2738a.1		24 kDa		unknown	0	0	0
1690	TRUE	Empty	Bm6787a.1	Bm6787a.1 (+1)		77 kDa		unknown	0	0	0
1691	TRUE	Empty	Bm14824a.1	Bm14824a.1		39 kDa		unknown	0	0	0
1692	TRUE	Empty	Bm6362.1	Bm6362.1		36 kDa		unknown	0	0	0
1693	TRUE	Empty	Bm18058.1	Bm18058.1		28 kDa	TRUE	unknown	0	0	0
1694	TRUE	Empty	Bm10327.1	Bm10327.1		25 kDa		unknown	0	0	0
1695	TRUE	Empty	Bm7364a.1	Bm7364a.1		35 kDa		unknown	0	0	0
1696	TRUE	Empty	Bm3757.1	Bm3757.1		60 kDa		unknown	0	0	0
1697	TRUE	Empty	Bm10749.1	Bm10749.1		23 kDa		unknown	0	0	0
1698	TRUE	Empty	Bm6923a.1	Bm6923a.1 (+1)		75 kDa		unknown	0	0	0
1699	TRUE	Empty	Bm6517a.1	Bm6517a.1		32 kDa		unknown	0	0	0
1700	TRUE	Empty	Bm11946.1	Bm11946.1		51 kDa		unknown	0	0	0
1701	TRUE	Empty	Bm5594.1	Bm5594.1		90 kDa		unknown	0	0	0
1702	TRUE	Empty	Bm9663a.1	Bm9663a.1 (+1)		68 kDa		unknown	0	0	0
1703	TRUE	Empty	Bm7015.1	Bm7015.1		129 kDa		unknown	0	0	0
1704	TRUE	Empty	Bm5278b.1	Bm5278b.1		84 kDa		unknown	0	0	0
1705	TRUE	Empty	Bm8893.1	Bm8893.1		36 kDa		unknown	0	0	0
1706	TRUE	Empty	Bm5888.1	Bm5888.1		49 kDa		unknown	0	0	0
1707	TRUE	Empty	Bm5575.1	Bm5575.1		54 kDa		unknown	0	0	0
1708	TRUE	Empty	Bm9537.1	Bm9537.1 (+1)		143 kDa		unknown	0	0	0
1709	TRUE	Empty	Bm17828.1	Bm17828.1		40 kDa		unknown	0	0	0
1710	TRUE	Empty	Bm8755a.1	Bm8755a.1 (+1)		59 kDa		unknown	0	0	0
1711	TRUE	Empty	Bm13760.1	Bm13760.1		35 kDa		unknown	0	0	0
1712	TRUE	Empty	Bm2541.1	Bm2541.1		52 kDa		unknown	0	0	0
1713	TRUE	Empty	Bm4677a.1	Bm4677a.1		61 kDa		unknown	0	0	0
1714	TRUE	Empty	Bm7218.1	Bm7218.1		51 kDa		unknown	0	0	0
1715	TRUE	Empty	Bm2872.1	Bm2872.1		58 kDa		unknown	0	0	0
1716	TRUE	Empty	Bm2179.1	Bm2179.1		71 kDa		unknown	0	0	0
1717	TRUE	Empty	Bm7064.1	Bm7064.1		37 kDa		unknown	0	0	0
1718	TRUE	Empty	Bm3760.1	Bm3760.1		68 kDa		unknown	0	0	0
1719	TRUE	Empty	Bm11094.1	Bm11094.1		50 kDa		unknown	0	0	0
1720	TRUE	Empty	Bm5605a.1	Bm5605a.1		87 kDa		unknown	0	0	0
1721	TRUE	Empty	Bm4098.1	Bm4098.1		79 kDa		unknown	0	0	0
1722	TRUE	Empty	Bm4764a.1-DECOY	Bm4764a.1-DECOY (+1)		?		unknown	0	0	-1
1723	TRUE	Empty	Bm2620b.1	Bm2620b.1		20 kDa		unknown	0	0	0
1724	TRUE	Empty	Bm12803.1	Bm12803.1		43 kDa		unknown	0	0	0
1725	TRUE	Empty	Bm3145b.1	Bm3145b.1		97 kDa		unknown	0	0	0
1726	TRUE	Empty	Bm18188.1	Bm18188.1		25 kDa		unknown	0	0	0
1727	TRUE	Empty	Bm9360.1	Bm9360.1		7 kDa		unknown	0	0	0
1728	TRUE	Empty	Bm5421.1	Bm5421.1		58 kDa		unknown	0	0	0
1729	TRUE	Empty	Bm6287.1	Bm6287.1		55 kDa		unknown	0	0	0
1730	TRUE	Empty	Bm2760a.1	Bm2760a.1 (+1)		24 kDa		unknown	0	0	0
1731	TRUE	Empty	Bm6679b.1	Bm6679b.1		71 kDa		unknown	0	0	0
1732	TRUE	Empty	Bm2609.1	Bm2609.1		26 kDa		unknown	0	0	0
1733	TRUE	Empty	Bm1006.1	Bm1006.1		21 kDa		unknown	0	0	0
1734	TRUE	Empty	Bm6569.1	Bm6569.1		52 kDa		unknown	0	0	0
1735	TRUE	Empty	Bm3451.1	Bm3451.1		72 kDa		unknown	0	0	0
1736	TRUE	Empty	Bm6148.1	Bm6148.1		63 kDa		unknown	0	0	0
1737	TRUE	Empty	Bm6548.1	Bm6548.1		25 kDa		unknown	0	0	0
1738	TRUE	Empty	Bm3420a.1	Bm3420a.1 (+1)		44 kDa		unknown	0	0	0
1739	TRUE	Empty	Bm1839.1	Bm1839.1		40 kDa		unknown	0	0	0
1740	TRUE	Empty	Bm3205a.1	Bm3205a.1 (+1)		28 kDa		unknown	0	0	0
1741	TRUE	Empty	Bm14320.1	Bm14320.1		47 kDa		unknown	0	0	0
1742	TRUE	Empty	Bm4126.1	Bm4126.1		20 kDa		unknown	0	0	0
1743	TRUE	Empty	Bm6978.1	Bm6978.1		53 kDa		unknown	0	0	0
1744	TRUE	Empty	Bm8527.1	Bm8527.1		71 kDa		unknown	0	0	0
1745	TRUE	Empty	Bm6363a.1	Bm6363a.1		49 kDa		unknown	0	0	0
1746	TRUE	Empty	Bm4424.1	Bm4424.1		107 kDa		unknown	0	0	0
1747	TRUE	Empty	Bm5256a.1	Bm5256a.1		37 kDa		unknown	0	0	0
1748	TRUE	Empty	Bm5620.1	Bm5620.1		33 kDa		unknown	0	0	0
1749	TRUE	Empty	Bm12929.1	Bm12929.1 (+2)		17 kDa	TRUE	unknown	0	0	0
1750	TRUE	Empty	Bm7596.1	Bm7596.1		23 kDa		unknown	0	0	0
1751	TRUE	Empty	Bm12876.1	Bm12876.1		13 kDa		unknown	0	0	0
1752	TRUE	Empty	Bm1955.1	Bm1955.1		107 kDa		unknown	0	0	0
1753	TRUE	Empty	Bm5759.1	Bm5759.1		48 kDa	TRUE	unknown	0	0	0
1754	TRUE	Empty	Bm5239.1	Bm5239.1		100 kDa		unknown	0	0	0
1755	TRUE	Empty	Bm7167.1	Bm7167.1		66 kDa		unknown	0	0	0
1756	TRUE	Empty	Bm6001.1	Bm6001.1		62 kDa		unknown	0	0	0
1757	TRUE	Empty	Bm6480a.1	Bm6480a.1 (+1)		50 kDa		unknown	0	0	0
1758	TRUE	Empty	Bm13787.1	Bm13787.1		19 kDa		unknown	0	0	0
1759	TRUE	Empty	Bm3618.1	Bm3618.1		51 kDa		unknown	0	0	0
1760	TRUE	Empty	Bm2697.1	Bm2697.1		32 kDa		unknown	0	0	0
1761	TRUE	Empty	Bm14087b.1	Bm14087b.1		34 kDa		unknown	0	0	0
1762	TRUE	Empty	Bm3639.1	Bm3639.1		27 kDa		unknown	0	0	0
1763	TRUE	Empty	Bm10240a.1	Bm10240a.1 (+1)		48 kDa		unknown	0	0	0
1764	TRUE	Empty	Bm4710.1	Bm4710.1		120 kDa		unknown	0	0	0
1765	TRUE	Empty	Bm1823a.1	Bm1823a.1		38 kDa		unknown	0	0	0
1766	TRUE	Empty	Bm5615.1	Bm5615.1		28 kDa		unknown	0	0	0
1767	TRUE	Empty	Bm8305a.1	Bm8305a.1 (+1)		80 kDa		unknown	0	0	0
1768	TRUE	Empty	Bm5052a.1	Bm5052a.1		84 kDa		unknown	0	0	0
1769	TRUE	Empty	Bm3155.1	Bm3155.1		46 kDa		unknown	0	0	0
1770	TRUE	Empty	Bm6294.1	Bm6294.1		10 kDa		unknown	0	0	0
1771	TRUE	Empty	Bm4011a.1	Bm4011a.1		23 kDa		unknown	0	0	0
1772	TRUE	Empty	Bm6998.1	Bm6998.1		18 kDa		unknown	0	0	0
1773	TRUE	Empty	Bm6381.1	Bm6381.1		23 kDa		unknown	0	0	0
1774	TRUE	Empty	Bm4128.1	Bm4128.1		9 kDa		unknown	0	0	0
1775	TRUE	Empty	Bm4828a.1	Bm4828a.1		76 kDa	TRUE	unknown	0	0	0
1776	TRUE	Empty	Bm7576.1	Bm7576.1		31 kDa		unknown	0	0	0
1777	TRUE	Empty	Bm17067.1	Bm17067.1		18 kDa		unknown	0	0	0
1778	TRUE	Empty	Bm2311a.1	Bm2311a.1 (+1)		16 kDa		unknown	0	0	0
1779	TRUE	Empty	Bm9259.1	Bm9259.1		9 kDa		unknown	0	0	0
1780	TRUE	Empty	Bm6837a.1	Bm6837a.1		38 kDa		unknown	0	0	0
1781	TRUE	Empty	Bm1973a.1	Bm1973a.1		27 kDa		unknown	0	0	0
1782	TRUE	Empty	Bm10044.1	Bm10044.1		11 kDa		unknown	0	0	0
1783	TRUE	Empty	Bm4522.1	Bm4522.1		26 kDa		unknown	0	0	0
1784	TRUE	Empty	Bm4941a.1	Bm4941a.1 (+1)		60 kDa		unknown	0	0	0
1785	TRUE	Empty	Bm14726.1	Bm14726.1 (+1)		12 kDa		unknown	0	0	0
1786	TRUE	Empty	Bm4365.1	Bm4365.1		36 kDa		unknown	0	0	0
1787	TRUE	Empty	Bm5540.1	Bm5540.1		11 kDa		unknown	0	0	0
1788	TRUE	Empty	Bm2650.1	Bm2650.1		28 kDa		unknown	0	0	0
1789	TRUE	Empty	Bm7604a.1	Bm7604a.1 (+1)		71 kDa		unknown	0	0	0
1790	TRUE	Empty	Bm2957.1	Bm2957.1 (+3)		15 kDa		unknown	0	0	0
1791	TRUE	Empty	Bm4457.1	Bm4457.1		22 kDa		unknown	0	0	0
1792	TRUE	Empty	Bm7478.1	Bm7478.1		47 kDa		unknown	0	0	0
1793	TRUE	Empty	Bm2691.1	Bm2691.1		43 kDa		unknown	0	0	0
1794	TRUE	Empty	Bm7236.1	Bm7236.1		28 kDa		unknown	0	0	0
1795	TRUE	Empty	Bm2991.1	Bm2991.1		33 kDa		unknown	0	0	0
1796	TRUE	Empty	Bm2291.1	Bm2291.1		28 kDa		unknown	0	0	0
1797	TRUE	Empty	Bm4484.1	Bm4484.1		153 kDa		unknown	0	0	0
1798	TRUE	Empty	Bm7891b.1-DECOY	Bm7891b.1-DECOY		?		unknown	-1	-1	0
1799	TRUE	Empty	Bm7509.1	Bm7509.1		30 kDa		unknown	0	0	0
1800	TRUE	Empty	Bm5071.1-DECOY	Bm5071.1-DECOY		?		unknown	-1	-1	-1
1801	TRUE	Empty	Bm12412c.1	Bm12412c.1		112 kDa		unknown	0	0	0
1802	TRUE	Empty	Bm3504a.1	Bm3504a.1 (+6)		163 kDa		unknown	0	0	0
1803	TRUE	Empty	Bm13979.1	Bm13979.1		55 kDa		unknown	0	0	0
1804	TRUE	Empty	Bm9529.1	Bm9529.1		33 kDa		unknown	0	0	0
1805	TRUE	Empty	Bm6896.1	Bm6896.1		59 kDa		unknown	0	0	0
1806	TRUE	Empty	Bm4382.1	Bm4382.1		52 kDa	TRUE	unknown	0	0	0
1807	TRUE	Empty	Bm10382.1	Bm10382.1		57 kDa		unknown	0	0	0
1808	TRUE	Empty	Bm7409.1	Bm7409.1		113 kDa		unknown	0	0	0
1809	TRUE	Empty	Bm5599.1	Bm5599.1 (+1)		57 kDa		unknown	0	0	0
1810	TRUE	Empty	Bm6530.1	Bm6530.1		60 kDa		unknown	0	0	0
END OF FILE

## Sheet: Peptide Quantitative Report for
Weil_117_121 Brugia HCD 070122, Peptide Quantitative Report created on 07/05/2022
Experiment: Weil_117_121 Brugia HCD 070122
	Peak List Generator: unknown
	Database Set: 1 Database
	Search Engine Set: 1 Search Engine
	Scaffold: Version: Scaffold_5.1.2
					Median Retention Time
		Culture Media MF MEVn96 kit - 1	Culture Media MF MEVn96 kit - 2	Culture Media MF MEVn96 kit - 3
Protein	Peptide	Weil_121_4866_2151_05 (F018633)	Weil_121_4866_2151_06 (F018634)	Weil_121_4866_2151_07 (F018635)
Bm10004.1	IILVQGDGR		1															4167
Bm10004.1	MLIPVGPEGGPQR		1															5121
Bm10004.1	IILVQGDGR	1															4150
Bm10004.1	MLIPVGPEGGPQR	2															5411
Bm10004.1	DTDGNVTQK			1															170
Bm10004.1	FVQVDK			1															2631
Bm10004.1	IILVQGDGR			1															4150
Bm10004.1	MLIPVGPEGGPQR			2															5418.5
Bm10004.1	DTDGNVTQK										749
Bm10004.1	FVQVDK										2340
Bm10004.1	MLIPVGPEGGPQR										5621
Bm10004.1	VVGIDHIQALVDDSR										6040
Bm10035.1-DECOY	IQQLFNK										4846
Bm10035.1-DECOY	TQIESLEK										3160
Bm10044.1	GTLSNAPGDAAVDLLK										6382
Bm10044.1	GVLCADESGLNVCSR										4866
Bm1006.1	IVAPFTADDCFCDNTIILSR					7198
Bm1006.1	LIEWLEQNQIR					6084
Bm10133.1	DFYEPWALIR					7322
Bm10133.1	EELLPLSEAEWEK					6420
Bm10134.1	DVLSAIFVNVVK						7631
Bm10134.1	FDQILYFVER					6918
Bm10134.1	GIPVLEEVDAALR					7362
Bm10134.1	LSELETTSLAFASFCR					7101
Bm10134.1	SDLMILSDYFSK					6870	7195
Bm10134.1	SLEFFR					4881
Bm10134.1	YWQDFTDLR					5614.5	5579
Bm10140.1	LKPQYDGNFCK										3148
Bm10140.1	PILGICADK										4573
Bm10143.1	CAIPYLNEK	1															5093
Bm10143.1	QQWSNEELK	1															3663
Bm10143.1	SELFELVK	1															6214
Bm10143.1	VSFGSVK	1															3458
Bm10143.1	EPIIFLCETADCEAIK			1															7185
Bm10143.1	NDPMFLPLPER			1															6306
Bm10143.1	QLWHDEIK			1															5446
Bm10143.1	SELFELVK			1															6211
Bm10143.1	TLAEIDEMK			1															4494
Bm10143.1	AFDLTQLLISNDFLK						7873.5
Bm10143.1	IAIIQHDPETLEISGR										5363
Bm10143.1	IDNAITDDNSDTVPMK										4410
Bm10143.1	IEPDVELDDMPNEK										5387
Bm10143.1	IIPFGNIFYAEK						7218
Bm10143.1	LITNAPIDAEQHIIGNVNEIISR						7087
Bm10143.1	LNHWINNTSVQYYCLSSSESDFENNLIK						6914
Bm10143.1	LPIIFIK										7117
Bm10143.1	MYIFGDESDFTNQIIK						7172
Bm10143.1	NDPMFLPLPER										7094
Bm10143.1	QQWSNEELK										3345
Bm10143.1	SELFELVK										6246
Bm10143.1	SYTTGCGR										1208
Bm10143.1	TLAEIDEMK										4296
Bm10153.1	ISNLSWR										4176
Bm10153.1	SVAGTIR										1970
Bm10153.1	WAELQER										3439
Bm10153.1	LENNILEGLNPK			1															6127
Bm10153.1	WAELQER			1															3737
Bm10156.1	DRDHDYVAFGFEPK					4505
Bm10156.1	NAPFTWATMK					4688
Bm10179.1	EQLTPQFTQQIPDHDIDK										5429
Bm10179.1	GVGEELFK										4525
Bm10179.1	IIDYDAK										2751
Bm10179.1	VLVNSNDEVVGYGCGR										4632
Bm10179.1	ASWMIDIIK					5977
Bm10179.1	EDFVSLVNASNESNGWIR					6990	6994
Bm10179.1	IYCVSDVTMFI					7480
Bm10179.1	LLSIVGYPQFGPIYCDSNDGFK					7464	7456
Bm10179.1	NIGLNAVQQMSSIYSDK					6436
Bm10179.1	TTTVQQILHNIADFELK						7567
Bm10179.1	YRDYDCYR						2205
Bm10224.1	DEQNGVEGQTDR		1															1848
Bm10224.1	LDSLISGPSGPLR		1															5898
Bm10224.1	DEQNGVEGQTDR			1															1822
Bm10224.1	LDSLISGPSGPLR			1															5878
Bm10224.1	ESGKVVNVK										825
Bm10224.1	LDSLISGPSGPLR										5831
Bm10224.1	VTDFNEDSDIGR										3678
Bm10227.1	GDFLALDLGGTNFR										7455
Bm10227.1	MISGMYLGEIVR										7174
Bm10227.1	MLPSFVR										5248
Bm10239a.1	ELFASDWGVK					5632
Bm10239a.1	LYWADAFR					5970
Bm10240a.1	VFDDTISEEELYR					5377
Bm10240a.1	VGYAGEFVPR					4459
Bm10243.1	CNGVLEGIR										4064
Bm10243.1	EDQSILCTGESGAGK										3568
Bm10243.1	NITLEK										2821
Bm10243.1	QELMESQDK										3789
Bm10246.1	EYPMVDNVQINWLLNDK					7251.5
Bm10246.1	TYYYQQGVSILK					5309.5
Bm10246.1	IEFVPTR		1															4643
Bm10246.1	SNDGALNDANK		1															1726
Bm10246.1	TTETLETAVR		1															3751
Bm10246.1	EICIIFLAK						6812
Bm10246.1	EYPMVDNVQINWLLNDK						7329.5
Bm10246.1	IAGGVIVSFNLEEK						6309
Bm10246.1	IEFVPTR	1		1							4416						4628		4624
Bm10246.1	SNDGALNDANK	3		1							1495						1413		1701
Bm10246.1	SNDGALNDANKR	1									1351						608
Bm10246.1	TTETLETAVR	1		1							3420						3735		3721
Bm10246.1	TYYYQQGVSILK	1		1			5271				5875						5916		5908
Bm10265.1	DCAMEGDGLEECFESYTCQPCVHVNR						5790
Bm10265.1	VLDAVIEIGK						5240
Bm10265.1	ECWCEEEDICMK		1															5147
Bm10265.1	IINLTGEK		1															3997
Bm10265.1	VLDAVIEIGK		1															5913
Bm10265.1	VTLRPDDLR		1															3761
Bm10265.1	YGPQIPK		1															3763
Bm10265.1	AVGELCNCTVESGVSGLK			1															5397
Bm10265.1	ECWCEEEDICMK	2		2													4761.5		4761
Bm10265.1	IINLTGEK	1		1							3738						3986		3987
Bm10265.1	IITNPTLQPIQK	1		1							4962						5152		5155
Bm10265.1	LEEAESK			4							777								266
Bm10265.1	PIVDHLVTCVK	2		2							4441						4662		4659
Bm10265.1	QCFIQQK	1									2568						4546
Bm10265.1	VLDAVIEIGK	2		1													5916		5900
Bm10265.1	VTLRPDDLR	1		2							3450						3736		3750
Bm10265.1	YGPQIPK	1		1							3446						3735		3738
Bm10271.1	AEVELFWK					5853
Bm10271.1	HTGTAEISNDVLVDDYDFR					5538
Bm10271.1	ILIYGTDFALK					6653
Bm10312b.1	FKPTYNPYTEPSMEIFAFHDGLGK						6719
Bm10312b.1	GYNYDWK						3584
Bm10312b.1	GYNYDWK					3576
Bm10312b.1	SFSFPEDYLQR					6060.5
Bm10312b.1	SLEAVEGLVETEER					5747
Bm10315.1	IGETLTK	1															2679
Bm10315.1	NIEIGDIIVEK	1															6628
Bm10315.1	QNGEEYERPNGR	1															1742
Bm10315.1	IGETLTK			2															2763
Bm10315.1	IIGCYYTDK			1															4012
Bm10315.1	NIEIGDIIVEK			1															6628
Bm10315.1	DGFWHK						2511
Bm10315.1	LSPSFGALSIAQYINR						7341
Bm10315.1	NGIVDIIGCYMDEIGR						8043
Bm10315.1	LEFMQLPSR										6216
Bm10315.1	LYHIDDEIR										4010
Bm10315.1	MIYDCTDIMGK										5245
Bm10315.1	NIEIGDIIVEK										6705
Bm10315.1	SQFLLMK										5345
Bm10327.1	RFEDGMK										1620
Bm10327.1	VMDLFVLTK										7274
Bm10348.1	AGNFSNNFR						4699
Bm10348.1	NYGEAGQYSTYR						3169
Bm10359.1	EVDGQTVQVAAVEEK		2															4366.5
Bm10359.1	NGEEHTGNAVTANNTR		1															1725
Bm10359.1	SDTEETETTEVDSTATVGAE		1															4661
Bm10359.1	NGYAFVEFSDR					5685.5
Bm10359.1	YGDLTDFEMR					4422
Bm10359.1	AKNGEEHTGNAVTANNTR			1							1253								1563
Bm10359.1	DAEDAVHDLNGR										2854
Bm10359.1	DDNTCVIGYTSR			1							3830								4143
Bm10359.1	EVDGQTVQVAAVEEK	3		3							4073.5						4359		4357
Bm10359.1	KNGSVDGNEHSGVAAAVTDSHK										2300
Bm10359.1	KSDTEETETTEVDSTATVGAE	1															4035
Bm10359.1	NGDDSETSNDAVTPELK										4104
Bm10359.1	NGEEHTGNAVTANNTR	4		3							1528						1167		1864
Bm10359.1	NGSVDGNEHSGVAAAVTDSHK	1									2573.5						3068
Bm10359.1	SDTEETETTEVDSTATVGAE	1		1													4650		4634
Bm10359.1	SGANACSIIVR										3856.5
Bm10378.1	EFNVPLFEK		2															6782.5
Bm10378.1	ESLQVPTK		1															3536
Bm10378.1	LVEQLANIDQLLSER		1															7494
Bm10378.1	NATYTDNR		4															1019.5
Bm10378.1	RIESLYR		1															3005
Bm10378.1	ADDYQMQQINGDQIGTIQK	4		2							6408.5						5763		5806.5
Bm10378.1	ASGIENR										842
Bm10378.1	ASSPTPVDSLPPQQK	2		2							3851						4159		4151
Bm10378.1	DPVVEK	4		1													1267		1586
Bm10378.1	EFNVPLFEK	2		1		6076					6823						6727		6741
Bm10378.1	EQLSLVTNQR	1															4364
Bm10378.1	ESLQVPTK										3176
Bm10378.1	IESLYR	1															3440
Bm10378.1	IFHLAK										2935
Bm10378.1	LVEQLANIDQLLSER	2		3		7271	7256.5				7551.5						7480		7481
Bm10378.1	NATYTDNR	1		4							1063.5						541		887
Bm10378.1	NFKIFLR						7101
Bm10378.1	PLLELYVK	1		1			5787										6445		6449
Bm10378.1	RIESLYR	1		1		2445					2594						2971		2988
Bm10378.1	SFLGAQPPIMVENK										5921
Bm10378.1	TAAFIESCPADQDILHHYK					4778.5					5218
Bm10378.1	THTIPETVLQDIR					5260.5	5219				5847
Bm10378.1	TVNINSEAFK			1							4148.5								4379
Bm10378.1	YLLGQSMTEYDCELMPR					6244	6207				7305.5
Bm10379.1	AIFIDLEPTVVDEVR					7285
Bm10379.1	AVCMLSNTTAIAEAWAR					6625
Bm10379.1	DYEEVGTDSFDPAEDEY					6246
Bm10379.1	TIQFVDWCPTGFK					7015
Bm10382.1	HYENRDEK					3288
Bm10382.1	NLDDNPVWAR					4378
Bm10410.1	EEVPIAK														2987
Bm10410.1	EGESDEPVK														994
Bm10410.1	FAEAPK														2023
Bm10410.1	LSEAPTEDEK														2323
Bm10410.1	EEVPIAK													2980
Bm10410.1	EGESDEPVK													1585
Bm10410.1	LSEAPTEDEK													2331
Bm10410.1	EEVPIAK									2730.5
Bm10410.1	EGESDEPVK									1446
Bm10410.1	FAEAPK									1907
Bm10410.1	GDGQTAVTSK									932.5
Bm10410.1	GSDSIEATK									1501
Bm10410.1	KEGESDEPVK									876
Bm10410.1	LSEAPTEDEK									2090
Bm10410.1	SDSASMETSK									1061
Bm10427a.1	IAAQVDEWNPLTDR					5873
Bm10427a.1	MQTEYFEEYR					4283
Bm10439.1	DIFDVFDAEAK					6969
Bm10439.1	FFEQYGEVQYVEVK					5871
Bm10440a.1	ELWETFR					5171
Bm10440a.1	TVIVPSFIDAEDYR					6752
Bm10453.1	SEEELTGNSSK		1															3548
Bm10453.1	STVTTIDNISINEEK		1															5335
Bm10453.1	DVFWQGTTDDGAWK					5980
Bm10453.1	LAELLGWK					5670
Bm10453.1	SEEELTGNSSK	1															3521
Bm10453.1	STVTTIDNISINEEK	1															5319
Bm10453.1	LAELLGWK			1															6299
Bm10453.1	LIETELK			1															3854
Bm10453.1	SEEELTGNSSK			3															1237
Bm10453.1	STVTTIDNISINEEK			1															5313
Bm10453.1	CGGIVKPDIVFFGENLPAR						6688
Bm10453.1	DVFWQGTTDDGAWK						5945				6626
Bm10453.1	FDLNWIMNK						6942				7389
Bm10453.1	FFNYSIR										5294
Bm10453.1	LAELLGWK										6345
Bm10453.1	LLINLTEAGHSTSSLFPYGGSSGLCYHDK						6599
Bm10453.1	SEEELTGNSSK										2158.5
Bm10453.1	STVTTIDNISINEEK										5186
Bm10453.1	WYTQNIDSLEFVTGINEDK						7228
Bm10484.1	AVPEGTVVPVK	1															4384
Bm10484.1	MESVENVLYVADSYK	1															7968
Bm10484.1	ILDAVTR										3138
Bm10484.1	ILDAVTRNK										6793
Bm10484.1	LHDFGYR										2764
Bm10484.1	LLVDYSLEEIR										6937
Bm10484.1	DVLVTVFENGR					5953
Bm10484.1	LHDFGYR						2585
Bm10484.1	LLVDYSLEEIR					6213	6188
Bm10484.1	MESVENVLYVADSYK					7570	7779
Bm10484.1	VTHHNQYPEGTTHVYSYFESR						3929
Bm10484.1	WLVGPVVTR					5472
Bm10489b.1	DPPPPIPFPVTAVPEDPTNTTSGPNHSDVWR					7118
Bm10489b.1	GDNFDGPRNSRGAPR					3541
Bm10489b.1	QLGFNFASDAF					7532
Bm10489b.1	YCIGEVDTQLDFLK					7018
Bm10506.1	VDQQTPWDTSSLAGFGNIHATTDAK						5972
Bm10506.1	WQQQPSAWGDK						3652
Bm10520.1	FPIVWGSSAYK						6022
Bm10520.1	VLAWYDMIK						6857
Bm10535.1	ENIEQQIR										3433
Bm10535.1	NATVEEQSGDK										1079
Bm10561a.1	HDGSIDGER										772
Bm10561a.1	NGEFISSLTDDQATLEK										6660.5
Bm10578a.1	NYYEPLPIQR					4937
Bm10578a.1	QEIPVFLLEEVER					7446
Bm10631.1	EEYCGFFK															5120
Bm10631.1	IDEIINNLNER															5095
Bm10631.1	DTAQQTIQTK									1944
Bm10631.1	IDEIINNLNER									4984
Bm10631.1	TLFEITDLLTDR							7462
Bm10631.1	TLFEITDLLTDRDTAQQTIQTK							7073
Bm10631.1	YGVLEQFDNYVDEELR							7369
Bm10631.1	DTAQQTIQTK	10	6	6							1942.5	2255	2222.5				2242.5	2298.5	2275
Bm10631.1	EEYCGFFK	6	3	6		4525.5	4596.5				4974		5132				5168	5141	5171
Bm10631.1	EMNLSR	1		1							1542.5						558		2383
Bm10631.1	ERMELTQLWAILGEEAIIEAQDK						7707
Bm10631.1	IDEIINNLNER	12	9	14							4994	5089.5	5201				5173.5	5147	5176.5
Bm10631.1	IDEIINNLNERER										4279
Bm10631.1	MELTQLWAILGEEAIIEAQDK						7990.5
Bm10631.1	MIKMNEKYVK					6202
Bm10631.1	NELMDTIR	31	27	32							3537	3515	4023				4079	3998	4054.5
Bm10631.1	NELMDTIRK	5	1	3							3390						2764	2795	2771
Bm10631.1	RTLFEITDLLTDR						7029.5
Bm10631.1	SEEAREEYCGFFK						4164				4535
Bm10631.1	TLFEITDLLTDR	3	2	3		7489	7509				7823	7705	7752				7720	7721	7723
Bm10631.1	TLFEITDLLTDRDTAQQTIQTK						7108
Bm10631.1	YENMVYDIFK	33	32	33		6127	6083.5				6788	6277	6746				6723	6730	6719
Bm10631.1	YGVLEQFDNYVDEELR	2	1	5		6626	7254				7295.5						7182	7236	7205
Bm10636.1	SFEDAAFELFK					7190
Bm10636.1	VNLNERFAMMDRLNEETNAR					6361
Bm10653.1	ISGYTNEVSTIDPK	1															4801
Bm10653.1	LYDDDR	10															1367
Bm10653.1	TQSAGIEGTLMCDGK	1															4862
Bm10653.1	ISGYTNEVSTIDPK			1															4790
Bm10653.1	LYDDDR			3															1652
Bm10653.1	TQSAGIEGTLMCDGK			1															4852
Bm10661.1	NVCKYFR			1															2739
Bm10661.1	PITDSITK			1															3223
Bm10661.1	QQLNTISASDDEFK			2															5459.5
Bm10661.1	LLGPTYAIVGFK										7245
Bm10661.1	QQLNTISASDDEFK										4586
Bm10661.1	FLESHHIVAFR						3760.5
Bm10661.1	SVPICYALQVESEIR						7040
Bm10661.1	WHAENGLLFDDYNDLTPLK						6890
Bm10661.1	YETGSIYFNSHSK						3444
Bm10669a.1	GQVLLGGWQER											5628
Bm10669a.1	SASEQVNLK											2673
Bm10669a.1	GQVLLGGWQER									5595
Bm10669a.1	SASEQVNLK									2389
Bm10669a.1	MEVQVAR												3125
Bm10669a.1	SASEQVNLK												2666
Bm10669a.1	GQVLLGGWQER					5037
Bm10669a.1	SPEDNEILELLPSVLTK					7714
Bm10669a.1	EIPHMESK	1	2	4							1509.5						2330	965	835
Bm10669a.1	GQVLLGGWQER	3	4	3			5022				5553.5						5651	5679	5661
Bm10669a.1	KLEGHPDQVMTLEVWEK						5054	4698.5
Bm10669a.1	LEGHPDQVMTLEVWEK						5595				6242.5
Bm10669a.1	LLNVSSQVVAGVK	1		1													5634		5646
Bm10669a.1	MEVQVAR	9	4	7				1891			2782						2213	2283.5	2243
Bm10669a.1	PWEDFLQVNILETK						7494	7474
Bm10669a.1	REIPHMESK										1703
Bm10669a.1	SASEQVNLK		1	1				2116			2327							2670	2624
Bm10669a.1	SPEDNEILELLPSVLTK	2	2	2			7712.5	7711.5			7950.5						7902	7914	7901.5
Bm10669a.1	VNQQSNDEYHLMPIK	3	2	3							4565.5						4748	4400	4753
Bm10670.1	EVSQVTEANEYLYLGSYR					6220
Bm10670.1	LYFPNGIQLFPDK					7308
Bm10670.1	MGETEIFIDNLPGLPDNIR					7365
Bm10686b.1	EIDWSVPFVSS					7578
Bm10686b.1	QVSDILLPLIR					7297
Bm10686b.1	LTSPSLTIADIDK			1															6258
Bm10686b.1	NAATEPPEK			1															1620
Bm10686b.1	VVNVSSSEGVIAGR			1															4444
Bm10686b.1	LTSPSLTIADIDK	1															6258
Bm10686b.1	VVNVSSSEGVIAGR	1															4449
Bm10686b.1	YSDEIIAR	1															3845
Bm10686b.1	EHNGLDVLINNAGFAFK						6863
Bm10686b.1	EIDWSVPFVSS						7579
Bm10686b.1	FHQLDITDHTSCENFASYLK						5510
Bm10686b.1	NILVNACHPGYVNTDMTSHHGLLTVEEGADTPIYLATLEGNGPTGK						6723
Bm10686b.1	EIDWSVPFVSS										7865
Bm10686b.1	LTSPSLTIADIDK										6279.5
Bm10686b.1	QVSDILLPLIR										7609
Bm10686b.1	YSDEIIAR										3539
Bm10695b.1	CENINR										1073
Bm10695b.1	IDSALLDANLAK										5693
Bm10695b.1	AVTLDYYPEEDEVMVR						5840
Bm10695b.1	YVDYGGYGR						3129
Bm10695b.1	LCVAPAFDGWYR					6599
Bm10695b.1	YVDYGGYGR					3112
Bm10708.1	FAFETLR					4952
Bm10708.1	NTGEFQNYLDDLAVTR					6861
Bm10708.1	QMYDTEDYDEDTVYYR					4695
Bm10708.1	YGPLHPNSDEIDIR					4259
Bm10720.1	EFFSGLEVADVVIDK					7363
Bm10720.1	QSSYGYQWGSAGGSVK					4732.5
Bm10720.1	YVEVFR					3688
Bm10720.1	AFLEGLEVK		1															6031
Bm10720.1	EFFSGLEVADVVIDK		1															7587
Bm10720.1	EIDPNTSNYIR		1															4360
Bm10720.1	GDQDTPYNFVVR		1															5635
Bm10720.1	TDTEQTAETTTR		1															1907
Bm10720.1	YVEVFR		1															4279
Bm10720.1	AEAPEGEIEK	1									2386						2759
Bm10720.1	AFLEGLEVK	1		1							6003						6004		6004
Bm10720.1	ASGECYVELVDK										4949
Bm10720.1	EFFSGLEVADVVIDK						7361
Bm10720.1	EIDPNTSNYIR	1		1													4355		4356
Bm10720.1	FQDYGYEDDFDCDDPAK						4970
Bm10720.1	GDQDTPYNFVVR	1		1							5539						5630		5635
Bm10720.1	GIPFSATNNDVK			1															4622
Bm10720.1	GPTALNR	1															1317
Bm10720.1	IGGTGDYPAAVSGGGCR										3745
Bm10720.1	PSGEAFVR			1															3167
Bm10720.1	QHAEMALER										3376
Bm10720.1	QSSYGYQWGSAGGSVK						4211
Bm10720.1	SYTTGYNNASAGYNASYATGGQQYYNDEYEGK						4993
Bm10720.1	TDTEQTAETTTR	1		1							1560.5						1733		1872
Bm10720.1	VNCGGYDEWADNDGNGR						3749
Bm10720.1	YVEVFR	1		1							4032						4269		4269
Bm10725.1	EQSEQQEQHVLVK	1															2756
Bm10725.1	LNYCPVCK	1															3644
Bm10725.1	EQSEQQEQHVLVK			2															2762.5
Bm10725.1	HVISHTPEK			1															715
Bm10725.1	LNYCPVCK			1															3646
Bm10725.1	PAELLDLSAEK			1															5520
Bm10725.1	SSANDAISK			1															1024
Bm10725.1	EQSEQQEQHVLVK										2356
Bm10725.1	HVISHTPEK										816
Bm10725.1	KVELLHEQR										2092
Bm10725.1	LNYCPVCK										3297
Bm10725.1	PAELLDLSAEK										5448
Bm10749.1	QLYWAK					3651
Bm10749.1	SGFDGPLNAPWR					5755
Bm10780.1	EYVTIGR		1															3682
Bm10780.1	TEQDIDPVIR		1															4384
Bm10780.1	TFAISYPK		1															5167
Bm10780.1	EYVTIGR			1															3655
Bm10780.1	KPFDIGK			1															2742
Bm10780.1	TEQDIDPVIR			1															4375
Bm10780.1	TFAISYPK			1															5149
Bm10780.1	EYVTIGR	1															3652
Bm10780.1	KPFDIGK	1															2732
Bm10780.1	TEQDIDPVIR	1															4377
Bm10780.1	TFAISYPK	1															5144
Bm10780.1	EYVTIGR										3355
Bm10780.1	KPFDIGK										2444
Bm10780.1	LNLQIIYPR										6769
Bm10780.1	TEQDIDPVIR										4129
Bm10780.1	TFAISYPK										5019
Bm10781.1	FELNGSTR			1															3491
Bm10781.1	IVDIDTGPDPDDTLDEK			1															5440
Bm10781.1	FELNGSTR										3367
Bm10781.1	FIHNGEPK										1538
Bm10781.1	GQLLCGSAPANQTK										3220
Bm10781.1	IVDIDTGPDPDDTLDEK										5321
Bm10785.1	ALPIVHGTARPPPEWGR					4363
Bm10785.1	VTNVRPPIDPIPLSLPQID					7525
Bm10822b.1	ADLIDFVEPDTAYAVVLQAVNQDGPGPYSEQHTIR						7708.5
Bm10822b.1	ADVPVYAILGPDGVLLK	2	1	2		7516.5					7775.5						7714.5	7727	7716.5
Bm10822b.1	AIWQDEQLVTTSR					5217
Bm10822b.1	ASHYCGDIEVTAPPFPPPEAGQCHFSSESSR						5351
Bm10822b.1	AVDNLR		1	1														1889	1866
Bm10822b.1	AVYPDGPGVFSDACITK	1		1		5674	5655										6314		6313
Bm10822b.1	AWETVHVSAEEPQK						3593
Bm10822b.1	CVAENEGGR			1							930								737
Bm10822b.1	DDTGAHITK	1	1								1008						518	970
Bm10822b.1	DEQPLSDGPMLR	1	1	1							4914						4479	4492	4478
Bm10822b.1	DGNVVDPAGR	1	1	1							2365						2706	2766	2727
Bm10822b.1	DGPGIISEAYDVTTGK										6749
Bm10822b.1	DIQGNFIYPATGLDVK	2	1	2		6549					7157						7119	7147	7118.5
Bm10822b.1	DIYDILPNK		1	1							6073							6107	6076
Bm10822b.1	DLRPNTQYFIR					4533	4557.5
Bm10822b.1	DPSDFYINNIER					5337
Bm10822b.1	DPSNEELIFECEAIGVPR	1				6907	6902.5										7271
Bm10822b.1	DSEPLIGASQR		1	1														3842	3822
Bm10822b.1	DSNDVVIDIDGR										5032
Bm10822b.1	DYDVLYTDNPK	1		1		4297					4676						4889		4885
Bm10822b.1	EFEEEIK	1									3212						3523
Bm10822b.1	EFLIHYTDDDPLSEDAEWK					6418
Bm10822b.1	EGPPLDLK	1	1	1							4100						4329	4339	4332
Bm10822b.1	EICWPR					4021
Bm10822b.1	ELVESDYSK	1	1	1							2787						3131	3160	3131
Bm10822b.1	EMEILEPK	1		1													4657		4647
Bm10822b.1	FDDGDNLASEPTK	1	1	1							3421						3717	3781	3748
Bm10822b.1	FEDFTGSSLTTDEFGR					5838	5821
Bm10822b.1	FGLPVDEHGK	1	1	1							3786						4053	4062	4048
Bm10822b.1	FGLPVDEHGNFLPK					5679					6348
Bm10822b.1	GEGLQSDIILFETVSGAPIDEPK					7553.5	7559.5
Bm10822b.1	GEIDSPPSEPIVFQTGDGIVPPEK	1		1													7163		7170
Bm10822b.1	GELKENALLLR	1															7188
Bm10822b.1	GEPLPR	1	1	1							2143						2395	2463	2441
Bm10822b.1	GEYIYPVIGK	1	1	1		5026					5554.5						5629	5640	5640
Bm10822b.1	GILIVPELPTQTK	1		1													7170		7171
Bm10822b.1	GLSINGQGK	1	1	1													3036	3067	3044
Bm10822b.1	GMVVPGTEQK	1															2506
Bm10822b.1	GNVVYDTGK										2163
Bm10822b.1	GPGVLSDPIK	1	1	1							4580						4757	4770	4759
Bm10822b.1	GPILQLTNLR					5727	5699				6374
Bm10822b.1	GRPLPQDR	1	1	1							1351						613	1584	1569
Bm10822b.1	GRPLPSDR	1	1	1													620	1594	1576
Bm10822b.1	GSQNPWNIYWTDNPSK					6309	6263
Bm10822b.1	IAIPEMEPGAK	1		1							5222						5348		5350
Bm10822b.1	IAWYTR					3876	3879
Bm10822b.1	IDGSLEPDTEYVFR	1		2		5723	5703				6342						6346		6359.5
Bm10822b.1	IFIPTK	1		1													4386		4385
Bm10822b.1	IFWVNK					4517	4530
Bm10822b.1	IIGPDGNIVPVNAAGVPTNHR	2		2							5653						5764.5		5765.5
Bm10822b.1	IKPSQTDEFGR	2	2	2													2967.5	2990.5	2973.5
Bm10822b.1	ILWLWSGGLVEDGK						7467
Bm10822b.1	IQVIVTGPTSPER						4467
Bm10822b.1	ITDYIIHYGEVFDGEALPR						6732
Bm10822b.1	ITTLPLAPAIVQLSDIK					7613.5	7608				7877.5
Bm10822b.1	IVLDGLQPEIDYNFMVTAK						7447
Bm10822b.1	IVVQSSENFGTLR	1	1	1			4644				5100						5242	5267	5246
Bm10822b.1	LIVGVSAAK			1							3896								4161
Bm10822b.1	LIYQIFGDDR					5898
Bm10822b.1	LLPINGNGLVMDR			1							6928								6218
Bm10822b.1	LLPQDK	1	1														2307	2377
Bm10822b.1	LLSDLRPTWK					4641	4630
Bm10822b.1	LQAMSDR										1883
Bm10822b.1	LQPETPYYIK					4440
Bm10822b.1	LSDEYWEVVK					5360	5306				5908
Bm10822b.1	LVILDPQVEDGSTETVVEPLK	1	1	2							7311						7261	7282	7257
Bm10822b.1	MELLEELSR										6465
Bm10822b.1	NEDGEVAVHFTDDLPDYLK					6448	6432.5
Bm10822b.1	NGYVFYPK	3	1	3		4511					5438						5115	5567	5120
Bm10822b.1	NPDDLLGDWEK	1		1		5625	5601				6267						6247		6237
Bm10822b.1	NPIIWDNEGR	1	1	1													4903	4918	4897
Bm10822b.1	NPIIWDNEGRPIGPNGIPLR					6224.5	6153.5				6951
Bm10822b.1	PALATEPIK	1	1	1							3653						3938	3948	3939
Bm10822b.1	PFETWNLIPSNGRPLDR						6140
Bm10822b.1	PIGPNGIPLR	2	2	2							5085						5232	5248.5	5235
Bm10822b.1	PIYPIVGPDNQPFR	4	3	5							6789						6786	6885	6805
Bm10822b.1	PLDEDGIMLPMDSK										6625
Bm10822b.1	PLSVDR	1	1	1													2281	2356	2340
Bm10822b.1	PMIPSQK		1	1														2391	2399
Bm10822b.1	PMYLVIGPDGQLLPK			1															7191
Bm10822b.1	PQINVDAPDDVIR	1		1							5474						5560		5567
Bm10822b.1	PVYSVIGPDGHPLPITADHK										5410
Bm10822b.1	PVYSVVGPDGR	1	1	1							4007						4306	4320	4305
Bm10822b.1	QGNFIYPATGLDVK	2	1	3		5723					6353						6902.5	6394	6375
Bm10822b.1	QLINEEGEEAR	1		1													3445		3450
Bm10822b.1	QQFVSFGR	1		1							4463						4668		4661
Bm10822b.1	RPQYFVIGPNGEVLPR					5614	5650.5
Bm10822b.1	SAYIIIGTDGEPLPR	2	2	2		6027											6675	6708	6679.5
Bm10822b.1	SGVTNFYGEPLNSER					4757
Bm10822b.1	SGYYPIDPAWVK					6092	6057				6765
Bm10822b.1	SLSTDQGIYPVIGPDEELLPADK					7115.5					7410
Bm10822b.1	SYILVDSWK	1		1		5616	5590				6259						6236		6234
Bm10822b.1	TAVGGDQLEVTVSADEDTPYNVR					5650	5630
Bm10822b.1	TESGETPPVIHLEPIDNPLTVAPYGSISVR					7276	7270
Bm10822b.1	TETPFEIFVTGPGNAPSNIR	1		1		7261.5	7252				7556.5						7495		7492
Bm10822b.1	TPVFDIMTPK	1	1	1							5543						5609	5613	5617
Bm10822b.1	TSYAIR										2333
Bm10822b.1	VEIPISLGDYDSQTELLSR					7196
Bm10822b.1	VEPEGQR										798
Bm10822b.1	VIQNLVIEHFDLSPDVTQFALVK						7478
Bm10822b.1	VIYPVFYPDGILLATVDDGR					7593
Bm10822b.1	VPAGSDYTVGCSSTGFPIPR					5809					6406
Bm10822b.1	VQYNGR	1									1019						545
Bm10822b.1	VSATNDLSEGPASEPITIR										5596
Bm10822b.1	VSDEHNQVSFEEPEAIAETR					4589
Bm10822b.1	VVAVGEK	1	1														1776	1937
Bm10822b.1	VVNIEGR	1	1	1													2706	2762	2716
Bm10822b.1	VYLTSDPSEPINHWNIYDVEPSEEPR					6488	6634
Bm10822b.1	YAGTAEVPITLGGYNEK			1		5539					6117								6149
Bm10822b.1	YAIWFLK						6897
Bm10822b.1	YHSLDVNTNTATK	1									2793						3170
Bm10822b.1	YIIYYTK					4121	4128
Bm10822b.1	YIIYYTPLDDQNIVYQMGQIPK					7197	7526
Bm10822b.1	YLLAPNFPVR			1		6243	6213				6964								6908
Bm10822b.1	YPAVER	1	1	1							2289						2588	2662	2604
Bm10822b.1	YQIHGNNVDLQWEPPR					5204	5140.5
Bm10824b.1	ALLLTDELYR					6023
Bm10824b.1	INYPTEVDLSGAAIGILR					7308
Bm10824b.1	LYCYYK					3172
Bm10824b.1	WYEDLLEDEGIR					6389
Bm10829.1	QVDFDATWK					4647
Bm10829.1	SLSNLPQNYDTYR					4460
Bm10832.1	GYQDDASLGQVTHSDR										3396.5
Bm10832.1	VLEPQILR										5101
Bm10832.1	EVVLQDYNDVVVSCFTK					6701.5
Bm10832.1	FYGCDWATLQQK					5283
Bm10832.1	EVVLQDYNDVVVSCFTK						6684
Bm10832.1	VWEGAIDLCEYIDK						7054
Bm10834.1	ASYAAEDTILNSDATASK		1															5011
Bm10834.1	TEAMINSFDAK		1															4657
Bm10834.1	AALIDR										2367
Bm10834.1	ASYAAEDTILNSDATASK	1		1							4824						5000		4994
Bm10834.1	DSLEETVLEGAINEDDILGPDTIVK					7661					7896
Bm10834.1	EDLAAALSSASAITPSVPIIR	1		2		7456.5					7710.5						7649		7653
Bm10834.1	FGLCSEEAELEIK					5776
Bm10834.1	FGLPLSDEQMK			1							5321								5410
Bm10834.1	FGVVSETEK										3261
Bm10834.1	GLPTDGTK	1		1							1910						2114		2171
Bm10834.1	MTVVQLR										4190
Bm10834.1	TEAMINSFDAK	1		1		3325					4435						4641		4633
Bm10844.1	KSVSPNEELR										3691
Bm10844.1	NQRLIEESVK										4093
Bm10844.1	PNISQQR										1586
Bm10844.1	VESVLK										2532
Bm10850.1	AFPTIGLYLTNDITR						7355
Bm10850.1	LAELDMIFR						6710
Bm10850.1	DFPSSQLVGPEDPANIDAEDSTR		1															6533
Bm10850.1	EVIDMFDGLSK		2															6098
Bm10850.1	LAELDMIFR		2															7006
Bm10850.1	LDTMQPESR		1															2187
Bm10850.1	TFYSSLNEEEK		1															4373
Bm10850.1	DFPSSQLVGPEDPANIDAEDSTR	2		1													6510.5		6497
Bm10850.1	EVIDMFDGLSK	3		3							6782						5476		5475
Bm10850.1	KLDTMQPESR	2									2079						1633
Bm10850.1	LAELDMIFR	2		2							7037.5						6959		6974
Bm10850.1	LDTMQPESR	3		1													2190		2159
Bm10850.1	LFIENLLR										7368
Bm10850.1	NEAAELFSK	1		1							4132						4349		4348
Bm10850.1	PIQDDILK	1		1							4393						4570		4566
Bm10850.1	TFYSSLNEEEK	1		1							4118						4365		4366
Bm10857.1	AIIAAYK										3454
Bm10857.1	FCPYCDR										2929
Bm10857.1	HPEGTVPLLEHDGK										3339.5
Bm10857.1	TMPETQVVR										2409
Bm10857.1	FCPYCDR	1															3288
Bm10857.1	HPEGTVPLLEHDGK	1															3650
Bm10857.1	LDSVCSTIQK	1															3502
Bm10857.1	TMPETQVVR	2															3189
Bm10857.1	DSFLDDYFPNHFPK						6681
Bm10857.1	VIIEYLDDAFPETSILPR						7561
Bm10857.1	DSFLDDYFPNHFPK					6601
Bm10857.1	FCPYCDR					2758
Bm10857.1	FLQQGDPEPSSDYITR					4582
Bm10857.1	VIIEYLDDAFPETSILPR					7557
Bm10857.1	GIQFEVLNINLQNKPDWFLSK							7420.5
Bm10857.1	LLETSFYSGTTPGLPDIVLYPFIHR							7748.5
Bm10857.1	VIIEYLDDAFPETSILPR							7555.5
Bm10862.1	DAAQLLLFNNVSEVIPFAK						7860
Bm10862.1	DVYEIDALYAVLQSDLK						7952
Bm10894.1	DGDGAITIDQVLK										6257
Bm10894.1	TTLTELER										3788
Bm10894.1	DGDGAITIDQVLK	1															6254
Bm10894.1	NEIAVLWK	1															6021
Bm10894.1	TTLTELER	1															4066
Bm10894.1	DGDGAITIDQVLK			1															6244
Bm10894.1	NEIAVLWK			1															6019
Bm10894.1	TTLTELER			1															4062
Bm10894.1	CYILSDQQLCETFDQLDINQDGR					7805
Bm10894.1	NEIAVLWK					5412
Bm10898a.1	DDLDSLQWYCSCGLR					6513
Bm10898a.1	LFDEMWGK					4466
Bm10907.1	LVLSVPYDDTVENISYIK					7173
Bm10907.1	REWSIER					2699
Bm10909.1	GTPGIPSDPILYR										6192
Bm10909.1	QDVTNLILATK										5900
Bm10909.1	QDVTNLILATK												5940
Bm10909.1	VSLVLSGK												4302
Bm10909.1	GTPGIPSDPILYR	1															6231
Bm10909.1	QDVTNLILATK	2															6659
Bm10909.1	VSLVLSGK	1															4307
Bm10912.1	EDAVDALK	1															3358
Bm10912.1	SYGGGGYR	1															1695
Bm10912.1	DDDKQQYSSFSCLQCNER						4824
Bm10912.1	LHICNFDESLR						4524
Bm10912.1	EDAVDALK			1															3362
Bm10912.1	SYGGGGYR			1															1843
Bm10912.1	AAEQLGR										1391
Bm10912.1	EMNNAYIGR										2993
Bm10912.1	LHICNFDESLR										4957
Bm10912.1	SYGGGGYR										1358
Bm10959.1	ALLIALK										5216
Bm10959.1	IQENFR										2926
Bm10959.1	LLDALK										3863
Bm10979.1	ANEIAEGLHLLSIR						6530
Bm10979.1	IRPYWK						2910
Bm11045.1	EWFIDPR					5379
Bm11045.1	VYDTIQELLNTQEYK					6879
Bm11045.1	NPHNVYTIWVTER						5065.5
Bm11045.1	VYDTIQELLNTQEYK						6866
Bm11054a.1	RFRTVLQSQK					7825
Bm11054a.1	STKDIIR					3790
Bm11057b.1	CTEWVSFR					4777
Bm11057b.1	FDELSEPWFDR					6274
Bm11094.1	EIFNEYYK					4278
Bm11094.1	TIWTNYLR					5613
Bm1110.1-DECOY	LEDINER	1															2798
Bm1110.1-DECOY	RGMVLHNR	3															6031
Bm11135.1	ECWEEFVNDSVK					5895
Bm11135.1	NDEDYAWLPAFEPDINR					7295.5
Bm11145.1	AGIVYNPITK		1															5020
Bm11145.1	LSDTDLVTETDQAVEK		1															5400
Bm11145.1	STLTHVEYDK		2															2927
Bm11145.1	VLCTSTPELAR		1															4378
Bm11145.1	AAFEQPCSEVHTK			1															3271
Bm11145.1	LSDTDLVTETDQAVEK			1															5397
Bm11145.1	MLIENLSK			1															4750
Bm11145.1	VLCTSTPELAR			1															4377
Bm11145.1	AAFEQPCSEVHTK	1															3265
Bm11145.1	AGIVYNPITK	2															5003.5
Bm11145.1	ELYTAQSGR	1															2559
Bm11145.1	FIGEESVAGGAK	1															4009
Bm11145.1	MLIENLSK	1															4753
Bm11145.1	AAFEQPCSEVHTK										2892
Bm11145.1	AGIVYNPITK										4845
Bm11145.1	EAGGVLLDPTGAEFDIMGR										7539
Bm11145.1	ELLHPDEDR										2341
Bm11145.1	ELYTAQSGR										2231
Bm11145.1	LSDTDLVTETDQAVEK										5309
Bm11145.1	MLIENLSK										4586
Bm11145.1	VLCTSTPELAR										4115
Bm11148.1	GAQVTVYEWK					4563
Bm11148.1	NFLGYYSSQR					4501
Bm11157a.1	APNYSCLMTGSWDK					5692
Bm11157a.1	AQQNVTGPVLDLDWLDDGTK					7332
Bm11157a.1	IFIASADK										3552
Bm11157a.1	QLPTQTSLATVQLGER										5960
Bm11171a.1	LPTSVNSDEDIPAVDADVK			1															5808
Bm11171a.1	LQPGTIETIHEGDAAK			1															4045
Bm11171a.1	LPTSVNSDEDIPAVDADVK	1															5810
Bm11171a.1	LQPGTIETIHEGDAAK	1															4054
Bm11171a.1	LLDWAQQLAIEEEGK						6770
Bm11171a.1	NQFLSFLR						6389
Bm11171a.1	AGLSEEQVFTAADLQEK					5741					6346.5
Bm11171a.1	ANQTSNINAFINFVK					6987
Bm11171a.1	LLDWAQQLAIEEEGK					6789
Bm11171a.1	LPTSVNSDEDIPAVDADVK										5727.5
Bm11171a.1	LQPGTIETIHEGDAAK										3738
Bm11171a.1	NQFLSFLR					6418
Bm11180b.1	DQNDFEFYK					4535
Bm11180b.1	EAVELPLTHGELYQQIGIDPPR					6719
Bm11180b.1	ENSPSIIFIDEIDAIATK					7741
Bm11180b.1	QLEHLDVMEEYVK					6699
Bm11186.1	ASGVIDSALVLNQLTCNGVLEGIR					7611
Bm11186.1	FEDDDGYPYLEVSR					5418	5382
Bm11186.1	GGTLEEQIVQTNPVLEAFGNAK					7393.5
Bm11186.1	GQNLEQVHWAVDGLGK					5212.5
Bm11186.1	IAELEEDLEQER					4546
Bm11186.1	LAGGDIEHYLFEK					5621
Bm11186.1	LESELQTVHVELDDVTSQLK					6703
Bm11186.1	LLQGEMASQDEAVAR					4153
Bm11186.1	LTNDIK					2020
Bm11186.1	NCWIPDADDGFVAAEIK					6841	6901
Bm11186.1	NEMPPHLFAVSDEAYR					4866
Bm11186.1	PLGIISMLDEECIVPK					7232	7602
Bm11186.1	SAQDELLEQIESLR					7264	7259
Bm11186.1	TDDMANLTFLNEASVLNNLK					7356
Bm11186.1	TWDWFK					5935
Bm11186.1	YYHFCSQAELTIDGVDDKEEMK						5087
Bm11223.1	RSDPLDCK										1583
Bm11223.1	VEISHGR										965
Bm11223.1	VYVGGLPQDATSQELEDAFNR										7226
Bm11223.1	NGGYGGGGGGGGGAYYEGGR					3268
Bm11223.1	RPPGFAFVEFEDAR					5885
Bm11223.1	VYVGGLPQDATSQELEDAFNR					6726
Bm11223.1	NGGYGGGGGGGGGAYYEGGR						2999
Bm11223.1	RNGGYGGGGGGGGGAYYEGGR						2544
Bm11223.1	RPPGFAFVEFEDAR						5841
Bm11223.1	VYVGGLPQDATSQELEDAFNR						6720
Bm11241.1	REWSEEK	1															595
Bm11241.1	SGLALEAQR	1															3654
Bm11241.1	AGETIIGLQMGSNK			1															5604
Bm11241.1	INTSAMAFK			1															3355
Bm11241.1	SGLALEAQR			1															3661
Bm11243.1	AEEDFISDR		1															3866
Bm11243.1	YTKIGNEGRNGTNMR		1															6946
Bm11243.1	AEEDFISDR										3568
Bm11243.1	DGAEWER										2064
Bm11243.1	ELEEWYAQR										4645
Bm11243.1	ELEEWYAQR					4297
Bm11243.1	VIGMMR					3764
Bm11243.1	AEEDFISDR	1															3847
Bm11243.1	DGAEWER	1															2691
Bm11265.1	KELELLR										4435
Bm11265.1	KLGAELK										1433
Bm11265.1	EIDALKEGK			1															5917
Bm11265.1	IELEGELR			1															4644
Bm11265.1	KLGAELK														1144
Bm11265.1	LQLEELR														3314
Bm11304a.1	EDHPPGHFGFPGSFGISGGQR						5063
Bm11304a.1	QICAESGAHVELSR						3133
Bm11304a.1	AGHFDGGIPVGTGR										3675
Bm11304a.1	AGNRPPPNR										560
Bm11304a.1	AMINEVIAR										4724
Bm11304a.1	ASVGMIIGK										4433
Bm11304a.1	ATQFISELVK										6128
Bm11304a.1	CAVIQGTAEQIAK										4230
Bm11304a.1	CGLVIGK										3358
Bm11304a.1	DPPPNASEK										1044
Bm11304a.1	ELAASSHSNPQK										1170
Bm11304a.1	GGEQISQIQSQTNCR										3254
Bm11304a.1	IQFKPDDDQTAQER										3054
Bm11304a.1	ITGDPEK										1264
Bm11304a.1	MVEEILQSR										4406
Bm11304a.1	MVMIQENQESGGQPK										3703
Bm11304a.1	NIQEQTGVK										1986
Bm11304a.1	QITQEMFIPGAK										5890
Bm11304a.1	QNAAAAAAAAAAAQQPAAQAR										4401.5
Bm11304a.1	RPNSDDSSNLYPTK										2407
Bm11304a.1	SGAAGGAEMFYMHVPSNK										5395.5
Bm11304a.1	SIGEVIVPR										4844
Bm11304a.1	SMGMHEQAAVIENQLK										4861
Bm11304a.1	TGLVIGK										3283
Bm11304a.1	VQMSPESDGNNMR										2913
Bm11314.1	LGDQPYWSEHMSEQR						3991
Bm11314.1	VEWYVNGR						4231
Bm11314.1	ALVEVYPLYIPNEQR					6936
Bm11314.1	ASILAEVQHPESWK					5152
Bm11314.1	DSGEYTLVAENYYGK					5205
Bm11314.1	EAIYGDTQHMESWIR					4722.5
Bm11314.1	IEWYLNGAPLK					6274
Bm11314.1	IQWFLNGNPISASSR					6802
Bm11314.1	ISEAEAGDYTIIIR					5643
Bm11314.1	LGDQPYWSEHMSEQR					3672.5
Bm11314.1	NIYLDTQHADSWAK					4333
Bm11314.1	RPLGER					3430
Bm11314.1	TAGQQVPSLNWYR					5471
Bm11314.1	TQCEFGFLTTDIR					6470
Bm11314.1	VAGIGDILLDTTHEESWR					6729
Bm11314.1	VEWYVNGR					3990
Bm11314.1	VLIISDTLPQDAGIYECVVK					7251
Bm11314.1	VVGHPEPHVEWFK					4108
Bm11366a.1	EQENLFDDIQR		1															5544
Bm11366a.1	SAPYDETHAAR		1															2106
Bm11366a.1	VSDILEELK		1															6037
Bm11366a.1	ADDFLNK										3045
Bm11366a.1	ALISDDLYDR	1		1		4632											5243		5245
Bm11366a.1	DGIAFNALIHR										5930
Bm11366a.1	DIILPMVVEK										7192
Bm11366a.1	DLILPVK										5628
Bm11366a.1	DNATDQLEIK	1									3713						4005
Bm11366a.1	DYDGNMMLNEAMSLIDK										7930
Bm11366a.1	EINDNMER										2061
Bm11366a.1	ELQTEVDDEIALQANYEGIAK					6413
Bm11366a.1	EQENLFDDIQR	1		1		4966											5538		5543
Bm11366a.1	EQLTPLLK										4851.5
Bm11366a.1	ESIANHQK										538
Bm11366a.1	ICLANQLLTYDVK					6447					7114
Bm11366a.1	IHFSEFPYR					4630
Bm11366a.1	KQELEAENNLSCLINDFK					6790	6764
Bm11366a.1	LFINYTEPQSYTTATNDINILEGLQK						7518
Bm11366a.1	LLAQLNDILK					6493
Bm11366a.1	LLQTMLENDEMAIR					5664
Bm11366a.1	LPEGEWNQIEASWK					6386
Bm11366a.1	LQFLQAK	1		1													4648		4644
Bm11366a.1	LQSLSEQLHPLETAYADVR					5969	5944
Bm11366a.1	LVETECAPEANALCSQFESIR					6273
Bm11366a.1	LVQHSNDLR										1619
Bm11366a.1	MVQSELAELEEK										5291
Bm11366a.1	NADNLEDIEEK	1		1							3599						3896		3889
Bm11366a.1	NFQQWYDELVR						7177
Bm11366a.1	NIENLEQFMISTLDK						7694
Bm11366a.1	NLLLPLEK	1		1							6367						6314		6317
Bm11366a.1	NVQPLFLSFEK					6692
Bm11366a.1	QELEAENNLSCLINDFK					7840
Bm11366a.1	QIMELLK										5401
Bm11366a.1	QLVDMQNDLINQLSK										7174
Bm11366a.1	QNLLHTIEK										5205
Bm11366a.1	QTLINAENDFEK	1															4996
Bm11366a.1	SAPYDETHAAR	1		1							1752						1982		2081
Bm11366a.1	SCEEVIDDLDK	1															4731
Bm11366a.1	SFADWK						3580				3914
Bm11366a.1	TINIEENVVQNLPNYHSAINIMK						7041
Bm11366a.1	VEEQLQQLPVEDENTQILAIEVQK					6974
Bm11366a.1	VIDEISTLNEQYDNVER					5401
Bm11366a.1	VSDILEELK	1		1							6040						6022		6018
Bm11366a.1	VVQLQNALDDK	1		1													4744		4741
Bm11378a.1	DLDTDQILFEIAK			1															7551
Bm11378a.1	PTSEELDIDDLNLEK			1															6420
Bm11378a.1	DLDTDQILFEIAK										7611
Bm11378a.1	EPLTEAELR										3901
Bm11378a.1	ITDDYLCEPDANIYDIEFTR						7138
Bm11378a.1	YQFTPAFLLLK						7477
Bm11378a.1	ITDDYLCEPDANIYDIEFTR					7143
Bm11378a.1	SDSFYFVEDR					5025
Bm11378a.1	YQFTPAFLLLK					7490
Bm11389.1	AAAALAAEETEEDINFFATAK					7173.5
Bm11389.1	DESYLSQIGGSQAYIPEHAYK					5589
Bm11389.1	QDEVQIHCYDEYAAYVDK					5112
Bm11389.1	SSTDWESFIDNAESEISK					7389
Bm11397.1	LNELDDDVAFDHFLR					6304
Bm11397.1	VLLVPVQSDFLMR					7023
Bm11471c.1	ILFEDEGDVR							4444
Bm11471c.1	VVVVKPDLKPYSETLSVMIK							6180
Bm11471c.1	ASNQEILVDATDFR			2															6222.5
Bm11471c.1	AVYFPIVPTK			1															6641
Bm11471c.1	LISVPSGGVSK			1															4340
Bm11471c.1	ASNQEILVDATDFR										6233
Bm11471c.1	AVYFPIVPTK										6681
Bm11471c.1	LISVPSGGVSK										4080
Bm11471c.1	DDDDIGYNFLQK															6151
Bm11471c.1	ENAEGVYWSTK															4378
Bm11471c.1	ILFEDEGDVR															5073
Bm11471c.1	WLTSQR															3131
Bm11471c.1	ADPESYCALLAVDQSVLLLK						7688
Bm11471c.1	AQYYLEQHLEEIK					4836
Bm11471c.1	ASNQEILVDATDFR					5619
Bm11471c.1	DLVEQDVEQYDTTIAGHSFR					5999
Bm11471c.1	DTQHYFYQPR						3319
Bm11471c.1	ENAEGVYWSTK					3804
Bm11471c.1	ILFEDEGDVR					4452
Bm11471c.1	NAYGGFSSTQDTVMALQALAAYAAK						7778
Bm11471c.1	PAQVVLFDYYDPEQQVK					6790.5
Bm11471c.1	PYSETLSVMIK						4626
Bm11471c.1	SNMAVAEVDALSGFR					5841
Bm11471c.1	TGVPQTITIDELSPEILLPGSYYK					7662	7664
Bm11471c.1	TPSFITINDDLSVHIEAK						6375
Bm11475a.1	EFLWQEGHTAFQTK					5197
Bm11475a.1	IVLEWSDFR					6472
Bm11475a.1	NCYFPLFVSQSALEK					7192
Bm11475a.1	DENYCEWYVQVITK						6977
Bm11475a.1	FAGGEFTTTVEAYVPINGR						6917
Bm11475a.1	FNHWELK						3419
Bm11475a.1	IVLEWSDFR						6452
Bm11475a.1	LNQWCNVVR						4191
Bm11475a.1	NCYFPLFVSQSALEK						7175
Bm11475a.1	THISDFAPEVAWITR						6511
Bm11486a.1	DFTSSGAIGK			1															3475
Bm11486a.1	GVELYR			1															3469
Bm11486a.1	LYASHEDFIK			1															4034
Bm11486a.1	PWADSVNVESQK			1															4290
Bm11486a.1	WNDVDGLIDR			1															5596
Bm11486a.1	DFTSSGAIGK	1															3467
Bm11486a.1	GVELYR	1															3458
Bm11486a.1	PWADSVNVESQK	1															4288
Bm11486a.1	WNDVDGLIDR	1															5590
Bm11486a.1	YNLDGTGR	1															2846
Bm11573.1	FDFALQYFK						6984
Bm11573.1	FNFHNYDSLVYSETHK						5083.5
Bm11573.1	GAPHIDDAVFDLYR						5820
Bm11573.1	DFNDGNVATYIPQLAR					6695
Bm11573.1	FDFALQYFK					7004
Bm11573.1	GAPHIDDAVFDLYR					5843
Bm11573.1	NYALSYYMR					4124
Bm11627.1	AESLNKTVNDQNSK			1															4864
Bm11627.1	DLNTQIR			1															2904
Bm11627.1	HQNDLDDEKEQYNKNLESIK			1															2227
Bm11627.1	DLNTQIR										2566.5
Bm11627.1	HITDLENR										1963
Bm11627.1	IEIIQR										3824
Bm11627.1	LLALEK										3575
Bm11627.1	TQLTAANER										1655
Bm11627.1	TQQNRIK										3390
Bm11627.1	LDRTQEDLNK						7067
Bm11627.1	LQITDYENQLSMLR						6703
Bm11627.1	YKDETLWSPK						3609
Bm11627.1	ISLAPSGPTVYDTEIHEIR					5638
Bm11627.1	LQITDYENQLSMLR					6715
Bm11627.1	QLNLVGVEGGYSGIK					5676
Bm11627.1	TDEYQSSLEDLANAHR					4575
Bm11627.1	TISEYQILR					4692
Bm11627.1	YRDTENEYNITLR					3911
Bm11718.1	AVENVYGTK										2399
Bm11718.1	CCNGVDLNR										2425
Bm11718.1	ETWAGVR						2926
Bm11718.1	FSQQFQNR										2587
Bm11718.1	ICTDISPWCMNWIR						7121
Bm11718.1	IIINDVEK										3798
Bm11718.1	IIWIDAGIHAR						5152.5
Bm11718.1	INPNVCLTAQTYMQQQCIR						5850
Bm11718.1	LGTGADILYPSSGGSDDWAK						5859				6511
Bm11718.1	QLIPTGR										3338
Bm11718.1	SQSLRPINYNYHLENLQQR						4528
Bm11718.1	VFTIGQTFEGR						5212				5801
Bm11718.1	VRPVDIPLK										4149
Bm11718.1	VVIDAVMR										4623
Bm11943a.1	FAYVWGSSAK					4797
Bm11943a.1	IDQISVEELDIIYK					7104
Bm11943a.1	WNFDDLLEK					6905
Bm11943a.1	YDATSEDLIDVIEGNR					6900
Bm11946.1	EVENFYEQYR					4340
Bm11946.1	REVENFYEQYR					5891
Bm11947.1	LDVWEDDSR					3920
Bm11947.1	TPEFCWSDVHLR					5565
Bm12018.1	AINMPQKLR										5382
Bm12018.1	ALDVNLEEPLK										6023
Bm12018.1	LEDPDPGVQSAAVNVICELAR										7677
Bm1202.1	ELWECPPFK	1															6214
Bm1202.1	LAEIQDWTDK	1															5121
Bm1202.1	LAEIQDWTDK										4980
Bm1202.1	LGPITVIR										5359
Bm1202.1	ELWECPPFK					5586
Bm1202.1	EPIFWCR					4971
Bm1202.1	LAEIQDWTDK					4518
Bm1202.1	NYALCTWK					4301
Bm12108.1	GTEDEDVPESVYSSSGK										3875
Bm12108.1	VAEFYIAPASK										5068
Bm12108.1	EVVDFATHYEHSQYVK						4055
Bm12108.1	YIDPTLHDLLFNHYLAER						6714
Bm12235.1-DECOY	LGDLIQK		1															3596
Bm12235.1-DECOY	NEDVLAR		1															2824
Bm12253.1	LFDHDYTIYER						4398.5
Bm12253.1	VLQNIVQLSSLR						6136
Bm12253.1	LFDHDYTIYER					4389
Bm12253.1	VLQNIVQLSSLR					6158
Bm12263.1	DVYDSGTAFNYDGDYHR					4283	4306
Bm12263.1	GETYAYNGYSDEGYR					3934	3899
Bm12263.1	HEQIPGGYETYDR					3316.5
Bm12263.1	SYADWDEGR					3311.5	3301
Bm12292b.1-DECOY	NIETNWR			1															1183
Bm12292b.1-DECOY	YQEIQEQQK			3															3024
Bm12304.1	DQIVER	1															2323
Bm12304.1	VVSGQEVVTK	1															2792
Bm12315.1	SEYSQLEDDEYEAPFDPMAK					5716.5
Bm12315.1	WNPTCCVAFEYDPDNALR					6728
Bm12324.1	FVIPSTVYNPFLPENK					7424.5	7418
Bm12324.1	GPYAYTEYR						3445
Bm12324.1	YFSNDIQPEGCLPAGMFDIGR					7284
Bm12331.1	FVTNESTR	1															2288
Bm12331.1	YIKDNNLR	1															4397
Bm12331.1	LYAESVVR			1															3947
Bm12331.1	VIQGSVEAVNR			1															3428
Bm12331.1	YIKDNNLR			1															4367
Bm12331.1	MDGPCMDVGGFTR										5469
Bm12331.1	VITIGKPEEQFFK										5771
Bm12331.1	AAIDDMGLTTDEVVMIGDDIVSDVGGAQK						7869
Bm12331.1	GFTYETMNAAFR						5488
Bm12331.1	GVLEEFGDLNTNHPNCVLLGDAER						6556
Bm12331.1	QSWINHSIKPDLLADDLR						6099.5
Bm12336.1	LQLSDTSVDEWR					5237
Bm12336.1	LTADTQSVQGGIWNNVPVNVR					6323
Bm12345.1	IFNLSK										4200
Bm12345.1	VSSQGITITDNTR										3639
Bm12345.1	IIAALFPSDSTDAQYR					6040
Bm12345.1	IYQNQSNFDDYFLSSK					5941
Bm12345.1	WDNSYLEGSVTK					4551
Bm12345.1	YDSLTDAENADDWLK					5938
Bm12345.1	YWYKPTISR					3793
Bm12357.1-DECOY	IADLLYVVSER						6504
Bm12357.1-DECOY	MLICQSMIGHIMDSCEK						6223
Bm12361.1	FGFWFEDK					6675
Bm12361.1	LFITNTNSDWINPIK					6991
Bm12361.1	WTGGVFGR					4103
Bm12386a.1	LASYIEK													3466
Bm12386a.1	LASYIEKVR													3859
Bm12386a.1	GLWESAESSR		1															4144
Bm12386a.1	LASYIEK		1															3504
Bm12386a.1	TEVWSSTSK		1															3057
Bm12386a.1	ADLDQETLNR										3122
Bm12386a.1	AMYEGELQEAR										3841
Bm12386a.1	DNLHFVNELNK										4511
Bm12386a.1	EEAIGEWR						3671
Bm12386a.1	EIVYTFPR					4841					5330
Bm12386a.1	EQITVYEYDSQK	1		1		3992											4557		4551
Bm12386a.1	GGSGAIRPSNMEEISISDYR					4583.5	4910
Bm12386a.1	GLWESAESSR	1		1		3553	3566										4124		4123
Bm12386a.1	IINDTNSER										1630
Bm12386a.1	LADLEGR										2504
Bm12386a.1	LASYIEK	1		1							3159						3476		3484
Bm12386a.1	LSGLEAEINLLR					6859	6829
Bm12386a.1	NELQDDSTTK										1591
Bm12386a.1	NVTSYDEK			1															1985
Bm12386a.1	PIALTEYEQK	1															4663
Bm12386a.1	QMQELNYQLEDDQR					3913
Bm12386a.1	QNLEQGYAK										2292
Bm12386a.1	QQTIDESLSR										3117
Bm12386a.1	QTLDAEIAIYR						5256
Bm12386a.1	RYDDALR	1									1871						2095
Bm12386a.1	SKEEAIGEWR					2993	2998
Bm12386a.1	SYEAALNDR	1															3331
Bm12386a.1	TDMESWYK					3129	3110
Bm12386a.1	TEVWSSTSK	1		1													3022		3031
Bm12386a.1	TSYSTASTLEK			1															3247
Bm12386a.1	VQLSELR	1		1							3804						4074		4077
Bm12386a.1	VSSLEEEVSR			1															3748
Bm12399.1	AEHQHGLWWDCTR						3741.5
Bm12399.1	HVVAVADFYAEEPLHCMYK						5618
Bm12412c.1	AQFDYDPGQDDLIPCPQAGVPFK					7109
Bm12412c.1	DDHIWWQAR					4435
Bm12499a.1	AHFSVSLENAK						3440
Bm12499a.1	DDSVNDADLALLTSVFER						7756
Bm12499a.1	EHWCAYVR						3228.5
Bm12499a.1	DDSVNDADLALLTSVFER					7757
Bm12499a.1	EWYLNPSLQFK					6745
Bm12499a.1	NFTWIGSGLQR					5846
Bm12503.1	ESLPDGIK	1															3844
Bm12503.1	FDNLYGIR	1															5134
Bm12503.1	ILDEEVAR	1															3527
Bm12503.1	ILDEEVAR		1															3552
Bm12503.1	SSKPPYK		1															2049
Bm12503.1	VAVVAGYGDVGK		1															4399
Bm12503.1	VPAINVNDSVTK		1															4518
Bm12503.1	ESLPDGIK			1															3839
Bm12503.1	FDNLYGIR			1		4554													5141
Bm12503.1	GETEEEYEWCILQTLR					7326.5
Bm12503.1	ILDEEVAR			1							3193								3531
Bm12503.1	LTPEQAEYLGIPIEGPYKPDHYR						5831
Bm12503.1	QGIPVYAWK					5225	5191				5763
Bm12503.1	SKFDNLYGIR						4047
Bm12503.1	SSKPPYK			1															2020
Bm12503.1	VADISLAEFGR										6188
Bm12503.1	VAVVAGYGDVGK			1															4390
Bm12503.1	VIVTEIDPINALQAAMEGYEVK					7444	7844
Bm12503.1	VPAINVNDSVTK										4274
Bm12511.1	ALHNDILYVR					3975
Bm12511.1	ISGVPVDVLYAR					5944
Bm12511.1	SQLPINPLELFVGGLPPSTSK					7906
Bm12511.1	SYSELVQIMSSAK					6407
Bm12511.1	EEDEELVVSR		1															3844
Bm12511.1	EGTVEAVK		1															1955
Bm12511.1	IINVESDK		1															3032
Bm12511.1	LVFDEDDK		1															3898
Bm12511.1	ALHNDILYVR										4345
Bm12511.1	AYEDISK										1983
Bm12511.1	EEDEELVVSR	1		1							3513						3822		3818
Bm12511.1	EGTVEAVK	1		1							1730						1807		1921
Bm12511.1	IINVESDK	1		1							2668						3001		3009
Bm12511.1	ISGVPVDVLYAR			1							6619								6593
Bm12511.1	LVENDDSEDEESNENEGK										2059
Bm12511.1	LVFDEDDK	1		1							3616						3881		3881
Bm12511.1	QATNISFPK										4108
Bm12511.1	RENGKEEDEELVVSR	1									2723.5						3099
Bm12511.1	TPATPHPQTMSSK										2160
Bm12558.1	IFYFDVGHNER						4675
Bm12558.1	SSIAVPMSSWGAFR						5818
Bm12558.1	DVLAELQEK			1															5198
Bm12558.1	LAEVGLGGR			1															3798
Bm12558.1	YYLSLK			1															4834
Bm12558.1	DALNELIDK	1															5512
Bm12558.1	DVLAELQEK	1															5194
Bm12558.1	LAEVGLGGR	1															3794
Bm12558.1	FFDGLASGNEPIVSENGQLK					6209					6897.5
Bm12558.1	GVENDTER										920
Bm12558.1	HPPHGEQELASK										1271
Bm12558.1	IFYFDVGHNER					4692.5
Bm12558.1	LAEVGLGGR										3502
Bm12558.1	SEIIVHESR										2170
Bm12558.1	SSIAVPMSSWGAFR					6254.5
Bm12558.1	YAEGYLNESDANVELPEPK					5543					6137
Bm12565.1	EATIELIGK										5366
Bm12565.1	QLEQQR										558
Bm12565.1	QPKAQQIRR										1764
Bm12565.1	QQQEEAAR										1587
Bm12579.1	MAVDALEIDDAADPTSALEEILQNPDK					7652
Bm12579.1	SITLYDIR					5035
Bm12579.1	DDLAGDDDQR			1															1974
Bm12579.1	VVIESDEEEDNDR			1															3122
Bm12579.1	SDDEDDEEDDDGEDDEAK	1															1863
Bm12579.1	VVIESDEEEDNDR	1															3130
Bm12613.1-DECOY	DIQVASDTNR										2981
Bm12613.1-DECOY	IADQLVK										3542
Bm12613.1-DECOY	LRIVNNR										3357
Bm12613.1-DECOY	QPFDCRNELR										1045
Bm12638.1	DVLSDWLDSLYK						7852
Bm12638.1	NVTDFALWK						5928
Bm12638.1	DGEPYWNSPWGK					5539
Bm12638.1	NFITIR					4172
Bm12638.1	NVTDFALWK					5957
Bm12638.1	YNDEELLLVNNFCK					6609
Bm12639.1	AYHHGQWYDAR						2293
Bm12639.1	YLDHFNSFYR						4496
Bm12639.1	EIFPAGWER					5269
Bm12639.1	YDEWVELIK					6438
Bm12639.1	YLDHFNSFYR					4477
Bm12731.1	AIWLTNNGDFIGEQTR					6313.5
Bm12731.1	LLQPTIAAFVPR					6930
Bm12733.1	TINYQPVALGYR					5162
Bm12733.1	YEGYDNDFIQCVFEDSNVSGR					7258.5
Bm12733.1	CEENYIAEEEK	1	1	1							3210						3557	3587	3562
Bm12733.1	ETFEER	1	1	1													1908	2048	2019
Bm12733.1	NPLYTTTTSTVK	1	1	1							3746						4039	4047	4034
Bm12733.1	PLPYADTK	1		1													3450		3459
Bm12733.1	QLNTAGIR	1	1	1							2720						3051	3083	3057
Bm12733.1	SEITGNNDNR	1									1187						575
Bm12733.1	SGTGTDTGIGTGGEITGR	1	1	2							3589						3921	3929	3917.5
Bm12733.1	TIDDANNSYDK	1		1													2371		2400
Bm12766.1	EIVHIQAGQCGNQIGAK														4073
Bm12766.1	EVDEQMLNVQNK														3874
Bm12766.1	FPGQLNADLR														5252
Bm12766.1	INVYYNEATGGK														4206
Bm12766.1	LAVNMVPFPR														6325.5
Bm12766.1	NSSYFVEWIPNNVK														7235
Bm12766.1	TAVCDIPPR														3659
Bm12766.1	EEYPDR													1628
Bm12766.1	EIVHIQAGQCGNQIGAK						3508	3492			3773.5			4045.5
Bm12766.1	EVDEQMLNVQNK										4056			3850.5
Bm12766.1	FPGQLNADLR										5093			5239
Bm12766.1	IMNTFSVVPSPK										5941			6011
Bm12766.1	INVYYNEATGGK						3640	3618			3897			4178
Bm12766.1	IREEYPDR										1919.5
Bm12766.1	LAVNMVPFPR										5876			5941
Bm12766.1	LHFFMPGFAPLTSR						6263	7036
Bm12766.1	MAATFIGNSTAIQELFK						7413
Bm12766.1	NMMAACDPR										1906.5
Bm12766.1	NSSYFVEWIPNNVK						6768				7289			7235
Bm12766.1	TAVCDIPPR										3303			3623.5
Bm12766.1	YLTVAAIFR						6597	6536
Bm12780.1	AAYAEGFYR						3749
Bm12780.1	AGADELDDEEAYTYSYSLSR					5617	5600
Bm12780.1	PYGILSTDYIL					7704
Bm12784.1	ANNSILEDLPEVK			1															7497
Bm12784.1	DPFYTGLR			1															5155
Bm12784.1	YIILDNLQDQNEK			1															5791
Bm12784.1	ANNSILEDLPEVK		1															7505
Bm12784.1	DPFYTGLR		1															5166
Bm12784.1	GLITVNSPVVK		1															5441
Bm12784.1	ANNSILEDLPEVK	1															7499
Bm12784.1	GLITVNSPVVK	1															5450
Bm12784.1	YIILDNLQDQNEK	1															5792
Bm12784.1	AIVVTDGER										2856
Bm12784.1	ALFASGSPFPDVNYDGK						6465				7144
Bm12784.1	ANNSILEDLPEVK										7562
Bm12784.1	DPFYTGLR					4546	4561				4997
Bm12784.1	GAQYDLLIDNFMK					7278
Bm12784.1	GIYITINDNSISK						5211
Bm12784.1	HEIAFPAYR										4202
Bm12784.1	HGIAGLYPQPENMEQYIR						5967
Bm12784.1	IYQILSNWPEHDVR					5594.5
Bm12784.1	QHLGIHGLLPAAFETEELQVYR						6768
Bm12784.1	SQIYSVNYDELIYK					6258	6220
Bm12784.1	VRPTGIIGVSTVHGAFSEQIIR						5677
Bm12796.1	DATEVGVK		1															2173
Bm12796.1	GDFLIR		1															4606
Bm12796.1	LSVQDVMDCSGMEK		3															5969
Bm12796.1	QIWEAASK		1															3618
Bm12796.1	WVAEHGVK		1															2380
Bm12796.1	AALEEAK	3		1							1414						929		1482
Bm12796.1	AFYMQR					2260	2265				3319
Bm12796.1	AGVFMCGIGHFSNVPIFK						6539
Bm12796.1	DAQDNTLTESVDLLMPGVGEIVGGSMR					7352	7876
Bm12796.1	DATEVGVK	1		1													2074		2149
Bm12796.1	DGTGFLQVLLMDK					7531	7457				7739
Bm12796.1	EAPNGHELIADFWK					6120	6154				6759
Bm12796.1	ENDSVSCPR										1576
Bm12796.1	FICWLTNTNHIR						5378
Bm12796.1	FMTDTINKPILLNR										5767
Bm12796.1	FPSEIK	1									3216						3526
Bm12796.1	FQPPERPFLR					4280
Bm12796.1	GDFLIR	1		1							4429						4586		4589
Bm12796.1	GGNEPAVFR										3320
Bm12796.1	HLAEYAHVEAECPFITLDDLMEK						7016
Bm12796.1	HYEQEMLK										1608
Bm12796.1	IEELVCDTVDR	1		1			4102				4484						4692		4686
Bm12796.1	IIGNAPPGGIDNVLNEEASVDK										6705.5
Bm12796.1	KYGLADAFYLPPSNEQILK						6646
Bm12796.1	LCQTYDALTVNTECTVEIYGAIK						7095
Bm12796.1	LLADEEAK	1		1							2301						2595		2610
Bm12796.1	LSVQDVMDCSGMEK	4		5							5122						5687.5		5943
Bm12796.1	LYGTCPHGGYGLGLER					4360					4769
Bm12796.1	NSWGPTWGQK	3		2		4319.5	4350				4770						4932		5128
Bm12796.1	NVEIDPKPYYWYLDQR						6159
Bm12796.1	PILLNR										3627
Bm12796.1	PYYWYLDQR					5672	5652
Bm12796.1	QIWEAASK	1		1													3580		3600
Bm12796.1	SLMFFILR						7458
Bm12796.1	TLYQAMIITK										4680
Bm12796.1	TVYICPETGDDGNDGSELK	1		1							4742.5						4950		4948
Bm12796.1	VNHAVIAVGYGVQNGMEYFIIK						6545.5
Bm12796.1	VQIELDTSLSYITGVK						7174
Bm12796.1	WLQEHNVENEFGNTFTYGEDIAEAAER						7113
Bm12796.1	WVAEHGVK	1		1			1891				2030						2313		2356
Bm12796.1	YGLADAFYLPPSNEQILK					7310	7303.5				7581
Bm12796.1	YGLADAFYLPPSNEQILKK						6569
Bm12797a.1	ENCNLYLESLAAM					7013.5
Bm12797a.1	FCPGASSASAVADVVEALAK					7560.5
Bm12797a.1	GLVCENNYPYVR					4498
Bm12797a.1	HYDDYVK					1695
Bm12797a.1	NSWGTDWGEK					4319
Bm12797a.1	AVNWVTNK		1															3721
Bm12797a.1	ENCNLYLESLAAM		2															7414.5
Bm12797a.1	FVTEYK		1															3204
Bm12797a.1	GLVCENNYPYVR		1															5127
Bm12797a.1	HNELYK		2															1159
Bm12797a.1	HYDDYVK		1															2182
Bm12797a.1	ISINPK		1															2916
Bm12797a.1	LLAYAK		1															3274
Bm12797a.1	SYGDFDK		1															2894
Bm12797a.1	YSIYLMEK		1															4707
Bm12797a.1	AVNWVTNK	1		1							3398						3691		3700
Bm12797a.1	DNRPEPHR										710
Bm12797a.1	ENCNLYLESLAAM	2		2			7465				7763						7408		7408
Bm12797a.1	FCPGASSASAVADVVEALAK	1					7555.5				7824						7762
Bm12797a.1	FVTEYK			1			2623				2837								3169
Bm12797a.1	GLVCENNYPYVR	1		2			4571.5				4946						5102		5163
Bm12797a.1	HNELYK			2							1181								1078.5
Bm12797a.1	HYDDYVK	2		2							1868						2100		2168
Bm12797a.1	ISINPK			1															2863
Bm12797a.1	LLAYAK	1		1													3225		3241
Bm12797a.1	LSIQELLDCSGSGCR	1		2			6604				7206						7141		7148.5
Bm12797a.1	NSWGTDWGEK	1		1			4114				4425						4634		4623
Bm12797a.1	NVEEIQK			1							1857								2111
Bm12797a.1	QGHQTLFK	2		2							2131.5						3025		3057.5
Bm12797a.1	SSFMLGLTVMSDMAEEDMQDEFPVIK						7383
Bm12797a.1	SYGDFDK	1		1													2829		2830
Bm12797a.1	VSNMLHAR										1199
Bm12797a.1	YSIYLMEK	2		2							4488						5133.5		5132
Bm12797a.1	YVTAVR										2128
Bm12798b.1	FVQSLK		2															3082
Bm12798b.1	GLETYK		1															2403
Bm12798b.1	HDPSVPEPIR		1															3631
Bm12798b.1	KHDPSVPEPIR		3															3075
Bm12798b.1	LAGAIYLPFDNEEVLR		1															7535
Bm12798b.1	LSSSVPNSIDYR		1															4597
Bm12798b.1	LSVQDVMDCSGMEK		3															5969
Bm12798b.1	MIDEHNQR		3															856
Bm12798b.1	NSWGPTWGEK		1															4948
Bm12798b.1	VDLNEMSDWTEEEK		5															6126
Bm12798b.1	WVAEHGVK		1															2380
Bm12798b.1	FVQSLK	2															3041.5
Bm12798b.1	GLETYK	1															2335
Bm12798b.1	HDPSVPEPIR	2															3603.5
Bm12798b.1	IAALPVK	1															4125
Bm12798b.1	KHDPSVPEPIR	2															3053
Bm12798b.1	LHGYYPNLTAK	1															4378
Bm12798b.1	LSSSVPNSIDYR	1															4584
Bm12798b.1	LSVQDVMDCSGMEK	4															5687.5
Bm12798b.1	MIDEHNQR	2															483
Bm12798b.1	NSWGPTWGEK	1															4932
Bm12798b.1	VDLNEMSDWTEEEK	8															5313
Bm12798b.1	WVAEHGVK	1															2313
Bm12798b.1	LAGAIYLPFDNEEVLR							7287
Bm12798b.1	VDLNEMSDWTEEEK							4201
Bm12798b.1	VLAFYGPVSVSLHASSPSFR							6561
Bm12798b.1	FVQSLK			2															3052.5
Bm12798b.1	GLETYK			1															2390
Bm12798b.1	HDPSVPEPIR			2															3620
Bm12798b.1	KHDPSVPEPIR			3															3049
Bm12798b.1	LAGAIYLPFDNEEVLR			2															7534.5
Bm12798b.1	LHGYYPNLTAK			1															4388
Bm12798b.1	LSSSVPNSIDYR			2															4537.5
Bm12798b.1	LSVQDVMDCSGMEK			5															5943
Bm12798b.1	MIDEHNQR			6															714
Bm12798b.1	NSWGPTWGEK			1															4927
Bm12798b.1	VDLNEMSDWTEEEK			5															6056
Bm12798b.1	WVAEHGVK			1															2356
Bm12798b.1	AGVFMCGIGHSSNVPVFI					7383
Bm12798b.1	KHDPSVPEPIR					2504
Bm12798b.1	LAGAIYLPFDNEEVLR					7314
Bm12798b.1	LHGYYPNLTAK					3807
Bm12798b.1	LSSSVPNSIDYR					3997
Bm12798b.1	NSWGPTWGEK					4680.5
Bm12798b.1	VDLNEMSDWTEEEK					4291
Bm12798b.1	AGVFMCGIGHSSNVPVFI						7161
Bm12798b.1	EADSISCPR										2165
Bm12798b.1	FVQSLK						2483				2740.5
Bm12798b.1	GGNEPAVFR										3320
Bm12798b.1	GLETYK										2099.5
Bm12798b.1	GLETYKVDLNEMSDWTEEEK						5677
Bm12798b.1	HDPSVPEPIR						3047				3280.5
Bm12798b.1	IAALPVK										3860
Bm12798b.1	IHTLYQQHYSK						2244				2341
Bm12798b.1	KHDPSVPEPIR						2487				2674.5
Bm12798b.1	LAGAIYLPFDNEEVLR						7304				7599.5
Bm12798b.1	LAGAIYLPFDNEEVLRK						6509
Bm12798b.1	LHGYYPNLTAK						3807.5				4126
Bm12798b.1	LSSSVPNSIDYR										4336
Bm12798b.1	LSVQDVMDCSGMEK										5122
Bm12798b.1	MIDEHNQR										691
Bm12798b.1	NSWGPTWGEK						4415				4770
Bm12798b.1	VDLNEMSDWTEEEK						4929.5				6068
Bm12798b.1	VLAFYGPVSVSLHASSPSFR						6653
Bm12798b.1	WVAEHGVK						1891				2030
Bm12799.1	GIGGNGPAVFR					4003
Bm12799.1	KHDPSVPEPIR					2504
Bm12799.1	LHGYYPDLTAK					3807
Bm12799.1	NSWGPTWGQK					4319.5
Bm12799.1	VDLNEMSDWTEEEK					4291
Bm12799.1	YGLVDAVYLPPNK					6000.5
Bm12799.1	AGVFMCGIGR	2	1	2			3865				4698						4501	4433	4439
Bm12799.1	APIELSVQDVMDCSGVSK	7	5	7			5837.5				5849						7027	7059	7027
Bm12799.1	EIAALPVR	2	1	2			4103				4528						4728	4726	4728
Bm12799.1	FSNVPIFK	2	1	2			4995				5579						5631	5622	5642
Bm12799.1	FVQSLK	2	2	2			2483				2740.5						3041.5	3082	3052.5
Bm12799.1	GIGGNGPAVFR	4	4	4			4006				4657						4814.5	4825.5	4808
Bm12799.1	GLETYK	1	1	1							2099.5						2335	2403	2390
Bm12799.1	GLETYKVDLNEMSDWTEEEK						5677
Bm12799.1	HDPSVPEPIR	2	1	2			3047				3280.5						3603.5	3631	3620
Bm12799.1	IHTLYQQHYSK						2244				2341
Bm12799.1	KAPIELSVQDVMDCSGVSK										6363
Bm12799.1	KHDPSVPEPIR	2	3	3			2487				2674.5						3053	3075	3049
Bm12799.1	LHGYYPDLTAK			1			3807.5				4118								4388
Bm12799.1	LLTNLMK										5770
Bm12799.1	MIDEHNQR	2	3	6							691						483	856	714
Bm12799.1	NSWGPTWGQK	3		2			4350				4770						4932		5128
Bm12799.1	VDLNEMSDWTEEEK	8	5	5			4929.5				6068						5313	6126	6056
Bm12799.1	VLALYGPISVSLYSSSPSFVAYR						7645
Bm12799.1	YGLVDAVYLPPNK	4	5	4			5961				6653						6659	6702	6654
Bm12799.1	YGLVDAVYLPPNKEEILK						6333
Bm12803.1	SVDYWLLK					5877
Bm12803.1	SYPYQGYQNTCR					3284
Bm12811a.1	GTGEGLFDHIAECMAR						5896
Bm12811a.1	PYVTVGVDGSVYR						4823
Bm12811a.1	DAHMAGTIFR										3872
Bm12811a.1	DVVTLLR	1	1	1							5255						5351	5364	5351
Bm12811a.1	EILEDEER			1															3095
Bm12811a.1	GAALVAAVATR	1	1	1													4573	4587	4570
Bm12811a.1	GFSASNVEDK	1	1	1							2778						3121	3151	3120
Bm12811a.1	GSVDFGHTEK	1		1													2197		2240
Bm12811a.1	IEQLIDK	1	1	1							3276						3570	3600	3582
Bm12811a.1	LINWTK			1															4234
Bm12811a.1	MLPSFVR										5248
Bm12811a.1	QNLLFNGDYEAISK		1	1							6989.5							7488	7484
Bm12811a.1	SLMLNDDDLK	1		1							4999						5119		5125
Bm12811a.1	SQINGGNTR			2							1003								826
Bm12811a.1	VMDELLK	2		2							4346						4088.5		4085.5
Bm12811a.1	VPESIMR										3203
Bm12811a.1	YVSEVEK	1	1	1							1853						2059	2165	2136
Bm12813.1	AEVYLSNFR					6899
Bm12813.1	DIADDELDDICQILHK					7012
Bm12813.1	SEVEVFSWK					5399
Bm12835.1	LDQAVSALK										3535
Bm12835.1	TIDDLENK										2711
Bm12845a.1	ANYHMSGAEYLASIYGTEK					6001	5965
Bm12845a.1	FGPIDEMNVCDNIGEHMIGNVYVK						6950
Bm12845a.1	GGGYYGGGNWHEGR					2864.5	2838
Bm12845a.1	VNCSFYFK					4387	4396
Bm12845a.1	WFNGSPVYAELSPVTDFR					7400	7367
Bm12858.1	GEAFVAFIDDESASK	1															6727
Bm12858.1	GLPYDRPGADR	1															3106
Bm12858.1	LAGLPYGCTK	1															4587
Bm12858.1	YVELIPEQ	1															6319
Bm12858.1	ADFDAAMQR										3403
Bm12858.1	ALDGGLDPYGGGR					4024					4339.5
Bm12858.1	DIIDFFQPLR					7488
Bm12858.1	EFFGEAAR					3505					3841
Bm12858.1	EYIQHR										952
Bm12858.1	FFEPLEIADR										6941
Bm12858.1	GEAFVAFIDDESASK						6053				6771
Bm12858.1	GLPWSCTEDDLR					5296	5258				5862
Bm12858.1	LAGLPYGCTK										4357
Bm12858.1	NYMGSR										1382
Bm12858.1	RYVELQQVSSMESDYDDSDRR						4408
Bm12858.1	YGGSGDGYDDGYGGGR						2718
Bm12858.1	YVDIYPSSYGEMLR					5480	6242
Bm12858.1	YVELQQVSSMESDYDDSDRR					4863
Bm12863.1	IEDPYGYSYGYGTGLTAGK					5526
Bm12863.1	QDSYQK					2416
Bm12863.1	QDSYQKALADGK					2677
Bm12863.1	IDEVHDNQNR										1131.5
Bm12863.1	IEEEDPNGER										1809
Bm12863.1	VVQLVAAVENVVK										7407
Bm12867.1	FNYGLVR					4239
Bm12867.1	SYNSIEQSYR					3207
Bm12876.1	ALASYPLEGDAMEWIDINK					7196
Bm12876.1	SWCIYCK					4110
Bm12899.1	DVEDWFK						5335
Bm12899.1	FLDEADHFLTGVR						5533
Bm12899.1	DVEDWFK					5356
Bm12899.1	FLDEADHFLTGVR					5568
Bm12899.1	KVEDDFFK					3361
Bm12929.1	ELAPIDIDWYYTR					7191
Bm12929.1	VPDWSDLVK					5713
Bm12956.1	IQEFFGR														4673
Bm12956.1	SQLPQASMSDDITTGNK														4706
Bm12956.1	VQDGVLSINNK														4191
Bm12956.1	IQEFFGR											4642
Bm12956.1	VQDGVLSINNK											4188
Bm12956.1	IQEFFGR												4649
Bm12956.1	VQDGVLSINNK												4181
Bm12956.1	LENQGDDDPSIFSVLDPPSFCK													7662
Bm12956.1	SMWDNALNFR													6799
Bm12956.1	SQLPQASMSDDITTGNK													4683
Bm12956.1	TDQWSSQLHQR													3255
Bm12956.1	VQDGVLSINNK													4174
Bm12956.1	IQEFFGR		1															4665
Bm12956.1	SMWDNALNFR		1															5987
Bm12956.1	SQLPQASMSDDITTGNK		2															3888.5
Bm12956.1	VIGNLTEQQK		1															3392
Bm12956.1	VQDGVLSINNK		3															4201
Bm12956.1	ELEMFTNR										3943
Bm12956.1	IQEFFGR	2		2		4050	4065				4491						4663		4661
Bm12956.1	LENQGDDDPSIFSVLDPPSFCK	1				7443.5	7432				7717						7639
Bm12956.1	SMWDNALNFR	2		2		5447.5	5452.5				6861						5975.5		5967.5
Bm12956.1	SQLPQASMSDDITTGNK	2		2							3556						3890		3882.5
Bm12956.1	TDQWSSQLHQR	1		1		2775	2909.5				2895						3281		3291
Bm12956.1	VIGNLTEQQK	1		1							3005						3363		3374
Bm12956.1	VQDGVLSINNK	2		3							3926						4153		4180
Bm13317.1	AIDVIK								3269
Bm13317.1	AVEATDIAIGR								4362
Bm13317.1	AVEATDIAIGR												4533
Bm13317.1	DETDEFLK												4274
Bm13317.1	PIILSDEGR												4152
Bm13317.1	AEFTFPALFPPESHK					6774	6740				7290
Bm13317.1	AIDVIK									3263	3214
Bm13317.1	AIKGNGR	1															623
Bm13317.1	AVEATDIAIGR		1	1						4335	4304							4541	4523
Bm13317.1	DETDEFLK	1	1	1								4278					4273	4285	4272
Bm13317.1	DETDEFLKPIILSDEGR					6378.5	6360.5				7069
Bm13317.1	DGDTLIFFDYR					7365	7069
Bm13317.1	DLNSNIK										2135
Bm13317.1	EITECMGMER										3678
Bm13317.1	EMALCDVAPTVLK	1									6700						5822
Bm13317.1	EQYGEISTIVGR		1							5339	5307	5410						5420
Bm13317.1	GNAILNAK										2508
Bm13317.1	HPFVMCNFAPPDMVGHTGVYEAAVK						6086
Bm13317.1	IYEACK										1543
Bm13317.1	LYIQFFGDGR					6435.5	6385
Bm13317.1	NVLAEWLSVNGLTQFHCAETEK						7230
Bm13317.1	PIILSDEGR	1	1	1								4157					4157	4177	4157
Bm13317.1	QFANEER									1645	1580
Bm13317.1	VATYDLEPPMSSAAVADK										5926
Bm13317.1	VCLVVIDGWGISNETK						7084
Bm13317.1	VCYDALIGGVGEK	1	1	1						5825.5	5791	5856					5856	5872	5853
Bm13317.1	VIEQLHMK										2976
Bm13317.1	VMGVPLPSEMTGQPLVNEA										7710
Bm13317.1	VVYQDIVR										4270
Bm13317.1	YAHVTFFFNGGVEK						5503
Bm13317.1	YYAMDR										2423
Bm13341.1	QMYEIWR					4362
Bm13341.1	WPITPSGFENFTDK					6744
Bm13341.1	YDYLLELDNIR					6927
Bm13580.1	IVYFFR					5427
Bm13580.1	YDSSEEGEEVISWR					5003
Bm13585.1	ENIAFLLR			1															6590
Bm13585.1	QLTVDLEK			1															4328
Bm13585.1	ENIAFLLR	1															6592
Bm13585.1	QLTVDLEK	1															4332
Bm13585.1	ENIAFLLR										6656
Bm13585.1	QLTVDLEK										4117
Bm13652.1	LLPVSLR										5224
Bm13652.1	LTKEIEGLK										6192
Bm13653.1	HFSVEGQLEFR							4619.5
Bm13653.1	NPDDISNEEYAEFYK							4898
Bm13653.1	EDQTDYLEER									3443
Bm13653.1	YQALTEPAELETGK									4983
Bm13653.1	CLELFDEIAEDK				6497
Bm13653.1	QIYFITGESR				4788
Bm13653.1	SLSNDWEDHLAVK				4622
Bm13653.1	EAVASSAFVER															4106
Bm13653.1	EGLELPESEEEK															4601
Bm13653.1	QVNDPELTR															3050
Bm13653.1	ADLVNNLGTIAK	2	2	1							5438	5505	5507	5518	5527		5669	5671	5504
Bm13653.1	ALLFVPQR			1							5801.5								5848
Bm13653.1	APFDLFENK	2	1	2		5577	5537				6238			6214	6214		6202	6235	6196
Bm13653.1	CLELFDEIAEDK	2	1	2		6517					7171						7101.5	7138	7101.5
Bm13653.1	DECVPNLVGAEEDASR	1	1	1							5331			5445	5460		5451	5451	5448
Bm13653.1	DSSTMGYMAAK										2382
Bm13653.1	DYVSRMKENQK					5205
Bm13653.1	EAVASSAFVER	1	1	1		3505					3802		4091		4103		4120	4117	4086
Bm13653.1	EDQTDYLEER	1	1	1		3179	3174				3393	3721	3730	3686	3717		3705	3733	3705
Bm13653.1	EGEIEDVGEDEEEDK	1	1	1							3324						3651	3680	3651
Bm13653.1	EGEIEDVGEDEEEDKK	2	1	2							2783.5				3149		3146	3176	3138.5
Bm13653.1	EGLELPESEEEK	2	1	1							4379		4600	4562	4602		4605.5	4602	4581
Bm13653.1	ELISNSSDALDK	2	1	1							3818	4053	4059	4040	4072		4076.5	4070	4057
Bm13653.1	EMLQQSK	1									864						484
Bm13653.1	EVSDDEAEEEK	2	1	1							1534			1763	1588		1598	1822	1798
Bm13653.1	EVSDDEAEEEKK										1168
Bm13653.1	FENLCK	1		1							2479						2778		2784
Bm13653.1	FYEQFSK	1	1	1		3333					3589						3876	3893	3874
Bm13653.1	FYTSASSEEMTSLK	1	1	1		4407					4830			4092	4560		4113	4123	4110
Bm13653.1	GFEVIYMTDPIDEYCVQQLK		1			7204	7107				7521							7363
Bm13653.1	GVVDSEDLPLNISR	2	4	2							6226	6226			6235		6242	6279.5	6230.5
Bm13653.1	GVVDSEDLPLNISREMLQQSK										7515
Bm13653.1	HFSVEGQLEFR						4675
Bm13653.1	HLEINPDHSVIK					3250	3233				3489			3764	3803
Bm13653.1	HNDDDCYQWESSAGGSFIIR					5650	5664
Bm13653.1	HSQFIGYPIK					4029	4031				4413				4640
Bm13653.1	ITLYIK	1															5030
Bm13653.1	ITPNKADK										2211
Bm13653.1	KEGEIEDVGEDEEEDKK										2321
Bm13653.1	KFEEDK										328
Bm13653.1	LGIHEDSTNR	1	1	1			1781				1915.5				2172		2195	2257	2229
Bm13653.1	LGLDITEDEEDEAIASVSGEK	2		2		6622	6619				7204			7149	7156		7135.5		7138.5
Bm13653.1	LSEFLR	1	1	1							4102			4308	4334		4318	4330	4321
Bm13653.1	LVSSPCCIVTSEYGWSANMER					6041.5	6183
Bm13653.1	NPDDISNEEYAEFYK	3	3	3		5178.5	5030				5430			5599	5677		5685	5703	5694
Bm13653.1	QIYFITGESR	2	1	2		5884.5	4781				6349	5378					6377.5	7380	6377
Bm13653.1	QVNDPELTR	1	1	1							2686	3058		3015	3017		3034	3058	3034
Bm13653.1	SLSNDWEDHLAVK			1		4634	4618				5084								5214
Bm13653.1	TLTIMDTGIGMTK	3	1	3							6084.5						5753	5767	5757
Bm13653.1	VFIMENCDELMPEYLNFIK					7342	7698
Bm13653.1	YHEDEELNK	2	2	2							1680.5				1898		1871.5	2008	1973.5
Bm13653.1	YQALTEPAELETGK										4936
Bm13654.1	DLPFDSAATLQVNPPTAYR					6816
Bm13654.1	WMGAPINPADINQLQGVYPR					7020
Bm13654.1	AGDLVVQNGANSSVGR										3551
Bm13654.1	AKNAQLALNCVGGR						6967
Bm13654.1	EAMFEELQDLIK						7104.5				7744
Bm13654.1	EIGADEVFTEEEMK										5676
Bm13654.1	ENLDVLVR										4905
Bm13654.1	KPPLPAVGGMEGFGEVEEIGSGVTTLR						6928.5
Bm13654.1	TAITNAMNSSGTK										2976
Bm13654.1	VGDWVLPGISSAGSWR						7223
Bm13654.1	WMGAPINPADINQLQGVYPR						7006.5
Bm13654.1	YGHPPDVLNLVTK										5820
Bm13657a.1	ELESLLGDEQVASCPLLILGNK					7548
Bm13657a.1	MAQHVPTLHPTSEELSLGGIR					4992
Bm13657a.1	QGYGEGFR					2635
Bm13657a.1	WLSQYLD					6323
Bm13658.1	LLLIGDSGVGK	1															5772
Bm13658.1	QWLQEIDR	1															5237
Bm13658.1	VSINPEYDYLFK	1															7833
Bm13658.1	LLLIGDSGVGK			1															5780
Bm13658.1	VSINPEYDYLFK			1															7833
Bm13658.1	FADDTYTESYISTIGVDFK														7407
Bm13658.1	LLLIGDSGVGK														5689.5
Bm13658.1	QWLQEIDR														5257
Bm13658.1	SCLLLR														4267
Bm13658.1	FADDTYTESYISTIGVDFK													7404
Bm13658.1	LLLIGDSGVGK													5684.5
Bm13658.1	QWLQEIDR													5227
Bm13658.1	SCLLLR													4241
Bm13658.1	EYADQLGIPFLETSAK					7150.5					7492
Bm13658.1	FADDTYTESYISTIGVDFK					7161	7153.5
Bm13658.1	GAHGIIVVYDITDQESFNNVK						6124
Bm13658.1	LLLIGDSGVGK										5740
Bm13658.1	LQIWDTAGQER					4609	4605				5067
Bm13658.1	LQIWDTAGQERFR						5674
Bm13658.1	MGPIQQVGTGPSVR										4451
Bm13658.1	QWLQEIDR					4675	4640				5133
Bm13658.1	SCLLLR										4043.5
Bm13658.1	SSTNVEQAFLTMASEIK					7014.5	7530.5
Bm13658.1	TITSSYYR					2882					3065
Bm13658.1	VSINPEYDYLFK					7624	7625				7877
Bm13660.1	DSTVAVVVYDITNANSFHQTSK						6909
Bm13660.1	LQLWDTAGQER						4605
Bm13660.1	LQLWDTAGQERFR						5674
Bm13660.1	WIDDVR						3350
Bm13660.1	HDMQEVK										867
Bm13660.1	IAGALPGIEADQR										4828
Bm13660.1	LQLWDTAGQER										5067
Bm13660.1	LSDAPIR										3166.5
Bm13660.1	LVFLGEQSVGK										5584
Bm13660.1	QVSTEEGER										1111
Bm13660.1	SLIPSYIR										5818
Bm13660.1	WIDDVR										3656
Bm13661.1	EIAEAYLGK							3695
Bm13661.1	TIETVLDDAISWLESHR							8010
Bm13661.1	EIAEAYLGK														4288
Bm13661.1	IINEPTAAAIAYGLDK														6789
Bm13661.1	NELESYAYSLK														5623
Bm13661.1	DASVEELQEHK		2															3012.5
Bm13661.1	EIAEAYLGK		1															4297
Bm13661.1	IINEPTAAAIAYGLDK		6															6873.5
Bm13661.1	LIGDAAK		1															2160
Bm13661.1	LSPEDIER		1															3854
Bm13661.1	NELESYAYSLK		1															5605
Bm13661.1	VLEDSDIQK		1															3041
Bm13661.1	ALSTQHQVR										1340.5
Bm13661.1	DASVEELQEHK	1		1													2992		2988
Bm13661.1	DNHILGK			1							1630								1805
Bm13661.1	DQGAPAPEGAAPGEDK	1		1													2992		2990
Bm13661.1	DVDEIVLVGGSTR	1		1							5770						5852		5843
Bm13661.1	EFFNGK										2925
Bm13661.1	EIAEAYLGK	1		1							4029						4287		4286
Bm13661.1	EQVEAR	1		2							737						178		165
Bm13661.1	FDLTGIPPAPR	1		2							6253						6336		6283
Bm13661.1	FESLNMDLFR					5772.5	6675
Bm13661.1	HAVVTVPAYFNDAQR					4777
Bm13661.1	HWPFAVMDK					4167	4931
Bm13661.1	IINEPTAAAIAYGLDK	6		5		6139	6109.5				6800						6797		6795
Bm13661.1	ITITNDHNR			1															2059
Bm13661.1	ITPSYVAFTGESGER					4899.5	4871				5356
Bm13661.1	LEIESLYDNEDFSETLTR					6915	6906
Bm13661.1	LIGDAAK	2		1							1901						2058.5		2136
Bm13661.1	LSPEDIER	1		1							3541						3835		3830
Bm13661.1	MINDAEK	1															1058
Bm13661.1	NELESYAYSLK	1		1							5540						5597		5605
Bm13661.1	NTVIPTK	1		1							2459						2776		2781
Bm13661.1	SQIFSTAADNQPTVTIQVYEGER					6222	6195
Bm13661.1	SQIFSTAADNQPTVTIQVYEGERPMTK						5739.5
Bm13661.1	TFAPEEISAMVLGK					6331.5
Bm13662b.1	ETAESYLGTTVHNAVVTVPAYFNDSQR						7025
Bm13662b.1	STNGDTFLGGEDFDNALVHYLAAEFK						7775
Bm13662b.1	FEQLVADLIK					6451
Bm13662b.1	RFDDPEVQK					2181
Bm13662b.1	VINEPTAAALSYGLDK					5611
Bm13662b.1	DQIENMIR		1															3798
Bm13662b.1	EAIGSLQQQSLK		1															4296
Bm13662b.1	NTTIPTK		1															2187
Bm13662b.1	QLLANR		1															2494
Bm13662b.1	VEVCNQAESVIQDTDSK		1															5051
Bm13662b.1	VYQGER		2															1101.5
Bm13662b.1	DQIENMIR			1															4659
Bm13662b.1	EAIGSLQQQSLK			1															4284
Bm13662b.1	IAGLNVLR			2															4304.5
Bm13662b.1	NTTIPTK			1															2164
Bm13662b.1	VEVCNQAESVIQDTDSK			1															5031
Bm13662b.1	VYQGER			4															982.5
Bm13662b.1	DNETTANIR	1									1922						2193
Bm13662b.1	DQIENMIR	2															4216
Bm13662b.1	EAIGSLQQQSLK	1									4009						4285
Bm13662b.1	EQQIVIR										3194
Bm13662b.1	GVFEVK										3470
Bm13662b.1	IAGLNVLR										5307
Bm13662b.1	LFEAVYK										4495
Bm13662b.1	MAAENTQSSSGAQEAQTAEEPK										2725.5
Bm13662b.1	NTTIPTK	1									1889						2097
Bm13662b.1	QAVTNSQNTLYATK										3195
Bm13662b.1	SQVFSTAADGQTQVEIK										4984
Bm13662b.1	VEVCNQAESVIQDTDSK	1									4891						5033
Bm13662b.1	VIENAEGIR										2915
Bm13662b.1	VINEPTAAALSYGLDK										6197
Bm13662b.1	VQQTVHEVFGK										3053
Bm13662b.1	VYQGER										1130.5
Bm13663.1	FESIILPILNK														7535
Bm13663.1	NAFDEFDR														4602
Bm13663.1	SQFEELAQPLLDR														6952
Bm13663.1	TEDWLYDEGEDVEK														5702
Bm13663.1	TTMNQDEAVAR														2683
Bm13663.1	APEAMETDDAK	1	1	1							1288						2358	2408	1518
Bm13663.1	CAILSPAFK			1							5172								5295
Bm13663.1	DITENSSHGMR										1785
Bm13663.1	EENTNASSNDVVLPAEEEEK										4267
Bm13663.1	FESIILPILNK	1				7294					7604.5			7537			7540
Bm13663.1	FIPCEMIQLPNDDIGLK					7261	7252				7536
Bm13663.1	FSDQVTQK										2188			2471
Bm13663.1	GENPASDHAPK	1	2	2							1255						562	1512	1469.5
Bm13663.1	HIGSWVIK					3745.5	3733
Bm13663.1	IDVTSNK			1															1801
Bm13663.1	IGQSEGGENDVFIEHDEFPYSK					5299	5236.5				5823
Bm13663.1	INPNGIFSVCSANTFETVETSPSDTQIQK					6937	6926
Bm13663.1	ITSEVFGK			1							3481								3767
Bm13663.1	KTEPPIIFVYQIQDEQQK					6305
Bm13663.1	LFYDTYK	1		1		4019	4036				4414						4618		4610
Bm13663.1	LLDECEK	1	1	1							2173						2433	2498	2473
Bm13663.1	LPNSSAPK	1		1													1863		1968
Bm13663.1	LSDVFAEFISDEDAENLR					7379	7376				7657
Bm13663.1	MLTLYR										4579
Bm13663.1	NAFDEFDR	1	1	1		3987					4381			4550			4568	4583	4564
Bm13663.1	NAVEEYVYYMR					4775	4689
Bm13663.1	NTIINFK										4513
Bm13663.1	NVAPGPNNEAK	1	1	1													1927	2064	2035
Bm13663.1	NVTDCVVSVPFYFADAQR			1		7223	7212				7520								7460
Bm13663.1	QDLPAENEAPR	1															3400
Bm13663.1	QEPFQVDASYSYPNQVPHPAR					5569	5529.5
Bm13663.1	QGGIETIANDYSLR	1				6030	5302										7214
Bm13663.1	QMSTNSTSIPLNIECFMNDMDVTGK					4396	7651
Bm13663.1	QQLNTNIK		1	1														2835	5528
Bm13663.1	SMGVAAR										1719
Bm13663.1	SQFEELAQPLLDR										7007			6962
Bm13663.1	SVVGFDFGNVNSFIAVAR						8038
Bm13663.1	TDANNVNELGMEVD			1							5719								4921
Bm13663.1	TEDWLYDEGEDVEK	2		1		5108	5077				5636			5689			5690		5681
Bm13663.1	TEDWLYDEGEDVEKK					4452	4471.5
Bm13663.1	TEPPIIFVYQIQDEQQK	1				7161	7151										7397
Bm13663.1	TTMNQDEAVAR										1951
Bm13663.1	TVTVDLPVEEHVPCIVANEPQVIQFEK					7161	7145
Bm13663.1	VFTPEQVVATFLVK					7769	7764
Bm13663.1	VISAVEEK	1	1	1							2342						2642	2694	2650
Bm13663.1	VLLANLLSECGK					6329					7045
Bm13663.1	VQYFNEER	1	1	1		3076					3292						3623	3655	3628
Bm13663.1	WLDDQR	1	1	1							2779						3092	3128	3100
Bm13663.1	YAHLGSSDMEK	2		1							2411.5						2799		2800
Bm13664.1	GFAFVTFEHR						5159
Bm13664.1	SDEHWSVSCPYK						3487.5
Bm13667a.1	ELVLNAVALATIR						7193
Bm13667a.1	GSTFVQGFLDSQWKPGMTAEK						6563
Bm13667a.1	ELVLNAVALATIR					7212
Bm13667a.1	GSTFVQGFLDSQWK					7058
Bm13668.1	ASAGEYISSK			1															2799
Bm13668.1	DIAYEPEIEI			1															7466
Bm13668.1	DIAYEPEIEI					7159
Bm13668.1	MVATMAGGAADCQFWTR					5082.5
Bm13668.1	YCTLYELR					4584
Bm13668.1	GGIIVAVDSR						3978
Bm13668.1	YCTLYELR						4596
Bm13668.1	YFQNVLYSYR						5516
Bm13669.1	GVNTFSPEGR		1															3513
Bm13669.1	SIGAASDGAEQTLK		1															3652
Bm13669.1	GVNTFSPEGR	1															3482
Bm13669.1	LTSSNVELVAITPMK	1															5930
Bm13669.1	SIGAASDGAEQTLK	1															3623
Bm13669.1	TIEGVILAAEK	1															6084
Bm13669.1	AQIEAQNFWFTYNR					6630
Bm13669.1	EQYHESISLVEAEK					3920
Bm13669.1	LFQVEYAIEAVK					6654
Bm13669.1	GVNTFSPEGR			1															3490
Bm13669.1	LGSTSIGIR			1															4063
Bm13669.1	SIGAASDGAEQTLK			1															3625
Bm13669.1	TIEGVILAAEK			1															6076
Bm13669.1	AQIEAQNFWFTYNR						6601
Bm13669.1	EQYHESISLVEAEK						3905
Bm13669.1	ERLDILIAEL						7338
Bm13669.1	GVNTFSPEGR										3160.5
Bm13669.1	IALSILK										5786
Bm13669.1	LFQVEYAIEAVK						6626
Bm13669.1	LGSTSIGIR										3791
Bm13669.1	LMVNDAIEK										3981
Bm13669.1	LTSSNVELVAITPMK										6690
Bm13669.1	QVMEEK										1064
Bm13669.1	SIGAASDGAEQTLK										3290
Bm13669.1	VDSHVAVTFAGLIADSR						6308
Bm13670a.1	DYVILAADR	1															5122
Bm13670a.1	SDMSEEDGIGLLK	1															5703
Bm13670a.1	FILGDK										3832
Bm13670a.1	SDMSEEDGIGLLK										5657
Bm13670a.1	SIAEALR										3287
Bm13670a.1	DYVILAADR					4515
Bm13670a.1	TQDYYVVDTLIGGYDSIENK					7307
Bm13670a.1	AFLGSVDYLGNGIIDQPYIFR						7663
Bm13670a.1	LAMICIGEDGDVAQFGDWCK						7278
Bm13670a.1	TQDYYVVDTLIGGYDSIENK						7302.5
Bm13672a.1	EGMNPDELFEATAQSMLSAMER						8046
Bm13672a.1	VYIGLGGFHSDAK						6475
Bm13672a.1	DAASGWGAIVYTITK					7340
Bm13672a.1	FGGYFTEPLIAGLDPTTNK					7359
Bm13672a.1	VYIGLGGFHSDAK					4488
Bm13673.1	ALDGVVLATENK	1															4995
Bm13673.1	NDVNAK	1															41
Bm13673.1	ALDGVVLATENK			1															4994
Bm13673.1	NDVNAK			1															31
Bm13673.1	GESDHYGFSLTTFSPSGK					6290.5
Bm13673.1	ISQHIGCVYSGMGPDYR					3777
Bm13673.1	GESDHYGFSLTTFSPSGK						6250
Bm13673.1	ISQHIGCVYSGMGPDYR						4291
Bm13675.1	FIANTK			2															2274
Bm13675.1	IECQSYK			1															1890
Bm13675.1	ILPTEEVEELIK			1															7302
Bm13675.1	LTLEDPVTVGYIAR			1															7010
Bm13675.1	AITIFSPDGHLFQVEYAQEAVK						7080
Bm13675.1	ALSQVVQSGAQNIEIAVMK						6913
Bm13675.1	ILPTEEVEELIK														7313
Bm13675.1	LTLEDPVTVGYIAR														7021
Bm13675.1	EYLEEHYNDETTADEASVLK					4505
Bm13675.1	ILPTEEVEELIK					6946
Bm13675.1	TEPSGAYYEYSANSTGR					3678
Bm13675.1	ILPTEEVEELIK													7310
Bm13675.1	LTLEDPVTVGYIAR													7028
Bm13675.1	EYLEEHYNDETTADEASVLK										4966
Bm13675.1	FIANTK										1904
Bm13675.1	GSTAVGVR										1571
Bm13675.1	IECQSYK										1635
Bm13675.1	ILPTEEVEELIK										7381
Bm13675.1	LTLEDPVTVGYIAR										7072
Bm13675.1	NCVVIGVEK										3689
Bm13676b.1	HEIVPK		1															1634
Bm13676b.1	IFQVEYAQK		1															4673
Bm13676b.1	LYVENANPR		1															3373
Bm13676b.1	LYVENANPR	1															3343
Bm13676b.1	SSIGTGYDLAAATFSPDGR	1															7494
Bm13676b.1	FEDIPMQQLVNEAAR										7220
Bm13676b.1	HEIVPK										1423
Bm13676b.1	LYVENANPR										2969
Bm13676b.1	SSIGTGYDLAAATFSPDGR										7535
Bm13676b.1	EAEAWAK			1															2468
Bm13676b.1	FEDIPMQQLVNEAAR			1															7159
Bm13676b.1	IFQVEYAQK			1															4653
Bm13676b.1	SSIGTGYDLAAATFSPDGR			1															7490
Bm13676b.1	ALLDYAVSEALNYLK						7827
Bm13676b.1	FEDIPMQQLVNEAAR					6634.5
Bm13676b.1	LANQLAEYVHVYTLGISR						7009
Bm13676b.1	MANAGEYIGCAMAGIYPDCR					6357	6648
Bm13676b.1	NGSQLFLLEPSGLCYEYK					7376
Bm13676b.1	SSIGTGYDLAAATFSPDGR					7250
Bm13678a.1	HNDLDDVGK										1809
Bm13678a.1	VIADHIR										1337
Bm13678a.1	VLDSALK										2502
Bm13678a.1	AAFINFFK					6521	6498
Bm13678a.1	AVAGLQGHNILPGDVAWR						5720
Bm13678a.1	DNFWEMGDVGPCGPCSEIHYDR						5515
Bm13678a.1	GLQASEWISR					4616
Bm13678a.1	IFLDTLNSGDFGALILDR						7682
Bm13678a.1	IVSVGIPIEELLR					7546
Bm13678a.1	TNFYAEQGGQIFDTGVLTEVDK					7121
Bm13678a.1	YYALSSEDQQTLYNFEK					5941	5917
Bm13679.1	AEAEAENEDEEAQHTEL														3769
Bm13679.1	ALAPEYAK														3170
Bm13679.1	ILEFFGLK														7281
Bm13679.1	KFDEGR														32
Bm13679.1	ALAPEYAK													3157
Bm13679.1	DGAGLSDQEK													1797
Bm13679.1	ILEFFGLK													7277
Bm13679.1	KFDEGR													106
Bm13679.1	AEAEAENEDEEAQHTEL												3765
Bm13679.1	ALAPEYAK												3192
Bm13679.1	DGAGLSDQEK												1820
Bm13679.1	EDLAALR												3799
Bm13679.1	TILSADDVK												3966
Bm13679.1	AEAEAENEDEEAQHTEL	1	1	1							3429						3748	3772	3743
Bm13679.1	ALAPEYAK	1	1	1							2831						3175	3209	3177
Bm13679.1	CDATVHGELASK										2004
Bm13679.1	DAASIVAWLK					6911.5	6879				7376
Bm13679.1	DFQENNEVCVIGYFK					6566	6551
Bm13679.1	DGAGLSDQEK	1	1	1							1607						1662	1846	1831
Bm13679.1	DHDTILIAK	1	1	1							3340						3640	3672	3649
Bm13679.1	EDLAALR			1															3794
Bm13679.1	EITAENIIQFTEMYLAGK						8016
Bm13679.1	ESSEFEK										1474
Bm13679.1	FFPASSNK	1		1													3326		3339
Bm13679.1	FLESGGK										1959
Bm13679.1	GYPTLK	2	1	2							2807						3181.5	3163	3190
Bm13679.1	IIDFTGER	1		1		3871											4448		4442
Bm13679.1	ILEFFGLK			1		6811.5	6766				7360								7276
Bm13679.1	KEDLAALR	1		1							2686						3035		3045
Bm13679.1	KEESPIK			2															818.5
Bm13679.1	KFDEGR	2	1	1													26	25	19
Bm13679.1	LISLEEDMTK	1		1							4650.5						5318		4311
Bm13679.1	LPLVSEFTQDTAPIIFGGDIK					7694.5	7696
Bm13679.1	LVADQLK	1	1														3246	3287
Bm13679.1	MDATANEVEDVK	1	1	1							3388						3705	3731	3704
Bm13679.1	NFDDVAK	1	1	1							2427						2720	2777	2732
Bm13679.1	PQEYGGGR		1															958
Bm13679.1	QIELESEGVVLLK			2		7520	6270												7334
Bm13679.1	SGKPQEYGGGR	1		1							858						483		675
Bm13679.1	SHLMTQDIPSDWDK					4059	4612				5073
Bm13679.1	SHNLLFISK					4088					4526.5
Bm13679.1	TILSADDVK	1	1	1							3690						3957	3969	3959
Bm13679.1	TLEGLTK	1	1	1													3131	3177	3140
Bm13679.1	TWIQAQR					3004					3239
Bm13679.1	VLFVIINTDVEDNAR					6900	6867
Bm13679.1	VQSFPTIK		1	1							4318							4546	4525
Bm13679.1	YKPEFK	1									2123						2391
Bm13681.1	AVESLR										1882
Bm13681.1	FTDIQSAVGK										3867
Bm13681.1	LNIISSLDK										5698
Bm13681.1	NEDVQLR										2331
Bm13681.1	DELLQMFMDLASDEQDSVR						8035
Bm13681.1	DLTMEHLLPIYLTLLR						7843
Bm13681.1	EIFPVVQQLSDDHVPNVR					6302	6256
Bm13681.1	LATGDWFTSR					5075	5058
Bm13681.1	MACLFCFNTLCEALGAEHTVK						7306
Bm13681.1	TALASVVMGLAPILGK						7722.5
Bm13681.1	TSACGLFSVAYPR					5829
Bm13681.1	VNEVIGASQLSQSLLPSIVELAEDGK						7897
Bm13681.1	VTALATDTNYLHR					3886
Bm13682.1	ASAVTDYYTR					3145	3145
Bm13682.1	GDYIPGVWADGMDVLAVR					7181	7169
Bm13682.1	GPLMLEFATYR					6366
Bm13682.1	NDALDYYR					3505
Bm13682.1	NFFGGNGIVGAQQALGAGLAFAHK						7207
Bm13682.1	TEPPLPPESLYCDIYHNTPPQYVR					6734.5
Bm13685.1	AEEGYEER	1	1								2783						3167	3204
Bm13685.1	DEIFQVQWSPHNETILASSGTDR						6374
Bm13685.1	DEIFQVQWSPHNETILASSGTDRR						5807
Bm13685.1	GEFGGFGSITGK	1	1	1		4926					5444						5514	5516	5517
Bm13685.1	HPSVPNPADNVCK	2	1	2							3155						3520.5	3547	3523
Bm13685.1	IGEEQSPEDAEDGPAELLFIHGGHTAK										6132
Bm13685.1	LEGSDYTTHR	2	2	2							1824						2070	2158.5	2128
Bm13685.1	LHSFESHK										1002.5
Bm13685.1	LHVWDLSK					4088.5					4484
Bm13685.1	LINEEYK	1	1	1							2714						3054	3081	3059
Bm13685.1	LLLPTDDAQFDASK	2	1	2							6143						6161.5	6199	6156
Bm13685.1	LMIWDTR		1	2		4516.5	4561				5640							5089	5080
Bm13685.1	MNHEGEVNR		1	1							792							726	639
Bm13685.1	SPNSEVFIFDYTK	2	2			6327	6295				7042						6969.5	7016.5
Bm13685.1	TNSSNKPNHTVDAHSAEVNCLSFNPYSEFILATGSADK						6509
Bm13685.1	TVALWDLR	2	1	2		5863.5	5835				6534						6488	6507	6483
Bm13685.1	YMPQNPVLLATK	1	1	1							5970.5						5446	5440	5539
Bm13687b.1	IWNYENQ	1															3918
Bm13687b.1	VFNYNTLER	1															4864
Bm13687b.1	ARPDIVPSDGGPDVVESALQPQPEVVQDAEIR			1															7098
Bm13687b.1	IWNYENQ			1															3944
Bm13687b.1	VFNYNTLER			1															4858
Bm13687b.1	ARPDIVPSDGGPDVVESALQPQPEVVQDAEIR										7120
Bm13687b.1	SSTTPDSQTDSTAVTSDSSK										2335
Bm13687b.1	VFNYNTLER										4662
Bm13687b.1	ARPDIVPSDGGPDVVESALQPQPEVVQDAEIR					6538	6534
Bm13687b.1	GSNTIAIGYDEGSVTVK						4944
Bm13687b.1	IIEACNTATDSAFLSGNVQTILNSSR					7213
Bm13687b.1	IWNYENQ					3316	3156
Bm13687b.1	LAYDLAVIADSEEK					6008
Bm13687b.1	LWDWDNK					4653	4588
Bm13687b.1	LWHASTYR					2691	2658.5
Bm13687b.1	NWVITGSDDMHVR					4123	4135.5
Bm13687b.1	SGALIFNEDGGAELLR					6470
Bm13687b.1	SLSGQYIYTK					3691
Bm13687b.1	VFNYNTLER					4286	4296
Bm13687b.1	VWQFGSHTANFTLEGHEK						4822
Bm13688.1	DGNAMLWDLNEGK					4952	5318
Bm13688.1	FSPSSSNPVIVSAGWDK					5708					6296
Bm13688.1	GHGHFVSDVVMSSDGQFALSGSWDK						5500
Bm13688.1	GHNGWVTQIATNAR					4212	4044
Bm13688.1	HLYTLGGNDVINALAFSPNR						6748
Bm13688.1	IWDLEDK						4222				4644
Bm13688.1	IWQVSVAQIR					5608	5574.5
Bm13688.1	LDADDMSGNYGVQLGGK										4441
Bm13688.1	LWDLTTGVTSR					5424					6041
Bm13688.1	QIVSGSR										1278
Bm13688.1	SAPPQCISLAWSADGQTLYAGYTDNVIR						7327
Bm13688.1	TIIVWK					4608	4613				5099
Bm13688.1	TNHIGHTGYINTVTVSPDGSLCASGGK						4330
Bm13688.1	YTVSEDCHTDWVSNVR					4180	4220
Bm13688.1	YWLCAAVGPVVK					6298
Bm13689.1	AQPGSIDSEAGIFAVTYDQSGSR						6194
Bm13689.1	CVDVEPGNEWFATGGADR						5607
Bm13689.1	EDENATEDTHPILWRPEILR						5449
Bm13689.1	WHAPWK						3500
Bm13689.1	AQPGSIDSEAGIFAVTYDQSGSR					6227
Bm13689.1	CVDVEPGNEWFATGGADR					5632.5
Bm13689.1	CWDLEYNK					4249
Bm13690.1	DTCLSASSDGQVR										2788
Bm13690.1	ISAVILHPTK										3768
Bm13690.1	AIAFSENGYYLATGAEDGEVK						6027
Bm13690.1	GVVLFNSETETVTSTFK						6381
Bm13690.1	VPICCGQFHPDGLIFGTGTADSIVK						6787
Bm13690.1	AIAFSENGYYLATGAEDGEVK					6087
Bm13690.1	EQTNVANFPGHQGMVK					4222
Bm13690.1	GVVLFNSETETVTSTFK					6401
Bm13690.1	NEELTIDQLVEIK					6727
Bm13690.1	NLPEALSKPEQVK					7579
Bm13690.1	PQAAVDVGNIQDEMETVDEGVQGINEVVLK					7407.5
Bm13690.1	QELSHTLYQHDAACR					2656
Bm13690.1	STLYTCSISGEPAEVPVLSPVSGR					7461
Bm13690.1	YINENGTDPFK					3914
Bm13692.1	EPNDTHELQYDEHNPFVVCSR						4515
Bm13692.1	GQPPSVYWPNNSR						4465
Bm13692.1	GYPEVALHFVK						5134
Bm13692.1	IEQSVPIDDIFYAGTGLLLLK						8017
Bm13692.1	ATYEGLPSAGPNFVYR					5808
Bm13692.1	CPFCGASYSPDITGDICDVCQVAEVGR					7092
Bm13692.1	EPNDTHELQYDEHNPFVVCSR					4484
Bm13692.1	GIAFHSQQPIFVSGGDDYK					5151
Bm13692.1	GQPPSVYWPNNSR					4459
Bm13692.1	IWDISGLR					5559
Bm13692.1	IWNWQSR					4421
Bm13692.1	LVADHVASGAFDSAAR					3707
Bm13692.1	SPGVAAIWVAR					5485
Bm13692.1	YVIWSK					3958
Bm13693.1	PLREDEDWDFDPEAYNLYHSFETK						6799
Bm13693.1	VTLWNLTQAMEEISSAEGR						7788
Bm13693.1	WPCLSFDTITDDLGDNR						7376
Bm13695a.1	AEYPILSGPIR			1															6102
Bm13695a.1	QVALGSSGK			1															2009
Bm13695a.1	TSTEEYVQDATFASLPR			1															7469
Bm13695a.1	LTAVGSQDGK	1															2008
Bm13695a.1	QVALGSSGK	1															1895
Bm13695a.1	TSTEEYVQDATFASLPR	1															7467
Bm13695a.1	YSPSGFYIASGDQSGK	1															5181
Bm13695a.1	AEYPILSGPIR										6097
Bm13695a.1	DWTFHSAR					3137					3360
Bm13695a.1	ECEIYTEHANPTTVAK										3545
Bm13695a.1	EGELMDDQCK										2093
Bm13695a.1	FGHVFLFDTGTSNGNLSGQSR						5624
Bm13695a.1	FVATGGIDTNVIVWDLK						7337
Bm13695a.1	FVYCVR										3824
Bm13695a.1	GMPLGLHASPDGQK										3832
Bm13695a.1	GVAHAGSVFALCWSPDGQR						5805
Bm13695a.1	HSGEHPIIIK										2233
Bm13695a.1	IAVVGEGR										2724.5
Bm13695a.1	IWDATQPSHILK					4272					4701.5
Bm13695a.1	IWDVSSK										3428
Bm13695a.1	LIYCNGNSVYIR					4789	4846				5304
Bm13695a.1	LSSQPR										794
Bm13695a.1	LVSGSEDNTVALFEGPPFK					6982					7373
Bm13695a.1	NVDDQQLSIIWTK					6112
Bm13695a.1	QMVLQNIEYEASCVAVAPDSR										7593.5
Bm13695a.1	QVALGSSGK										1803
Bm13695a.1	SVTIFSDGK										4080
Bm13695a.1	TFVIGK										3539
Bm13695a.1	TMSSIDFR										3761
Bm13695a.1	TSTEEYVQDATFASLPR										7515.5
Bm13695a.1	VILYEGTTGQK										3738
Bm13695a.1	WCLNSGDSER										3574
Bm13695a.1	YNADSTLFASSGADGK										4583
Bm13695a.1	YSPSGFYIASGDQSGK					4584
Bm13696.1	DVIAQAQSGTGK												3019
Bm13696.1	ELAQQIQK												2797
Bm13696.1	DVIAQAQSGTGK											3033
Bm13696.1	ELAQQIQK											2794
Bm13696.1	CHASIGGTNVR										1916
Bm13696.1	CMPSDVQVVLLSATMPSEVLEVTNR						7669
Bm13696.1	DIESFYNTQIEEMPMDIANLL						7886
Bm13696.1	DVIAQAQSGTGK	1	1	2							2639						3009	3034	3024
[truncated: 14,917 more rows]
[truncated: 6 more columns]

## Sheet: Enrichment Data
															Table X: GO Biological process enrichment for….						Table X: GO Cellular Component enrichment among t….						Table X: GO Molecular function enrichment among t….
							Culture Media MF MEVn96 kit - 1	Culture Media MF MEVn96 kit - 2	Culture Media MF MEVn96 kit - 3						Gene Onthology Term		Total number of proteins in GO term	Number of detected proteins	FDR-adjusted P value		Gene Ontology Term		Total number of proteins in GO term	Number of detected proteins	FDR-adjusted P value		Gene Ontology Term		Total number of proteins in GO term	Number of detected proteins	FDR-adjusted P value
		Gene ID	Protein	Protein (no .1)	Unique proteins (from NSAF table)	Molecular Weight	Weil_121_4866_2151_05 (F018633)	Weil_121_4866_2151_06 (F018634)	Weil_121_4866_2151_07 (F018635)						GO:0032984	protein-containing complex disassembly	18	6	0.00146052		GO:0009986	cell surface	30	9	1.59259e-05		GO:0003779	actin binding	47	12	1.46036e-05
															GO:0022411	cellular component disassembly	19	6	0.00146052		GO:0015629	actin cytoskeleton	37	8	0.000563557		GO:0008092	cytoskeletal protein binding	83	14	0.000152246
	WBGene00230265	Bm10004	Bm10004.1	Bm10004	Bm10004	26 kDa	0.00086089	0.00092443	0.0013591						GO:0030042	actin filament depolymerization	8	4	0.00288745		GO:0005622	intracellular anatomical structure	955	47	0.00546103		GO:0005509	calcium ion binding	121	14	0.00790279
	WBGene00230507	Bm10246	Bm10246.1	Bm10246	Bm10246	19 kDa	0.0029163	0.0020131	0.0015785						GO:0051261	protein depolymerization	8	4	0.00288745		GO:0005856	cytoskeleton	76	9	0.011153		GO:0005488	binding	2949	135	0.0316904
	WBGene00230526	Bm10265	Bm10265.1	Bm10265	Bm10265	26 kDa	0.0032791	0.0024007	0.0042353						GO:0005975	carbohydrate metabolic process	107	12	0.00294437		GO:0019773	proteasome core complex, alpha-subunit complex	7	3	0.0122163		GO:0090079	translation regulator activity, nucleic acid binding	34	6	0.0316904
	WBGene00230620	Bm10359	Bm10359.1	Bm10359	Bm10359	46 kDa	0.0017076	0.0011002	0.0014557						GO:0007015	actin filament organization	27	6	0.00437312		GO:0000786	nucleosome	18	4	0.0225		GO:0008135	translation factor activity, RNA binding	34	6	0.0316904
	WBGene00230639	Bm10378	Bm10378.1	Bm10378	Bm10378	34 kDa	0.0045155	0.0034452	0.0036017						GO:0008154	actin polymerization or depolymerization	18	5	0.00466385		GO:0032993	protein-DNA complex	20	4	0.028984		GO:0051015	actin filament binding	16	4	0.0439547
	WBGene00230714	Bm10453	Bm10453.1	Bm10453	Bm10453	45 kDa	0.00034666	0.00055836	0.00098506						GO:0006508	proteolysis	244	18	0.00730057		GO:0033178	proton-transporting two-sector ATPase complex, catalytic domain	11	3	0.0325826		GO:0008234	cysteine-type peptidase activity	66	8	0.0497047
	WBGene00230892	Bm10631	Bm10631.1	Bm10631	Bm10631	24 kDa	0.034579	0.0438	0.032753						GO:0043244	regulation of protein-containing complex disassembly	6	3	0.0129857		GO:0005615	extracellular space	13	3	0.0413686		GO:0045182	translation regulator activity	40	6	0.0497047
	WBGene00230930	Bm10669	Bm10669a.1	Bm10669a	Bm10669a	18 kDa	0.0081615	0.010378	0.0085443						GO:0097435	supramolecular fiber organization	36	6	0.0136045		GO:0005839	proteasome core complex	13	3	0.0413686
	WBGene00230981	Bm10720	Bm10720.1	Bm10720	Bm10720	60 kDa	0.00089816	0.00124	0.00085073						GO:0030036	actin cytoskeleton organization	37	6	0.0136045		GO:0044815	DNA packaging complex	26	4	0.0413686
	WBGene00231041	Bm10780	Bm10780.1	Bm10780	Bm10780	18 kDa	0.0017963	0.00217	0.0017015						GO:0006457	protein folding	51	7	0.0136045		GO:0035145	exon-exon junction complex	5	2	0.0413686
	WBGene00231083	Bm10822	Bm10822b.1	Bm10822b	Bm10822b	712 kDa	0.0006949	0.000706	0.00070883						GO:0030029	actin filament-based process	38	6	0.0144208		GO:0033180	proton-transporting V-type ATPase, V1 domain	5	2	0.0413686
	WBGene00231095	Bm10834	Bm10834.1	Bm10834	Bm10834	27 kDa	0.001111	0.00089473	0.0015785						GO:0006518	peptide metabolic process	248	17	0.0149851		GO:0043228	non-membrane-bounded organelle	286	17	0.0440205
	WBGene00231111	Bm10850	Bm10850.1	Bm10850	Bm10850	29 kDa	0.0039899	0.0029991	0.0025195						GO:0043933	protein-containing complex organization	88	9	0.0170956		GO:0043232	intracellular non-membrane-bounded organelle	286	17	0.0440205
	WBGene00231406	Bm11145	Bm11145.1	Bm11145	Bm11145	31 kDa	0.001456	0.0019543	0.00091939						GO:1901575	organic substance catabolic process	169	13	0.0191524		GO:0005737	cytoplasm	409	22	0.0440205
	WBGene00231627	Bm11366	Bm11366a.1	Bm11366a	Bm11366a	1138 kDa	7.7413e-05	3.4006e-05	5.3328e-05						GO:0044281	small molecule metabolic process	235	16	0.0191524		GO:0032991	protein-containing complex	642	31	0.0440205
	WBGene00232647	Bm12386	Bm12386a.1	Bm12386a	Bm12386a	149 kDa	0.00042526	0.00025686	0.00040281						GO:0043603	cellular amide metabolic process	260	17	0.0198326
	WBGene00232764	Bm12503	Bm12503.1	Bm12503	Bm12503	48 kDa	0.00047586	0.001022	0.00075122						GO:0042398	cellular modified amino acid biosynthetic process	9	3	0.0241932
	WBGene00232772	Bm12511	Bm12511.1	Bm12511	Bm12511	98 kDa	0.00039519	0.00050923	0.00037432						GO:0009056	catabolic process	181	13	0.0272457
	WBGene00232994	Bm12733	Bm12733.1	Bm12733	Bm12733	33 kDa	0.0019278	0.0019407	0.001826						GO:0019184	nonribosomal peptide biosynthetic process	3	2	0.0272457
	WBGene00233045	Bm12784	Bm12784.1	Bm12784	Bm12784	67 kDa	0.00035046	0.00056449	0.00033196						GO:0051016	barbed-end actin filament capping	3	2	0.0272457
	WBGene00233057	Bm12796	Bm12796.1	Bm12796	Bm12796	82 kDa	0.0017194	0.001077	0.0013572						GO:0006750	glutathione biosynthetic process	3	2	0.0272457
	WBGene00233058	Bm12797	Bm12797a.1	Bm12797a	Bm12797a	39 kDa	0.0018041	0.0012915	0.0018987						GO:0006575	cellular modified amino acid metabolic process	21	4	0.0304878
	WBGene00233059	Bm12798	Bm12798b.1	Bm12798b	Bm12798b	40 kDa	0.00058444	0.00094135	0.00092262						GO:0030163	protein catabolic process	88	8	0.0412454
	WBGene00233060	Bm12799	Bm12799.1	Bm12799	Bm12799	41 kDa	0.0032932	0.0046804	0.0033028						GO:1901564	organonitrogen compound metabolic process	1147	47	0.04273
	WBGene00233072	Bm12811	Bm12811a.1	Bm12811a	Bm12811a	55 kDa	0.0012549	0.0013475	0.001849						GO:0019637	organophosphate metabolic process	154	11	0.04273
	WBGene00233217	Bm12956	Bm12956.1	Bm12956	Bm12956	17 kDa	0.0051751	0.0060622	0.0049018						GO:0007010	cytoskeleton organization	56	6	0.04273
	WBGene00233578	Bm13317	Bm13317.1	Bm13317	Bm13317	57 kDa	0.00067144	0.0010815	0.00050879						GO:0055086	nucleobase-containing small molecule metabolic process	93	8	0.04273
	WBGene00233914	Bm13653	Bm13653.1	Bm13653	Bm13653	83 kDa	0.0038582	0.0045055	0.003289						GO:0051603	proteolysis involved in protein catabolic process	76	7	0.04273
	WBGene00233922	Bm13661	Bm13661.1	Bm13661	Bm13661	74 kDa	0.0010338	0.00099905	0.0012729						GO:0006753	nucleoside phosphate metabolic process	76	7	0.04273
	WBGene00233923	Bm13662	Bm13662b.1	Bm13662b	Bm13662b	67 kDa	0.00056502	0.0010921	0.00096333						GO:0008064	regulation of actin polymerization or depolymerization	14	3	0.04273
	WBGene00233924	Bm13663	Bm13663.1	Bm13663	Bm13663	92 kDa	0.0015237	0.0013634	0.0015234						GO:0030832	regulation of actin filament length	14	3	0.04273
	WBGene00233930	Bm13669	Bm13669.1	Bm13669	Bm13669	27 kDa	0.0011155	0.00089834	0.0010566						GO:0030833	regulation of actin filament polymerization	14	3	0.04273
	WBGene00233937	Bm13676	Bm13676b.1	Bm13676b	Bm13676b	28 kDa	0.00055327	0.0013367	0.0010481						GO:0030041	actin filament polymerization	14	3	0.04273
	WBGene00233940	Bm13679	Bm13679.1	Bm13679	Bm13679	56 kDa	0.0026123	0.002879	0.0029953						GO:0006749	glutathione metabolic process	14	3	0.04273
	WBGene00233946	Bm13685	Bm13685.1	Bm13685	Bm13685	47 kDa	0.0023163	0.0034644	0.002194						GO:0006098	pentose-phosphate shunt	5	2	0.04273
	WBGene00233957	Bm13696	Bm13696.1	Bm13696	Bm13696	47 kDa	0.002333	0.0026842	0.0018942						GO:0043242	negative regulation of protein-containing complex disassembly	5	2	0.04273
	WBGene00233958	Bm13697	Bm13697a.1	Bm13697a	Bm13697a	46 kDa	0.0017118	0.0022058	0.0021079						GO:0051693	actin filament capping	5	2	0.04273
	WBGene00233959	Bm13698	Bm13698a.1	Bm13698a	Bm13698a	49 kDa	0.0019481	0.0020919	0.0016915						GO:0006415	translational termination	5	2	0.04273
	WBGene00233994	Bm13733	Bm13733.1	Bm13733	Bm13733	95 kDa	0.0020293	0.0031378	0.0026141						GO:0030834	regulation of actin filament depolymerization	5	2	0.04273
	WBGene00233997	Bm13736	Bm13736.1	Bm13736	Bm13736	67 kDa	0.0022237	0.0025073	0.0017904						GO:0030835	negative regulation of actin filament depolymerization	5	2	0.04273
	WBGene00234001	Bm13740	Bm13740a.1	Bm13740a	Bm13740a	14 kDa	0.0021279	0.0034275	0.0025195						GO:0001678	cellular glucose homeostasis	5	2	0.04273
	WBGene00234007	Bm13746	Bm13746.1	Bm13746	Bm13746	63 kDa	0.0014534	0.0015607	0.0016061						GO:0006740	NADPH regeneration	5	2	0.04273
	WBGene00234015	Bm13754	Bm13754.1	Bm13754	Bm13754	49 kDa	0.00047153	0.00050633	0.00059551						GO:0051156	glucose 6-phosphate metabolic process	5	2	0.04273
	WBGene00234033	Bm13772	Bm13772.1	Bm13772	Bm13772	25 kDa	0.0012133	0.0019543	0.0014365						GO:1901880	negative regulation of protein depolymerization	5	2	0.04273
	WBGene00234096	Bm13835	Bm13835.1	Bm13835	Bm13835	59 kDa	0.0016406	0.0020327	0.001554						GO:1901879	regulation of protein depolymerization	5	2	0.04273
	WBGene00234100	Bm13839	Bm13839.1	Bm13839	Bm13839	45 kDa	0.0039995	0.0045631	0.0039462						GO:0051128	regulation of cellular component organization	29	4	0.0496584
	WBGene00234107	Bm13846	Bm13846.1	Bm13846	Bm13846	25 kDa	0.0012133	0.0024428	0.0017238						GO:0032271	regulation of protein polymerization	16	3	0.0496584
	WBGene00234109	Bm13848	Bm13848.1	Bm13848	Bm13848	50 kDa	0.0028037	0.0035124	0.0033933						GO:0043254	regulation of protein-containing complex assembly	16	3	0.0496584
	WBGene00234111	Bm13850	Bm13850.1	Bm13850	Bm13850	39 kDa	0.00058444	0.00094135	0.00092262						GO:0110053	regulation of actin filament organization	16	3	0.0496584
	WBGene00234133	Bm13872	Bm13872.1	Bm13872	Bm13872	39 kDa	0.0014408	0.0013261	0.0015597						GO:0032535	regulation of cellular component size	16	3	0.0496584
	WBGene00234137	Bm13876	Bm13876.1	Bm13876	Bm13876	39 kDa	0.0046374	0.0032476	0.0045835						GO:0090066	regulation of anatomical structure size	16	3	0.0496584
	WBGene00234140	Bm13879	Bm13879.1	Bm13879	Bm13879	12 kDa	0.0074766	0.010035	0.0076719
	WBGene00234156	Bm13895	Bm13895a.1	Bm13895a	Bm13895a	21 kDa	0.0022925	0.0024617	0.003981
	WBGene00234167	Bm13906	Bm13906a.1	Bm13906a	Bm13906a	12 kDa	0.0038069	0.0030659	0.0042068
	WBGene00234168	Bm13907	Bm13907.1	Bm13907	Bm13907	71 kDa	0.00022601	0.00036403	0.00021407
	WBGene00234176	Bm13915	Bm13915.1	Bm13915	Bm13915	11 kDa	0.0028228	0.00341	0.0033422
	WBGene00234198	Bm13937	Bm13937a.1	Bm13937a	Bm13937a	15 kDa	0.0010479	0.0016878	0.00099252
	WBGene00234231	Bm13970	Bm13970.1	Bm13970	Bm13970	39 kDa	0.0025326	0.0034516	0.0020298
	WBGene00234241	Bm13980	Bm13980.1	Bm13980	Bm13980	36 kDa	0.0032217	0.0027675	0.0024412
	WBGene00234259	Bm13998	Bm13998.1	Bm13998	Bm13998	50 kDa	0.0023577	0.0037975	0.0025309
	WBGene00234260	Bm13999	Bm13999.1	Bm13999	Bm13999	39 kDa	0.0016321	0.0013144	0.0023188
	WBGene00234275	Bm14014	Bm14014.1	Bm14014	Bm14014	23 kDa	0.0036751	0.0048432	0.0031646
	WBGene00234284	Bm14023	Bm14023.1	Bm14023	Bm14023	30 kDa	0.0025709	0.0057974	0.0034092
	WBGene00234297	Bm14036	Bm14036.1	Bm14036	Bm14036	18 kDa	0.0071688	0.0074715	0.0059914
	WBGene00234299	Bm14038	Bm14038b.1	Bm14038b	Bm14038b	14 kDa	0.004391	0.0026522	0.0036392
	WBGene00234320	Bm14059	Bm14059.1	Bm14059	Bm14059	16 kDa	0.006542	0.004516	0.0053113
	WBGene00234325	Bm14064	Bm14064.1	Bm14064	Bm14064	14 kDa	0.0028344	0.0036522	0.0048324
	WBGene00235046	Bm14711	Bm14711.1	Bm14711	Bm14711	19 kDa	0.00594	0.0075174	0.0052244
	WBGene00234951	Bm14766	Bm14766.1	Bm14766	Bm14766	35 kDa	0.00066498	0.00071406	0.00041991
	WBGene00234963	Bm14778	Bm14778.1	Bm14778	Bm14778	41 kDa	0.0013191	0.0018211	0.0016064
	WBGene00221770	Bm1509	Bm1509a.1	Bm1509a	Bm1509a	17 kDa	0.0018819	0.0030311	0.0013369
	WBGene00221977	Bm1716	Bm1716a.1	Bm1716a	Bm1716a	32 kDa	0.0036656	0.0039362	0.0046294
	WBGene00221993	Bm1732	Bm1732a.1	Bm1732a	Bm1732a	29 kDa	0.0015483	0.0020782	0.0012221
	WBGene00268538	Bm17395	Bm17395.1	Bm17395	Bm17395	27 kDa	0.0020426	0.0023501	0.0030404
	WBGene00268570	Bm17427	Bm17427.1	Bm17427	Bm17427	19 kDa	0.0024847	0.0013341	0.0023535
	WBGene00268616	Bm17473	Bm17473.1	Bm17473	Bm17473	16 kDa	0.0023207	0.0022428	0.0021982
	WBGene00268684	Bm17541	Bm17541.1	Bm17541	Bm17541	21 kDa	0.002219	0.0035741	0.0021018
	WBGene00268711	Bm17568	Bm17568.1	Bm17568	Bm17568	32 kDa	0.0012306	0.0019821	0.0011656
	WBGene00222031	Bm1770	Bm1770r.1	Bm1770r	Bm1770r	210 kDa	0.00036303	0.00040932	0.00030948
	WBGene00268954	Bm17812	Bm17812.1	Bm17812	Bm17812	100 kDa	0.0013703	0.0016878	0.001756
	WBGene00268963	Bm17821	Bm17821.1	Bm17821	Bm17821	86 kDa	0.00027849	0.00029904	0.00070342
	WBGene00222044	Bm1783	Bm1783b.1	Bm1783b	Bm1783b	34 kDa	0.00091905	0.00074016	0.00087052
	WBGene00269063	Bm17921	Bm17921.1	Bm17921	Bm17921	17 kDa	0.0027663	0.0022279	0.003057
	WBGene00222065	Bm1804	Bm1804a.1	Bm1804a	Bm1804a	24 kDa	0.0015647	0.0020162	0.0017785
	WBGene00269191	Bm18051			Bm18051	45 kDa	0.0037239	0.0059981	0.0052069
	WBGene00269192	Bm18052			Bm18052	44 kDa	0.00053335	0.00057272	0.00067359
	WBGene00269199	Bm18059	Bm18059.1	Bm18059	Bm18059	19 kDa	0.0015898	0.0019206	0.0022588
	WBGene00269266	Bm18126	Bm18126.1	Bm18126	Bm18126	38 kDa	0.0025072	0.0020192	0.001979
	WBGene00269278	Bm18138	Bm18138.1	Bm18138	Bm18138	50 kDa	0.0015334	0.0017289	0.001162
	WBGene00222079	Bm1818	Bm1818.1	Bm1818	Bm1818	10 kDa	0.005379	0.0049508	0.0043671
	WBGene00269368	Bm18219	Bm18219.1	Bm18219	Bm18219	27 kDa	0.0019679	0.0013585	0.0010651
	WBGene00222108	Bm1847	Bm1847.1	Bm1847	Bm1847	14 kDa	0.01095	0.011139	0.0065506
	WBGene00303174	Bm18562	Bm18562.1	Bm18562	Bm18562	467 kDa	6.7062e-05	5.4009e-05	3.1761e-05
	WBGene00222151	Bm1890	Bm1890.1	Bm1890	Bm1890	67 kDa	0.0067203	0.0096436	0.0077543
	WBGene00222153	Bm1892	Bm1892.1	Bm1892	Bm1892	40 kDa	0.0027822	0.0044814	0.0037647
	WBGene00222233	Bm1972	Bm1972a.1	Bm1972a	Bm1972a	55 kDa	0.002157	0.0013028	0.0020431
	WBGene00222255	Bm1994	Bm1994.1	Bm1994	Bm1994	90 kDa	0.00042585	0.00041155	0.00064538
	WBGene00222262	Bm2001	Bm2001.1	Bm2001	Bm2001	17 kDa	0.020341	0.021114	0.020551
	WBGene00222284	Bm2023	Bm2023.1	Bm2023	Bm2023	41 kDa	0.00093965	0.0012108	0.00089003
	WBGene00222300	Bm2039	Bm2039a.1	Bm2039a	Bm2039a	50 kDa	0.0004694	0.00050404	0.00044461
	WBGene00222349	Bm2088	Bm2088a.1	Bm2088a	Bm2088a	24 kDa	0.011912	0.01599	0.010343
	WBGene00222428	Bm2167	Bm2167a.1	Bm2167a	Bm2167a	57 kDa	0.00053611	0.00086352	0.00038085
	WBGene00222551	Bm2290	Bm2290.1	Bm2290	Bm2290	36 kDa	0.0028008	0.0031232	0.0042855
	WBGene00222569	Bm2308	Bm2308.1	Bm2308	Bm2308	131 kDa	0.00023745	0.00028685	0.00044983
	WBGene00222578	Bm2317	Bm2317a.1	Bm2317a	Bm2317a	121 kDa	0.0001914	0.00020552	0.00018129
	WBGene00222580	Bm2319	Bm2319a.1	Bm2319a	Bm2319a	331 kDa	0.00052915	0.00055586	0.00041404
	WBGene00222619	Bm2358	Bm2358a.1	Bm2358a	Bm2358a	162 kDa	0.00013641	0.00014647	0.00017227
	WBGene00222631	Bm2370	Bm2370.1	Bm2370	Bm2370	34 kDa	0.0026507	0.0019407	0.001826
	WBGene00222633	Bm2372	Bm2372.1	Bm2372	Bm2372	101 kDa	0.00068398	0.00048964	0.00071985
	WBGene00222652	Bm2391	Bm2391.1	Bm2391	Bm2391	34 kDa	0.0015925	0.00073285	0.0019393
	WBGene00222673	Bm2412	Bm2412.1	Bm2412	Bm2412	20 kDa	0.0011856	0.0012731	0.001123
	WBGene00222707	Bm2446	Bm2446.1	Bm2446	Bm2446	41 kDa	0.0015808	0.0009548	0.0016844
	WBGene00222710	Bm2449	Bm2449.1	Bm2449	Bm2449	47 kDa	0.0020593	0.0027641	0.0029258
	WBGene00222763	Bm2502	Bm2502b.1	Bm2502b	Bm2502b	43 kDa	0.0023785	0.0026522	0.002946
	WBGene00222771	Bm2510	Bm2510.1	Bm2510	Bm2510	16 kDa	0.0023848	0.0023047	0.0018071
	WBGene00222773	Bm2512	Bm2512.1	Bm2512	Bm2512	21 kDa	0.0015034	0.0018162	0.0017801
	WBGene00222812	Bm2551	Bm2551.1	Bm2551	Bm2551	31 kDa	0.0010284	0.0012423	0.0012176
	WBGene00222856	Bm2595	Bm2595a.1	Bm2595a	Bm2595a	121 kDa	0.00063448	0.00081757	0.00048078
	WBGene00222893	Bm2632	Bm2632a.1	Bm2632a	Bm2632a	19 kDa	0.0061022	0.0072078	0.00578
	WBGene00222945	Bm2684	Bm2684.1	Bm2684	Bm2684	16 kDa	0.017526	0.017548	0.013909
	WBGene00222965	Bm2704	Bm2704.1	Bm2704	Bm2704	136 kDa	0.00011517	0.00027825	0.00016363
	WBGene00222976	Bm2715	Bm2715b.1	Bm2715b	Bm2715b	75 kDa	0.00083701	0.00067409	0.0010901
	WBGene00222997	Bm2736	Bm2736.1	Bm2736	Bm2736	17 kDa	0.0018566	0.0014952	0.0013189
	WBGene00223138	Bm2877	Bm2877.1	Bm2877	Bm2877	14 kDa	0.0065346	0.0096483	0.0072212
	WBGene00223147	Bm2886	Bm2886.1	Bm2886	Bm2886	74 kDa	0.00052313	0.00033705	0.00059461
	WBGene00223225	Bm2964	Bm2964a.1	Bm2964a	Bm2964a	15 kDa	0.0054729	0.0064111	0.0032989
	WBGene00223233	Bm2972	Bm2972.1	Bm2972	Bm2972	20 kDa	0.0023053	0.0030943	0.0021835
	WBGene00223287	Bm3026	Bm3026.1	Bm3026	Bm3026	14 kDa	0.0040342	0.0027848	0.004913
	WBGene00223302	Bm3041	Bm3041a.1	Bm3041a	Bm3041a	33 kDa	0.00072291	0.0011644	0.00068473
	WBGene00223328	Bm3067	Bm3067a.1	Bm3067a	Bm3067a	38 kDa	0.00042299	0.0013626	0.0010016
	WBGene00223334	Bm3073	Bm3073.1	Bm3073	Bm3073	69 kDa	0.0033538	0.0042844	0.0033958
	WBGene00223338	Bm3077	Bm3077.1	Bm3077	Bm3077	32 kDa	0.0012306	0.0015857	0.0023312
	WBGene00223381	Bm3120	Bm3120c.1	Bm3120c	Bm3120c	43 kDa	0.0036592	0.0044204	0.0036392
	WBGene00223392	Bm3131	Bm3131.1	Bm3131	Bm3131	72 kDa	0.0018256	0.00051891	0.0016275
	WBGene00223407	Bm3146	Bm3146a.1	Bm3146a	Bm3146a	23 kDa	0.01101	0.013301	0.011081
	WBGene00223423	Bm3162	Bm3162a.1	Bm3162a	Bm3162a	101 kDa	0.00094414	0.00050691	0.0011924
	WBGene00223467	Bm3206	Bm3206a.1	Bm3206a	Bm3206a	16 kDa	0.0081082	0.012292	0.0094871
	WBGene00223487	Bm3226	Bm3226.1	Bm3226	Bm3226	22 kDa	0.016334	0.025749	0.015142
	WBGene00223496	Bm3235	Bm3235.1	Bm3235	Bm3235	17 kDa	0.0069158	0.005941	0.0069873
	WBGene00223506	Bm3245	Bm3245b.1	Bm3245b	Bm3245b	51 kDa	0.0017583	0.002832	0.0034696
	WBGene00223548	Bm3287	Bm3287a.1	Bm3287a	Bm3287a	22 kDa	0.00182	0.0017588	0.0031029
	WBGene00223568	Bm3307	Bm3307.1	Bm3307	Bm3307	227 kDa	0.0006319	0.00062199	0.00053203
	WBGene00223600	Bm3339	Bm3339a.1	Bm3339a	Bm3339a	36 kDa	0.0016565	0.0013341	0.0013729
	WBGene00223603	Bm3342	Bm3342b.1	Bm3342b	Bm3342b	18 kDa	0.0021085	0.0027169	0.0019971
	WBGene00223797	Bm3536	Bm3536.1	Bm3536	Bm3536	57 kDa	0.00053301	0.00064389	0.0007573
	WBGene00223831	Bm3570	Bm3570.1	Bm3570	Bm3570	43 kDa	0.00087542	0.00056402	0.00033168
	WBGene00223872	Bm3611	Bm3611.1	Bm3611	Bm3611	70 kDa	0.0069694	0.009326	0.0068045
	WBGene00223943	Bm3682	Bm3682a.1	Bm3682a	Bm3682a	17 kDa	0.0049399	0.0028933	0.0038283
	WBGene00223985	Bm3724	Bm3724a.1	Bm3724a	Bm3724a	47 kDa	0.0048703	0.0073216	0.0050744
	WBGene00223999	Bm3738	Bm3738.1	Bm3738	Bm3738	26 kDa	0.0026713	0.0023904	0.0022491
	WBGene00224032	Bm3771	Bm3771.1	Bm3771	Bm3771	56 kDa	0.0005382	0.00086688	0.00063722
	WBGene00224042	Bm3781	Bm3781.1	Bm3781	Bm3781	30 kDa	0.0015426	0.0016564	0.0031657
	WBGene00224079	Bm3818	Bm3818e.1	Bm3818e	Bm3818e	31 kDa	0.0022799	0.0020402	0.0016796
	WBGene00224105	Bm3844	Bm3844.1	Bm3844	Bm3844	16 kDa	0.0019211	0.0030943	0.0022745
	WBGene00224133	Bm3872	Bm3872.1	Bm3872	Bm3872	28 kDa	0.0013943	0.0013475	0.001849
	WBGene00224135	Bm3874	Bm3874.1	Bm3874	Bm3874	65 kDa	0.00048027	0.00058017	0.00034118
	WBGene00224150	Bm3889	Bm3889a.1	Bm3889a	Bm3889a	74 kDa	0.00063642	0.00051255	0.00040188
	WBGene00224155	Bm3894	Bm3894b.1	Bm3894b	Bm3894b	18 kDa	0.001832	0.0014754	0.0013014
	WBGene00224156	Bm3895	Bm3895a.1	Bm3895a	Bm3895a	9 kDa	0.0041166	0.0053045	0.0031193
	WBGene00224189	Bm3928	Bm3928.1	Bm3928	Bm3928	16 kDa	0.0039803	0.0056097	0.0032989
	WBGene00224226	Bm3965	Bm3965a.1	Bm3965a	Bm3965a	22 kDa	0.0017642	0.0011367	0.0020053
	WBGene00224281	Bm4020	Bm4020.1	Bm4020	Bm4020	21 kDa	0.00152	0.0018362	0.0017996
	WBGene00224289	Bm4028	Bm4028b.1	Bm4028b	Bm4028b	23 kDa	0.0029924	0.0032133	0.0028344
	WBGene00224301	Bm4040	Bm4040a.1	Bm4040a	Bm4040a	36 kDa	0.00063838	0.0006855	0.00080623
	WBGene00224317	Bm4056	Bm4056.1	Bm4056	Bm4056	12 kDa	0.0019759	0.0031827	0.0043671
	WBGene00224331	Bm4070	Bm4070.1	Bm4070	Bm4070	51 kDa	0.00047477	0.00050981	0.0002998
	WBGene00224338	Bm4077	Bm4077a.1	Bm4077a	Bm4077a	51 kDa	0.00048589	0.00052175	0.00076705
	WBGene00224361	Bm4100	Bm4100.1	Bm4100	Bm4100	15 kDa	0.0081363	0.010648	0.010115
	WBGene00224363	Bm4102	Bm4102.1	Bm4102	Bm4102	21 kDa	0.0015284	0.0018463	0.00072383
	WBGene00224373	Bm4112	Bm4112b.1	Bm4112b	Bm4112b	11 kDa	0.021486	0.032445	0.027983
	WBGene00224377	Bm4116	Bm4116.1	Bm4116	Bm4116	226 kDa	0.0006361	0.00085381	0.0007364
	WBGene00224427	Bm4166	Bm4166.1	Bm4166	Bm4166	41 kDa	0.0015454	0.0034227	0.0014638
	WBGene00224441	Bm4180	Bm4180.1	Bm4180	Bm4180	25 kDa	0.0019122	0.00154	0.0015094
	WBGene00224490	Bm4229	Bm4229.1	Bm4229	Bm4229	104 kDa	0.0011463	0.00098469	0.0013029
	WBGene00224494	Bm4233	Bm4233b.1	Bm4233b	Bm4233b	25 kDa	0.0028292	0.0040507	0.0029776
	WBGene00224506	Bm4245	Bm4245.1	Bm4245	Bm4245	82 kDa	0.00121	0.00089954	0.001058
	WBGene00224520	Bm4259	Bm4259a.1	Bm4259a	Bm4259a	38 kDa	0.021103	0.024904	0.022561
	WBGene00224520	Bm4259	Bm4259b.1	Bm4259b	Bm4259b	29 kDa	0.0024409	0.0013105	0.0010275
	WBGene00224538	Bm4277	Bm4277.1	Bm4277	Bm4277	32 kDa	0.00074098	0.00079567	0.0018716
	WBGene00224540	Bm4279	Bm4279d.1	Bm4279d	Bm4279d	37 kDa	0.0021411	0.002759	0.0018253
	WBGene00224545	Bm4284	Bm4284b.1	Bm4284b	Bm4284b	51 kDa	0.00061748	0.00049729	0.0007311
	WBGene00224564	Bm4303	Bm4303.1	Bm4303	Bm4303	38 kDa	0.0018415	0.002307	0.0021319
	WBGene00224579	Bm4318	Bm4318a.1	Bm4318a	Bm4318a	80 kDa	0.00050042	0.00032241	0.000474
	WBGene00224644	Bm4383	Bm4383b.1	Bm4383b	Bm4383b	168 kDa	0.0011102	0.00096864	0.00083252
	WBGene00224658	Bm4397	Bm4397.1	Bm4397	Bm4397	24 kDa	0.0016705	0.0010763	0.0012658
	WBGene00224743	Bm4482	Bm4482.1	Bm4482	Bm4482	49 kDa	0.00047261	0.001015	0.0011937
	WBGene00224794	Bm4533	Bm4533.1	Bm4533	Bm4533	23 kDa	0.0052393	0.0061885	0.0033084
	WBGene00224822	Bm4561	Bm4561.1	Bm4561	Bm4561	52 kDa	0.0010501	0.00096654	0.00071048
	WBGene00224833	Bm4572	Bm4572a.1	Bm4572a	Bm4572a	129 kDa	0.0002313	0.00018628	0.00016431
	WBGene00224841	Bm4580	Bm4580a.1	Bm4580a	Bm4580a	27 kDa	0.0070931	0.0085687	0.0089581
	WBGene00224889	Bm4628	Bm4628.1	Bm4628	Bm4628	18 kDa	0.0038421	0.0027505	0.0028305
	WBGene00224902	Bm4641	Bm4641.1	Bm4641	Bm4641	55 kDa	0.00028113	0.00045282	0.00039943
	WBGene00224970	Bm4709	Bm4709.1	Bm4709	Bm4709	15 kDa	0.0055126	0.0072648	0.0052215
	WBGene00224972	Bm4711	Bm4711.1	Bm4711	Bm4711	16 kDa	0.0058858	0.0079003	0.005575
	WBGene00224992	Bm4731	Bm4731.1	Bm4731	Bm4731	24 kDa	0.00193	0.0015543	0.0015234
	WBGene00225092	Bm4831	Bm4831a.1	Bm4831a	Bm4831a	28 kDa	0.0027886	0.002695	0.0021131
	WBGene00225233	Bm4972	Bm4972.1	Bm4972	Bm4972	281 kDa	0.00071326	0.00055145	0.00051346
	WBGene00225258	Bm4997	Bm4997.1	Bm4997	Bm4997	275 kDa	0.00020539	9.4521e-05	0.00019455
	WBGene00220761	Bm500	Bm500.1	Bm500	Bm500	81 kDa	0.00038853	0.0003129	0.00064402
	WBGene00225295	Bm5034	Bm5034.1	Bm5034	Bm5034	17 kDa	0.003206	0.0029508	0.0026029
	WBGene00225298	Bm5037	Bm5037a.1	Bm5037a	Bm5037a	39 kDa	0.00039519	0.00063653	0.00037432
	WBGene00225350	Bm5089	Bm5089a.1	Bm5089a	Bm5089a	36 kDa	0.0020274	0.0018142	0.0021338
	WBGene00225357	Bm5096	Bm5096.1	Bm5096	Bm5096	20 kDa	0.0012062	0.0019429	0.0019043
	WBGene00225373	Bm5112	Bm5112.1	Bm5112	Bm5112	27 kDa	0.0046493	0.0032763	0.0027524
	WBGene00225431	Bm5170	Bm5170.1	Bm5170	Bm5170	18 kDa	0.00133	0.0014281	0.00083982
	WBGene00225433	Bm5172	Bm5172.1	Bm5172	Bm5172	68 kDa	0.00034522	0.00037069	0.00032699
	WBGene00225453	Bm5192	Bm5192a.1	Bm5192a	Bm5192a	37 kDa	0.00083828	0.0010127	0.00099252
	WBGene00225456	Bm5195	Bm5195a.1	Bm5195a	Bm5195a	51 kDa	0.0017771	0.0023853	0.0012624
	WBGene00225482	Bm5221	Bm5221a.1	Bm5221a	Bm5221a	162 kDa	0.00038448	0.00023223	0.00031865
	WBGene00225489	Bm5228	Bm5228.1	Bm5228	Bm5228	38 kDa	0.00081844	0.0016478	0.0013566
	WBGene00225496	Bm5235	Bm5235.1	Bm5235	Bm5235	22 kDa	0.0024327	0.0016793	0.0023042
	WBGene00225498	Bm5237	Bm5237a.1	Bm5237a	Bm5237a	18 kDa	0.004217	0.0040754	0.0035949
	WBGene00225546	Bm5285	Bm5285.1	Bm5285	Bm5285	18 kDa	0.0047845	0.0049041	0.0049439
	WBGene00225573	Bm5312	Bm5312a.1	Bm5312a	Bm5312a	18 kDa	0.0050716	0.005941	0.0061139
	WBGene00225577	Bm5316	Bm5316a.1	Bm5316a	Bm5316a	37 kDa	0.0056367	0.0080315	0.0055444
	WBGene00225675	Bm5414	Bm5414a.1	Bm5414a	Bm5414a	24 kDa	0.0019949	0.0021422	0.0009448
	WBGene00225789	Bm5528	Bm5528.1	Bm5528	Bm5528	80 kDa	0.00080534	0.00048643	0.0010489
	WBGene00225805	Bm5544	Bm5544.1	Bm5544	Bm5544	42 kDa	0.002575	0.0029626	0.0024391
	WBGene00225849	Bm5588	Bm5588a.1	Bm5588a	Bm5588a	116 kDa	0.00026296	0.00031766	0.00024907
	WBGene00225872	Bm5611	Bm5611a.1	Bm5611a	Bm5611a	212 kDa	0.00050219	0.00034666	0.00050964
	WBGene00225899	Bm5638	Bm5638.1	Bm5638	Bm5638	12 kDa	0.0012461	0.0020071	0.0011803
	WBGene00225960	Bm5699	Bm5699.1	Bm5699	Bm5699	36 kDa	0.0022441	0.0026288	0.0019323
	WBGene00225969	Bm5708	Bm5708.1	Bm5708	Bm5708	30 kDa	0.001235	0.0019892	0.0011698
	WBGene00225970	Bm5709	Bm5709.1	Bm5709	Bm5709	25 kDa	0.0019122	0.0010267	0.0021131
	WBGene00226003	Bm5742	Bm5742.1	Bm5742	Bm5742	24 kDa	0.00096053	0.0015471	0.00060654
	WBGene00226010	Bm5749	Bm5749.1	Bm5749	Bm5749	11 kDa	0.0029119	0.0035177	0.0027582
	WBGene00226074	Bm5813	Bm5813.1	Bm5813	Bm5813	27 kDa	0.0014652	0.00236	0.001943
	WBGene00226114	Bm5853	Bm5853.1	Bm5853	Bm5853	28 kDa	0.0044618	0.00539	0.0034338
	WBGene00226138	Bm5877	Bm5877.1	Bm5877	Bm5877	72 kDa	0.00065761	0.00088267	0.00093432
	WBGene00226162	Bm5901	Bm5901a.1	Bm5901a	Bm5901a	17 kDa	0.016245	0.022428	0.016706
	WBGene00226211	Bm5950	Bm5950a.1	Bm5950a	Bm5950a	115 kDa	0.00040761	0.00021885	0.00025739
	WBGene00226271	Bm6010	Bm6010.1	Bm6010	Bm6010	45 kDa	0.0022199	0.0016503	0.0011322
	WBGene00226344	Bm6083	Bm6083.1	Bm6083	Bm6083	73 kDa	0.00086991	0.0010509	0.001339
	WBGene00226345	Bm6084	Bm6084.1	Bm6084	Bm6084	386 kDa	0.00082609	0.00085294	0.00074234
	WBGene00226417	Bm6156	Bm6156a.1	Bm6156a	Bm6156a	29 kDa	0.0018337	0.0029536	0.0017369
	WBGene00226423	Bm6162	Bm6162b.1	Bm6162b	Bm6162b	22 kDa	0.0014333	0.0011543	0.0013576
	WBGene00226463	Bm6202	Bm6202a.1	Bm6202a	Bm6202a	77 kDa	0.00059194	0.00047672	0.00065413
	WBGene00226471	Bm6210	Bm6210.1	Bm6210	Bm6210	19 kDa	0.00084339	0.0013585	0.0015977
	WBGene00226487	Bm6226	Bm6226a.1	Bm6226a	Bm6226a	91 kDa	0.00050542	0.00027136	0.00063831
	WBGene00226502	Bm6241	Bm6241.1	Bm6241	Bm6241	42 kDa	0.0017194	0.0018463	0.0018096
	WBGene00226551	Bm6290	Bm6290b.1	Bm6290b	Bm6290b	38 kDa	0.00041662	0.00067105	0.00059192
	WBGene00226583	Bm6322	Bm6322.1	Bm6322	Bm6322	25 kDa	0.0022207	0.001022	0.0021034
	WBGene00226588	Bm6327	Bm6327.1	Bm6327	Bm6327	61 kDa	0.00096388	0.00097033	0.0013695
	WBGene00220897	Bm636	Bm636.1	Bm636	Bm636	19 kDa	0.0049994	0.0080525	0.0043408
	WBGene00226673	Bm6412	Bm6412a.1	Bm6412a	Bm6412a	49 kDa	0.00098563	0.00079378	0.00077798
	WBGene00226678	Bm6417	Bm6417a.1	Bm6417a	Bm6417a	26 kDa	0.0038258	0.0052142	0.0025088
	WBGene00226753	Bm6492	Bm6492.1	Bm6492	Bm6492	14 kDa	0.0034293	0.0036824	0.0032482
	WBGene00226773	Bm6512	Bm6512.1	Bm6512	Bm6512	15 kDa	0.0021444	0.0025905	0.0020312
	WBGene00226800	Bm6539	Bm6539.1	Bm6539	Bm6539	67 kDa	0.0010532	0.00037697	0.0011084
	WBGene00226805	Bm6544	Bm6544a.1	Bm6544a	Bm6544a	73 kDa	0.00031773	0.0010235	0.00030095
	WBGene00226842	Bm6581	Bm6581.1	Bm6581	Bm6581	246 kDa	6.4095e-05	0.00010324	6.071e-05
	WBGene00226872	Bm6611	Bm6611.1	Bm6611	Bm6611	20 kDa	0.0031797	0.0019206	0.0026353
	WBGene00227054	Bm6793	Bm6793.1	Bm6793	Bm6793	31 kDa	0.0017106	0.0011809	0.0020832
	WBGene00227131	Bm6870	Bm6870.1	Bm6870	Bm6870	12 kDa	0.0012028	0.0019373	0.0011392
	WBGene00227189	Bm6928	Bm6928a.1	Bm6928a	Bm6928a	62 kDa	0.00035526	0.00076297	0.00022434
	WBGene00227237	Bm6976	Bm6976a.1	Bm6976a	Bm6976a	24 kDa	0.0024699	0.0024865	0.0020471
	WBGene00227251	Bm6990	Bm6990a.1	Bm6990a	Bm6990a	239 kDa	0.00018973	0.0001528	0.00023962
	WBGene00227313	Bm7052	Bm7052.1	Bm7052	Bm7052	43 kDa	0.0018057	0.0014542	0.0013683
	WBGene00227356	Bm7095	Bm7095.1	Bm7095	Bm7095	33 kDa	0.0025358	0.0029705	0.0026203
	WBGene00227364	Bm7103	Bm7103.1	Bm7103	Bm7103	46 kDa	0.0013797	0.0011112	0.00032671
	WBGene00227379	Bm7118	Bm7118a.1	Bm7118a	Bm7118a	26 kDa	0.0056154	0.0080927	0.0058788
	WBGene00227415	Bm7154	Bm7154b.1	Bm7154b	Bm7154b	77 kDa	0.00050702	0.00049	0.0003842
	WBGene00227427	Bm7166	Bm7166.1	Bm7166	Bm7166	12 kDa	0.0024699	0.0019892	0.0023395
	WBGene00227430	Bm7169	Bm7169b.1	Bm7169b	Bm7169b	133 kDa	0.00011782	0.00028465	0.00016739
	WBGene00227461	Bm7200	Bm7200a.1	Bm7200a	Bm7200a	35 kDa	0.0017508	0.0010575	0.0012438
	WBGene00227483	Bm7222	Bm7222a.1	Bm7222a	Bm7222a	77 kDa	0.0019295	0.0017993	0.0019238
	WBGene00227507	Bm7246	Bm7246a.1	Bm7246a	Bm7246a	30 kDa	0.0032418	0.0047864	0.0033265
	WBGene00227522	Bm7261	Bm7261.1	Bm7261	Bm7261	72 kDa	0.00031675	0.0005102	0.00030003
	WBGene00227554	Bm7293	Bm7293a.1	Bm7293a	Bm7293a	32 kDa	0.001498	0.0012064	0.0016554
	WBGene00227638	Bm7377	Bm7377.1	Bm7377	Bm7377	22 kDa	0.0017642	0.0022733	0.0023395
	WBGene00227643	Bm7382	Bm7382.1	Bm7382	Bm7382	18 kDa	0.0026263	0.0035251	0.0033168
	WBGene00227646	Bm7385	Bm7385.1	Bm7385	Bm7385	28 kDa	0.0080729	0.0086688	0.0079015
	WBGene00227677	Bm7416	Bm7416.1	Bm7416	Bm7416	36 kDa	0.0041662	0.0053684	0.0031569
	WBGene00221009	Bm748	Bm748.1	Bm748	Bm748	39 kDa	0.0020163	0.0038972	0.0028647
	WBGene00227771	Bm7510	Bm7510.1	Bm7510	Bm7510	16 kDa	0.0019481	0.0023534	0.0018452
	WBGene00227836	Bm7575	Bm7575.1	Bm7575	Bm7575	17 kDa	0.004122	0.0036885	0.0021691
	WBGene00227880	Bm7619	Bm7619.1	Bm7619	Bm7619	36 kDa	0.00064234	0.00068974	0.001014
	WBGene00227889	Bm7628	Bm7628a.1	Bm7628a	Bm7628a	133 kDa	0.00065694	0.0010581	0.0009051
	WBGene00228175	Bm7914	Bm7914.1	Bm7914	Bm7914	13 kDa	0.0017886	0.0019206	0.0016941
	WBGene00228327	Bm8066	Bm8066.1	Bm8066	Bm8066	14 kDa	0.0026599	0.0034275	0.0040312
	WBGene00228329	Bm8068	Bm8068.1	Bm8068	Bm8068	43 kDa	0.0010806	0.0011603	0.0010235
	WBGene00228433	Bm8172	Bm8172b.1	Bm8172b	Bm8172b	42 kDa	0.0041457	0.0054634	0.0042838
	WBGene00228445	Bm8184	Bm8184.1	Bm8184	Bm8184	262 kDa	8.9738e-05	9.6361e-05	0.00011333
	WBGene00228581	Bm8320	Bm8320.1	Bm8320	Bm8320	15 kDa	0.0082216	0.010906	0.010078
	WBGene00228755	Bm8494	Bm8494.1	Bm8494	Bm8494	375 kDa	0.00018355	0.00029565	0.00021249
	WBGene00228763	Bm8502	Bm8502.1	Bm8502	Bm8502	50 kDa	0.00079675	0.00051333	0.00060374
	WBGene00228785	Bm8524	Bm8524.1	Bm8524	Bm8524	42 kDa	0.013059	0.014517	0.011498
	WBGene00229138	Bm8877	Bm8877.1	Bm8877	Bm8877	8 kDa	0.0029639	0.004774	0.0018716
	WBGene00229180	Bm8919	Bm8919.1	Bm8919	Bm8919	23 kDa	0.0013832	0.0011139	0.0022927
	WBGene00229185	Bm8924	Bm8924a.1	Bm8924a	Bm8924a	55 kDa	0.0026982	0.0032023	0.0024212
	WBGene00229305	Bm9044	Bm9044.1	Bm9044	Bm9044	320 kDa	0.00028736	0.00034714	0.00031755
	WBGene00229308	Bm9047	Bm9047.1	Bm9047	Bm9047	31 kDa	0.0020192	0.0020327	0.0016735
	WBGene00229393	Bm9132	Bm9132.1	Bm9132	Bm9132	39 kDa	0.0041043	0.0042971	0.0046651
	WBGene00229394	Bm9133	Bm9133.1	Bm9133	Bm9133	27 kDa	0.0053657	0.0057617	0.0056471
	WBGene00229428	Bm9167	Bm9167.1	Bm9167	Bm9167	17 kDa	0.0022749	0.0043971	0.0034477
	WBGene00229465	Bm9204	Bm9204.1	Bm9204	Bm9204	42 kDa	0.0011368	0.00091556	0.0012563
	WBGene00229510	Bm9249	Bm9249.1	Bm9249	Bm9249	54 kDa	0.00071004	0.00045747	0.00040353
	WBGene00229524	Bm9263	Bm9263.1	Bm9263	Bm9263	20 kDa	0.0019104	0.004308	0.0021715
	WBGene00229597	Bm9336	Bm9336a.1	Bm9336a	Bm9336a	56 kDa	0.028267	0.034037	0.023265
	WBGene00229606	Bm9345	Bm9345.1	Bm9345	Bm9345	150 kDa	0.00035754	0.00041135	0.00029028
	WBGene00229641	Bm9380	Bm9380.1	Bm9380	Bm9380	50 kDa	0.0030701	0.0020821	0.0035202
	WBGene00229707	Bm9446	Bm9446.1	Bm9446	Bm9446	24 kDa	0.00065244	0.0010509	0.00092698
	WBGene00229844	Bm9583	Bm9583b.1	Bm9583b	Bm9583b	38 kDa	0.00083575	0.0016827	0.00079162
	WBGene00229896	Bm9635	Bm9635a.1	Bm9635a	Bm9635a	26 kDa	0.0012133	0.0014657	0.0014365
	WBGene00220358	Bm97	Bm97a.1	Bm97a	Bm97a	29 kDa	0.0053199	0.0031569	0.0053042
	WBGene00230033	Bm9772	Bm9772a.1	Bm9772a	Bm9772a	75 kDa	0.00040443	0.00048857	0.00057462
	WBGene00230067	Bm9806	Bm9806.1	Bm9806	Bm9806	19 kDa	0.0016177	0.0019543	0.0015323
	WBGene00230170	Bm9909	Bm9909.1	Bm9909	Bm9909	35 kDa	0.0010575	0.0020439	0.0010016
