# Supplementary material for: Identification of biomarker candidates for filarial parasite infections by analysis of extracellular vesicles
Source: Front Parasitol. 2023 Oct 23;2:1281092. doi: 10.3389/fpara.2023.1281092 (PMC11732158; doi:10.3389/fpara.2023.1281092)
Supplement: Supplementary file 1 [file DataSheet_1.zip › Supplementary Table 4.XLSX]

## Sheet: Peptide Quantitative Report for
Weil_125 timsTOF B malayi 102022, Peptide Quantitative Report created on 10/24/2022
Experiment: Weil_125 timsTOF B malayi 102022
	Peak List Generator: unknown
		Version: unknown
		Charge States Calculated: unknown
		Deisotoped: unknown
		Textual Annotation: unknown
	Database Set: 1 Database
		Database Name: the b_malayi_20220105 database
			Version: unknown
			Taxonomy: All Entries
			Number of Proteins: 15918
		Does database contain common contaminants?: unknown
	Search Engine Set: 1 Search Engine
		Search Engine: Mascot
			Version: 2.5.1
			Samples: All Samples
			Fragment Tolerance: 0.050 Da (Monoisotopic)
			Parent Tolerance: 25 PPM (Monoisotopic)
			Fixed Modifications: +57 on C (Carbamidomethyl)
			Variable Modifications: -17 on Peptide N-Terminal (Gln->pyro-Glu), +1 on NQ (Deamidated), +16 on M (Oxidation), +42 on Peptide N-Terminal (Acetyl)
			Database: the b_malayi_20220105 database (unknown version, 15918 entries)
			Digestion Enzyme: stricttrypsin
			Max Missed Cleavages: 4
			Probability Model:
				Weil_125_4926_2181_10_Slot1-19_1_739_5.3.556 (F019407): Peptide Prophet with Delta Mass Correction [+1,+2,+3,+4,+5 and above]
	Scaffold: Version: Scaffold_5.1.2
		Modification Metadata Set: 0 modifications
			Source: None
			Comment:
		Protein Grouping Strategy: Experiment-wide grouping with binary peptide-protein weights
		Peptide Thresholds: 70.0% minimum
		Protein Thresholds: 97.0% minimum and 2 peptides minimum
		Peptide FDR: 0.7% (Decoy)
		Protein FDR: 1.8% (Decoy)
		GO Annotation Source(s):
		Pathway Annotation Source(s):
		Alternate ID Source(s):
		Total Spectrum Count		Weighted Spectrum Count		Total Precursor Intensity		Total TIC		Median Retention Time
		B. malayi + EV		B. malayi + EV		B. malayi + EV		B. malayi + EV
Protein	Peptide	Weil_125_4926_2181_10_Slot1-19_1_739_5.3.556 (F019407)		Weil_125_4926_2181_10_Slot1-19_1_739_5.3.556 (F019407)		Weil_125_4926_2181_10_Slot1-19_1_739_5.3.556 (F019407)		Weil_125_4926_2181_10_Slot1-19_1_739_5.3.556 (F019407)
Bm10379.1	AVCMLSNTTAIAEAWAR	22						2795620		5008.29
Bm10379.1	EDAANNYAR	3						133169		573.166
Bm10379.1	EDMAALEK	2						206101		1078.17
Bm10379.1	FDGALNVDLTEFQTNLVPYPR	7						341981		5689.18
Bm10379.1	FDLMYAK	3						901219		2975.85
Bm10379.1	GHYTIGK	4						101392		155.864
Bm10379.1	LSVDYGK	1						60717		1425.59
Bm10379.1	TIQFVDWCPTGFK	2						998569		4937.96
Bm10379.1	VGINYQPPTVVPGGDLAK	9						7037900		4175.05
Bm10379.1	YMACCLLYR	2						334613		3162.62
Bm10893b.1	ILMNNLQK	1						153806		3837.96
Bm10893b.1	RILMNNLQK	1						77781		5649.68
Bm11033.1-DECOY	LIQWQNK	1						182178		1023.61
Bm11033.1-DECOY	LLNYDPK	1						23862		4085.32
Bm12018.1	ALDLLYGMVSK	2						145283		4748.18
Bm12018.1	EKLEDPDPGVQSAAVNVICELAR	1						117203		5151.8
Bm12018.1	LEDPDPGVQSAAVNVICELAR	7						577650		5487.43
Bm12579.1	VHPETYEWAR	1						24976		1751.27
Bm12579.1	VNEVGVDVNR	1						227291		1589.33
Bm12766.1	EIVHIQAGQCGNQIGAK	7						2095500		2069.47
Bm12766.1	EVDEQMLNVQNK	8						2222070		2330.77
Bm12766.1	FPGQLNADLR	18						6494770		2958.94
Bm12766.1	IMNTFSVVPSPK	7						762978		3587.1
Bm12766.1	INVYYNEATGGK	10						3553440		2115.65
Bm12766.1	IREEYPDR	6						2905410		818.961
Bm12766.1	LAVNMVPFPR	11						2192240		4245.04
Bm12766.1	MAATFIGNSTAIQELFK	21						1862670		5477.04
Bm12766.1	NMMAACDPR	8						2179730		1335.71
Bm12766.1	NSSYFVEWIPNNVK	17						5169000		4842.71
Bm12766.1	TAVCDIPPR	22						3538980		1648.64
Bm13651.1	EGIPPDQQR	4						125830		920.667
Bm13651.1	ESTLHLVLR	2						678150		2431.8
Bm13651.1	TLSDYNIQK	2						629335		1721.84
Bm13652.1	EKEVMTQK	1						15639		3554.49
Bm13652.1	LTKEIEGLK	1						107137		3834.57
Bm13653.1	APFDLFENK	5						1473230		4025.72
Bm13653.1	ELISNSSDALDK	2						438838		2142.99
Bm13653.1	FYEQFSK	1						63774		1843.53
Bm13653.1	GFEVIYMTDPIDEYCVQQLK	1						33574		5258.74
Bm13653.1	GVVDSEDLPLNISR	4						2310250		4100.4
Bm13653.1	LGIHEDSTNR	4						751214		821.32
Bm13657a.1	LVFLGLDNAGK	3						870128		4151.71
Bm13657a.1	QGYGEGFR	2						305905		1288.59
Bm13657a.1	TTLLHMLK	2						120398		1955.91
Bm13658.1	LLLIGDSGVGK	2						147372		3437.5
Bm13658.1	LQIWDTAGQER	1						131200		2954.96
Bm13658.1	QWLQEIDR	1						120813		2952.52
Bm13661.1	IINEPTAAAIAYGLDK	7						1454120		4311.58
Bm13661.1	NELESYAYSLK	3						470531		3374.8
Bm13661.1	VMEHFIK	1						197731		1476.87
Bm13687b.1	PYLISGADDR	1						45872		2146.52
Bm13687b.1	VFNYNTLER	1						101022		2560.73
Bm13696.1	EELTLEGIR	1						115800		3141.55
Bm13696.1	ELAQQIQK	2						243437		1075.6
Bm13696.1	MFVLDEADEMLSR	5						1410950		4737.41
Bm13696.1	VLITTDLLAR	2						328357		4193.84
Bm13697a.1	DELTLEGIK	2						75573		3199.42
Bm13697a.1	MLVLDEADEMLNK	2						353379		4861.63
Bm13697a.1	RDELTLEGIK	1						113439		2349.69
Bm13698a.1	DFLLKPELLR	2						132957		4488.98
Bm13698a.1	ELAFQISK	1						129954		2726.7
Bm13698a.1	GLAITFVSDENDAK	2						193350		3725.99
Bm13698a.1	ILNDVQDR	2						295455		1320.78
Bm13698a.1	ILVATNLFGR	1						124085		4274.2
Bm13713.1	LQEVPHEGPMCDLLWSDPDDR	1						95419		4561.43
Bm13713.1	QITQVYGFYDECLR	1						93090		4296.58
Bm13713.1	SPDTNYLFMGDYVDR	1						191850		4641.71
Bm13713.1	YSFLQFDPAPR	4						563458		4542.63
Bm13717a.1	ATIGADFLTK	2						295565		3219.54
Bm13717a.1	DEFLIQASPR	3						191562		3186.19
Bm13717a.1	TSLMNQYVNK	1						129792		2103.77
Bm13718.1	IAVHCTVR	5						603472		781.606
Bm13718.1	VLEQLTGQTPVFSK	2						549529		3849.09
Bm13719.1	DSHGVAQVR	2						77739		438.274
Bm13719.1	PSQIGVILR	1						144977		4325.58
Bm13719.1	SVPTWLK	1						41901		2570.17
Bm13732.1	CFAETPNK	1						16530		1006.96
Bm13732.1	FFDDPMLLELAK	1						63486		5509.81
Bm13732.1	LGEFFQTK	2						125549		2738.79
Bm13732.1	LTMIAEPLEK	1						86925		3154.43
Bm13732.1	YDWDLLAAR	1						29162		4466.89
Bm13733.1	AYLPVNESFGFTADLR	2						275548		5099.2
Bm13733.1	DLEEDHACIPIK	3						321151		2581.68
Bm13733.1	DSVVAGFQWATK	2						85429		4165.29
Bm13733.1	FSVSPVVR	1						132948		2387.97
Bm13733.1	GHVFEESQVAGTPMFVVK	1						42171		3967.66
Bm13733.1	GVQYLNEIK	3						132349		2527.17
Bm13733.1	KSDPVVSYR	1						23786		916.189
Bm13733.1	NAGDLPK	1						21810		2517.52
Bm13733.1	NMSVIAHVDHGK	3						296387		1168.9
Bm13754.1	GFGGIGGLLR	1						67910		3895.44
Bm13754.1	PINTSLYLCDNK	1						98253		2898.07
Bm13754.1	VNIDFEPFK	1						43598		4283.96
Bm13756a.1	GVLLYGPPGTGK	1						83053		2904.96
Bm13756a.1	TMLELLNQLDGFEATK	1						56121		5730.27
Bm13756a.1	VIMATNR	1						49101		854.359
Bm13756a.1	VPDSTYEMIGGLDK	1						114132		3782.18
Bm13763.1	DMYEQFQNIMK	1						75983		4723.52
Bm13763.1	TCLICADTFR	2						308409		3165.49
Bm13797.1	ALEHFTDLYDIK	4						234787		3892.96
Bm13797.1	HELLEFR	1						61022		2086.97
Bm13797.1	IVLDNSVFSEHR	1						67548		2946.8
Bm13797.1	NLQNLLILTAIK	1						65797		5383.77
Bm13797.1	QSVELCK	1						41344		925.307
Bm13835.1	DQEGQDVLLFIDNIFR	1						20170		6235.21
Bm13835.1	FTQAGSEVSALLGR	2						181081		4012.54
Bm13835.1	IGLFGGAGVGK	1						92706		3128.72
Bm13835.1	IMNVIGEPIDER	1						133912		3493.89
Bm13835.1	IPVGPETLGR	3						361941		2464.02
Bm13835.1	SLQDIIAILGMDELSEEDK	2						138528		6049.92
Bm13835.1	TIAMDGTEGLVR	2						197470		2911.91
Bm13835.1	VVDLLAPYAK	2						86922		3783.98
Bm13837.1	APGIIPR	1						60270		1614.89
Bm13837.1	AVDSLVPIGR	2						431341		3094.25
Bm13837.1	GMALNLEPDNVGVVVFGNDK	3						179976		5249.94
Bm13837.1	QMSLLLR	2						124452		2946.91
Bm13841.1	EQQMVMR	1						97141		997.947
Bm13841.1	IIEVGDTPK	1						49323		1768.71
Bm13841.1	VILASNR	1						40246		936.921
Bm13888.1	NPDTQWITK	2						575982		2083.73
Bm13888.1	QSVAEER	2						149324		1386.8
Bm13888.1	RNPDTQWITK	2						421194		1544.07
Bm13888.1	VLNSYWVGQDSTYK	7						1958430		3491.5
Bm13916.1	AVFWDIK	1						32426		3777.46
Bm13916.1	DGVWNLQNEVTK	1						76984		3702.64
Bm13916.1	EAVVNTQELLDLLVK	1						42190		5811.92
Bm13916.1	IIHTSVWAGQK	2						126387		1686.64
Bm13916.1	LLENMPMPWEQIR	3						136124		5204.45
Bm13916.1	LWNLNNYR	2						106862		3148.42
Bm13916.1	SGLNQIPNR	1						76067		1442.4
Bm13916.1	VESHFDLELR	1						38444		2821.24
Bm13955b.1	LQLISFK	1						18862		3609.79
Bm13955b.1	YPASTVQILGAEK	1						81147		3041.45
Bm14007b.1	KSEIEYYAMLAK	4						177212		3245.55
Bm14007b.1	SEIEYYAMLAK	6						835757		3991.31
Bm14042.1	GSSNSYAIK	1						18612		721.314
Bm14042.1	VNQAIWLLCTGAR	1						83166		4446.96
Bm14045.1	LFEGNALLR	4						836499		3362.04
Bm14045.1	LQTQVFK	2						196319		1643.37
Bm14046.1	IPNWFLNR	4						421491		4369.29
Bm14046.1	LREDLER	2						109401		817.238
Bm14765.1	LLNLQTQVR	1						82390		2776.49
Bm14765.1	SSPSVEDDK	2						243627		589.708
Bm14811.1	AEKENAK	1						70482		3456.46
Bm14811.1	ILPSASQNHIK	1						146677		1291.86
Bm1686.1	AHTDFFEAFK	2						123705		3345.31
Bm1686.1	SINSILDYISTSK	2						160582		4990.16
Bm1705a.1	EPFFHGHDNYDQLVR	1						29155		2937.78
Bm1705a.1	QLYQTLTDYDIR	4						697802		4001.81
Bm17395.1	SHEGETSYIR	1						27336		802.816
Bm17395.1	VYIGNLPPDIR	3						202214		3640.76
Bm1779b.1	LIFDNLK	2						143397		3403.54
Bm1779b.1	NLEAVETLGSTSTICSDK	2						91893		3571.43
Bm1890.1	KPDTIEVQQMK	2						128733		1423.36
Bm1890.1	QLFDQVVK	2						264860		2799.19
Bm1890.1	RKPDTIEVQQMK	2						204706		1131.26
Bm1919a.1	ATEYHLGLLK	1						85888		2528.02
Bm1919a.1	IDQISMEEVDR	1						87962		2687.83
Bm1919a.1	VAMVGFPSVGK	1						44094		4330.4
Bm1994.1	ELQELVQYPVEHPDK	2						131192		3226.39
Bm1994.1	GILLYGPPGTGK	1						70718		3338.63
Bm1994.1	GVLFYGPPGCGK	2						139888		3138.93
Bm1994.1	LAGESESNLR	1						88649		1165.88
Bm2145.1	AICTEAGMLALR	2						53613		3647.49
Bm2145.1	IDVLDPALIR	1						101138		4743.62
Bm2145.1	VIMATNR	1						49101		854.359
Bm2299d.1	QLNNLALLCQNQGK	2						134159		3246.29
Bm2299d.1	YEVAVPLCK	1						53164		2826.65
Bm2320.1	ACYGVLR	2						140932		1567.53
Bm2320.1	ELAEDGYSGVEVR	5						717954		2503.47
Bm2320.1	QGVLGIK	1						53127		1685.74
Bm2324a.1	IELNNQR	1						41316		821.798
Bm2324a.1	MLSIPYK	1						21011		3036.62
Bm2428.1	CDLEDER	1						74322		897.366
Bm2428.1	YDPTIEDSYR	2						389082		2212.42
Bm2524.1	DPNAPKK	1						13394		1676.72
Bm2524.1	LFLLPHK	2						63823		2582.5
Bm2853a.1	CGSVLVR	2						285403		998.583
Bm2853a.1	EVATAIR	1						71185		918.575
Bm2853a.1	GTGIVSAPVPK	1						121650		2072.97
Bm2853a.1	TYSYLTPDLWK	3						1863160		4593.83
Bm2987a.1	ATSNVFAMFDQAQIQEFK	3						279572		5303.6
Bm2987a.1	EAFNMIDQNR	3						654861		2421.81
Bm3019.1	MLQIQPEK	1						68237		1875.93
Bm3019.1	YLEPLYNDYR	1						58715		3346.11
Bm3024.1	NTEDEILK	2						40454		3989.42
Bm3024.1	PARPDPIDMDEDELEMLSEAR	2						254477		5004.87
Bm3425.1	PGTVALR	2						76177		1153.39
Bm3425.1	YRPGTVALR	7						3307180		1321.71
Bm3590a.1	AEGSDVANAVLDGADCVMLSGETAK	1						247979		5376.93
Bm3590a.1	PVICATQMLESMIK	1						68825		5374.39
Bm3611.1	IINEPTAAAIAYGLDK	7						1454120		4311.58
Bm3611.1	ITITNDK	1						31948		865.655
Bm3611.1	SINPDEAVAYGAAVQAAILSGDK	6						403171		5543.05
Bm3611.1	STAGDTHLGGEDFDNR	4						583002		1682.79
Bm3611.1	TTPSYVAFTDTER	2						399666		2888.36
Bm3611.1	VEIIANDQGNR	3						754451		1541.03
Bm3640.1	LVLLGESAVGK	1						82045		3232.59
Bm3640.1	TAMNVNDIFLAIAK	1						83661		5463.31
Bm4034b.1	ALGDHFYK	2						266586		1444.99
Bm4034b.1	VNGGLNLSR	4						387155		1618.36
Bm4102.1	DAVLLVFANK	1						101768		4470.34
Bm4102.1	ILMVGLDAAGK	2						94220		3182.61
Bm4102.1	LGEIVTTIPTIGFNVETVEYK	5						280037		5587.7
Bm4102.1	MLAEDELR	3						750296		2091.69
Bm4102.1	NISFTVWDVGGQDK	2						327796		4642.34
Bm4112b.1	DNIQGITKPAIR	2						218403		2060.54
Bm4112b.1	ISGLIYEETR	9						3231040		2664.66
Bm4112b.1	TVTAMDVVYALK	11						3305790		4685.98
Bm4112b.1	VFLENVIR	10						1524230		3742.82
Bm4231a.1	DCTVEMPILK	1						103558		3812.72
Bm4231a.1	PLVALLDGR	2						99496		3702.38
Bm4244.1	CIIPNHEK	1						46194		938.351
Bm4244.1	CNGVLEGIR	2						370929		2073.63
Bm4244.1	EDQSILCTGESGAGK	1						93219		1964.64
Bm4244.1	QLAEAQDQLQEETR	1						533405		1202.73
Bm4259a.1	DSTLIMQLLR	5						934684		5347.4
Bm4259a.1	LAEQAER	1						32526		305.025
Bm4259a.1	QAFDDAIAELDTLNEDSYK	7						590563		5261.61
Bm4259a.1	VISSIEQK	2						400876		1053.42
Bm4317a.1	IQEGVFDINNEANGIK	1						152105		3853.49
Bm4317a.1	LQIWDTAGQESFR	2						118488		4066.31
Bm4321.1	AQIWDTAGQER	1						95577		2165.23
Bm4321.1	DDEYDYLFK	1						71870		4152.08
Bm4321.1	VVLIGDSGVGK	1						75951		2558.45
Bm4354.1	FQVWDLGGQTSIR	1						113543		4526.43
Bm4354.1	ILILGLDGAGK	1						50833		4176.74
Bm4484.1	ISLVDLAGSER	2						133094		3837.52
Bm4484.1	SYTMMGTAENPGIIPR	1						77126		3986.32
Bm4484.1	TVAATNMNTESSR	2						32948		1053.07
Bm4484.1	VEVSYMEIYNEK	1						115815		3646.81
Bm4731.1	FNVWDTAGQEK	4						1303730		2941.47
Bm4731.1	HLTGEFEK	6						482290		856.877
Bm4731.1	LVLVGDGGTGK	1						80229		2019.52
Bm4731.1	NLQYYDISAK	2						1565380		2584.49
Bm4731.1	NVPNWHR	2						122177		984.296
Bm4731.1	SNYNFEK	1						139472		1061.63
Bm4731.1	VCENIPIVLCGNK	3						1116270		3605.76
Bm4972.1	DLIGVQNLIK	2						47821		4785.08
Bm4972.1	MQHNLEQQIQAR	1						37400		1506.03
Bm5003a.1	AIYNNMK	1						21412		1126.27
Bm5003a.1	EFTLEFSR	1						81893		3600.14
Bm5003a.1	GAPEGVLNR	1						57327		1348.75
Bm5003a.1	LDEFGEQLSK	1						68867		2480.3
Bm5003a.1	SEIGIAMGSGTAVAK	5						268176		2795.05
Bm5003a.1	SLPSVETLGCTSVICSDK	4						231525		4186.31
Bm5003a.1	TASEMVLADDNFATIVAAVEEGR	1						40408		5803.65
Bm5195a.1	IGGIGTVPVGR	1						245437		2478.92
Bm5195a.1	LPLQDVYK	6						1211690		2658.58
Bm5195a.1	STTTGHLIYK	4						1336940		1066.24
Bm5195a.1	YAWVLDK	1						105105		2969.07
Bm5195a.1	YYVTIIDAPGHR	3						400467		2860.37
Bm5210b.1	EASDIILTDDNFTSIVK	1						74498		5004.55
Bm5210b.1	MVTGDNINTAR	1						58402		1397.75
Bm5286a.1	CVVVGDGAVGK	2						767402		1538.8
Bm5286a.1	YVECSALTQK	3						423892		1527.45
Bm5459.1	LLLQVQHASK	5						571739		1604.23
Bm5459.1	MMMQSGR	1						45786		724.601
Bm5459.1	YFPTQALNFAFK	3						318258		5085.04
Bm5544.1	AGFAGDDAPR	2						329943		1232.58
Bm5544.1	AVFPSIVGR	4						1068480		3327.02
Bm5544.1	DLTDYLMK	4						703948		4172.74
Bm5544.1	DSYVGDEAQSK	3						564192		1073.3
Bm5544.1	EITALAPSTMK	3						1087340		2528.18
Bm5544.1	GYSFTTTAER	2						33477		1590.63
Bm5544.1	HQGVMVGMGQK	10						2312710		936.17
Bm5544.1	IIAPPER	2						327877		1377.25
Bm5544.1	IWHHTFYNELR	2						117267		2185.91
Bm5544.1	LCYVALDFEQEMATAASSSSLEK	45						1920680		5663.62
Bm5544.1	QEYDESGPSIVHR	14						4714090		1660.6
Bm5544.1	RGILTLK	1						135384		1502.64
Bm5544.1	SYELPDGQVITIGNER	13						2753670		4361.05
Bm5544.1	VAPEEHPVLLTEAPLNPK	14						4500350		3484.48
Bm5578a.1	IACLDFSLQK	1						62392		3772.79
Bm5578a.1	SSLGPVGLDK	1						84398		2212.05
Bm5584a.1	ELISNASDALDK	2						855994		2580.41
Bm5584a.1	LIINSLYK	2						186664		3235.45
Bm5591.1	IGEGTYGVVYK	1						25277		2407.06
Bm5591.1	LADFGLAR	1						67062		2587.83
Bm5671.1	VPEINVQNGVLK	1						54510		3300.62
Bm5671.1	VQENCIDLVGR	1						159553		2447.9
Bm5699.1	LTGMAFR	1						99964		1137.46
Bm5699.1	VPTPDVSVVDLTCR	1						170083		4043.43
Bm5897a.1	IQFVGACNPPTDPGR	1						71656		2807.19
Bm5897a.1	LGGSPFGPAGTGK	1						63889		2062.63
Bm5897a.1	VEELDILLDR	1						48533		5434.25
Bm5901a.1	ADQLTEEQIAEFK	7						2942020		4583.33
Bm5901a.1	DGDGTITTK	2						96909		515.319
Bm5901a.1	DTDSEEEIR	4						390096		1039.42
Bm5901a.1	DTDSEEEIREAFR	5						2273800		2833.54
Bm5901a.1	EAFSLFDK	3						859952		3575.91
Bm5901a.1	ELGTVMR	1						180460		1444.68
Bm5901a.1	LTDEEVDEMIR	2						233569		3322.04
Bm5901a.1	MKDTDSEEEIR	4						131501		971.992
Bm6064a.1	AQLHEALK	1						49131		1594.9
Bm6064a.1	INSLEAEK	3						217805		3431.96
Bm6124.1	CSWQDLK	1						38992		1927.52
Bm6124.1	DADDAVYELNGK	2						207904		2666.75
Bm6124.1	LIVENLSSR	1						135894		2369.31
Bm6157.1	AHQVVEDGYEFFAK	1						65738		3284.29
Bm6157.1	EIFLSQPILLELEAPLK	3						171127		5953.97
Bm6157.1	HDLDLICR	2						306884		2016.16
Bm6157.1	IFCCHGGLSPDLQSMEQIR	1						107028		4127.26
Bm6157.1	IYGFYDECK	2						213244		2766.54
Bm6157.1	QSLETICLLLAYK	1						48393		5288.01
Bm6157.1	TFTDCFNCLPVAAIIDEK	4						275369		5658.5
Bm6157.1	YPENFFLLR	2						94595		4755.87
Bm6210.1	TNLPIFK	3						103687		2874.74
Bm6210.1	VAGHPLAQNER	2						93311		514.177
Bm6218.1	FGNAFLNR	1						101583		2404.62
Bm6218.1	LLPLEEYYR	1						187435		4098.15
Bm6218.1	VYGALMWSLGK	1						30943		4576.49
Bm6289b.1	DNTINLIHTFR	3						61096		3552.64
Bm6289b.1	NCFASVFEK	1						57317		2979.62
Bm6369a.1	AIELVTK	1						32354		2622.5
Bm6369a.1	DDVSGAK	1						53567		3349.24
Bm6369a.1	GILLFGPPGTGK	2						148884		4335.33
Bm6413a.1	MLDMGFEPQIR	2						94149		4288.92
Bm6413a.1	VGSTSENIVQK	1						41591		839.301
Bm6417a.1	LSILYPATTGR	2						472758		3321.88
Bm6417a.1	NFDEILR	1						101382		2890.91
Bm6581.1	DILCGAADEVLAVLK	1						39788		5909.7
Bm6581.1	MTQNPNYYNLQGVTHR	1						44380		2531.78
Bm6626.1	NCAKLELK	2						44702		2376.28
Bm6626.1	SSVILLR	1						37060		2726.49
Bm6673.1	AGLSQSLFER	2						159279		2954.67
Bm6673.1	IPSEQEQLR	1						144957		1409.63
Bm6727.1	EVFEMATR	1						148504		2169.95
Bm6727.1	HFCPNVPIILVGNK	3						332154		4105.21
Bm6727.1	LVIVGDGACGK	1						127534		2010.51
Bm6727.1	QVELALWDTAGQEDYDR	7						540893		4605.7
Bm7004a.1	FLQFVTGTSK	2						137955		3258.44
Bm7004a.1	LLECYFTR	2						82681		3264.88
Bm7086.1	CVSTLLDLIQTK	1						90988		5063.19
Bm7086.1	EYATEVDVDFVR	1						91539		3889.61
Bm7086.1	ITEYLCEPLR	1						50950		3232.69
Bm7086.1	KGEIFELK	1						91379		2026.79
Bm7086.1	TAAVCVAK	1						15360		684.145
Bm7246f.1	EAETRAEFAER	1						24827		1004.89
Bm7246f.1	IVELEEELR	1						76465		3341.44
Bm7308.1	FNVWDVGGQDK	2						188064		3625.33
Bm7308.1	ILMLGLDAAGK	1						42197		4122.92
Bm7308.1	LGQSVTTIPTVGFNVETVTYK	3						151968		4952.11
Bm7327.1-DECOY	SLSSYAAR	2						567530		3152.82
Bm7327.1-DECOY	VIGAQLR	3						260038		1209.83
Bm7586.1	FPSYFSNELK	1						27369		801.863
Bm7586.1	KIDAPFLPK	1						47034		2101.49
Bm7586.1	NLLQVDLTK	1						36745		3475.65
Bm7639b.1	DVISIAEALERGLLEPDGR	1						51216		5787.69
Bm7639b.1	IEDAESR	1						93392		1456.13
Bm8661.1	AILVDLEPGTMDSVR	9						3063170		4546.16
Bm8661.1	FPGQLNADLR	18						6494770		2958.94
Bm8661.1	IREEYPDR	6						2905410		818.961
Bm8661.1	LAVNMVPFPR	11						2192240		4245.04
Bm8661.1	LTTPTYGDLNHLVSATMSGVTTCLR	20						4148300		5594.19
Bm8661.1	MAATFIGNSTAIQELFK	21						1862670		5477.04
Bm8661.1	NMMAACDPR	8						2179730		1335.71
Bm8661.1	TAVCDIPPR	22						3538980		1648.64
Bm8720.1	EIQTAVR	2						258215		866.183
Bm8720.1	LILPGELAK	5						2011470		3468.12
Bm8720.1	QVHPDTGISSK	6						1272450		698.196
Bm8777b.1	SLGYAYVNFQQPADAER	1						42068		3932.93
Bm8777b.1	YQGVNLYVK	1						32000		2525.74
Bm9167.1	ICLDILK	1						65401		3801
Bm9167.1	LELFLPEEYPMAAPK	1						73345		5254.18
Bm9167.1	WSPALQIR	2						214254		3093.3
Bm9228.1	AVCMLSNTTAIAEAWAR	22						2795620		5008.29
Bm9228.1	EDAANNYAR	3						133169		573.166
Bm9228.1	FDGALNVDLTEFQTNLVPYPR	7						341981		5689.18
Bm9228.1	FDLMYAK	3						901219		2975.85
Bm9228.1	GHYTIGK	4						101392		155.864
Bm9228.1	LIGQIVSSITASLR	1						18861		5485.42
Bm9228.1	LSVDYGK	1						60717		1425.59
Bm9228.1	NLDIERPSYTNLNR	3						381117		2746.11
Bm9228.1	PSYTNLNR	2						380319		1187.7
Bm9228.1	SIQFVDWCPTGFK	4						1658900		4908.79
Bm9228.1	VGINYQPPTVVPGGDLAK	9						7037900		4175.05
Bm9363a.1	HIDEIIK	1						21568		1930.7
Bm9363a.1	NKHIDEIIK	1						69141		2529.5
Bm9516a.1	EAYYWLR	1						101623		3234.02
Bm9516a.1	FYSLLDPSYAK	2						161074		4188.65
Bm9698.1	FPGQLNADLR	18						6494770		2958.94
Bm9698.1	GHYTEGAELVDSVLDVVR	10						1230180		5305.51
Bm9698.1	IREEYPDR	6						2905410		818.961
Bm9698.1	LFRPDNFVFGQSGAGNNWAK	2						270015		4383.99
Bm9698.1	NMMAACDPR	8						2179730		1335.71
Bm9698.1	NSSYFVEWIPNNVK	17						5169000		4842.71
Bm9698.1	PDNFVFGQSGAGNNWAK	3						344551		3786.69
Bm9698.1	TAVCDIPPR	22						3538980		1648.64
END OF FILE

## Sheet: Unique Brugia Proteins
									Merops result 11/9/2021	Class		eggs / embryos	eggs / embryos	immature microfilaria	immature microfilaria	microfillariae	L3 stage	BmL3	L4	L4	L4	Adult male	Adult female	Adult female	Adult female		eggs / embryos	eggs / embryos	immature microfilaria	immature microfilaria	microfillariae	L3 stage	BmL3	L4	L4	L4	Adult male	Adult female	Adult female	Adult female		eggs / embryos	eggs / embryos	immature microfilaria	immature microfilaria	microfillariae	L3 stage	BmL3	L4
Gene ID	Peptide	sample peptide count	sample total spectra count	Wormbase gene ID	Gene length (bp)		GO	IPR				ERR048967	ERR048969	ERR048966	ERR048968	ERR048965	ERR048964	ERR048974	ERR048963	ERR048971	ERR048973	ERR048961	ERR048962	ERR048970	ERR048972		ERR048967	ERR048969	ERR048966	ERR048968	ERR048965	ERR048964	ERR048974	ERR048963	ERR048971	ERR048973	ERR048961	ERR048962	ERR048970	ERR048972		ERR048967	ERR048969	ERR048966	ERR048968	ERR048965	ERR048964	ERR048974	ERR048963
Bm8661	AILVDLEPGTMDSVR	5	77	WBGene00228922	1335		GO:0000166: nucleotide binding; GO:0003924: GTPase activity; GO:0005200: structural constituent of cytoskeleton; GO:0005525: GTP binding; GO:0005856: cytoskeleton; GO:0005874: microtubule; GO:0007010: cytoskeleton organization; GO:0007017: microtubule-based process	IPR000217: Tubulin; IPR002453: Beta tubulin; IPR003008: Tubulin/FtsZ, GTPase domain; IPR008280: Tubulin/FtsZ, C-terminal; IPR013838: Beta tubulin, autoregulation binding site; IPR017975: Tubulin, conserved site; IPR018316: Tubulin/FtsZ, 2-layer sandwich domain; IPR023123: Tubulin, C-terminal; IPR036525: Tubulin/FtsZ, GTPase domain superfamily; IPR037103: Tubulin/FtsZ, C-terminal domain superfamily	-	-		91	158	12	28	22	255	1503	461	375	717	434	78	66	162		12.7731	11.7061	6.89094	10.3582	3.34438	248.011	28.9356	57.8108	61.9471	67.8484	25.2526	6.51597	6.4276	6.33155		1.1063	1.06841	0.838278	1.01528	0.524315	2.39447	1.46143	1.76201
Bm12766	EIVHIQAGQCGNQIGAK	6	71	WBGene00233027	1338		GO:0000166: nucleotide binding; GO:0003924: GTPase activity; GO:0005200: structural constituent of cytoskeleton; GO:0005525: GTP binding; GO:0005856: cytoskeleton; GO:0005874: microtubule; GO:0007010: cytoskeleton organization; GO:0007017: microtubule-based process	IPR000217: Tubulin; IPR002453: Beta tubulin; IPR003008: Tubulin/FtsZ, GTPase domain; IPR008280: Tubulin/FtsZ, C-terminal; IPR018316: Tubulin/FtsZ, 2-layer sandwich domain; IPR023123: Tubulin, C-terminal; IPR036525: Tubulin/FtsZ, GTPase domain superfamily; IPR037103: Tubulin/FtsZ, C-terminal domain superfamily	-	-		201	435	41	64	74	181	911	57	47	96	99	156	133	377		28.1498	32.1565	23.4912	23.6227	11.224	175.644	17.4991	7.13195	7.74662	9.06394	5.74746	13.0027	12.9235	14.7015		1.44948	1.50727	1.37091	1.37333	1.05015	2.24463	1.24302	0.853208
Bm9698	FPGQLNADLR	6	66	WBGene00229959	1600		GO:0000166: nucleotide binding; GO:0003924: GTPase activity; GO:0005200: structural constituent of cytoskeleton; GO:0005525: GTP binding; GO:0005856: cytoskeleton; GO:0005874: microtubule; GO:0007010: cytoskeleton organization; GO:0007017: microtubule-based process	IPR000217: Tubulin; IPR002453: Beta tubulin; IPR003008: Tubulin/FtsZ, GTPase domain; IPR008280: Tubulin/FtsZ, C-terminal; IPR013838: Beta tubulin, autoregulation binding site; IPR017975: Tubulin, conserved site; IPR018316: Tubulin/FtsZ, 2-layer sandwich domain; IPR023123: Tubulin, C-terminal; IPR036525: Tubulin/FtsZ, GTPase domain superfamily; IPR037103: Tubulin/FtsZ, C-terminal domain superfamily	-	-		415	736	150	234	300	221	3133	676	550	984	11826	516	482	1278		48.603	45.4982	71.8703	72.2274	38.0518	179.343	50.3263	70.732	75.8077	77.6921	574.136	35.9663	39.1663	41.6761		1.68666	1.65799	1.85655	1.8587	1.58038	2.25368	1.7018	1.84962
Bm9228	AVCMLSNTTAIAEAWAR	11	59	WBGene00229489	2315		GO:0000166: nucleotide binding; GO:0003924: GTPase activity; GO:0005200: structural constituent of cytoskeleton; GO:0005525: GTP binding; GO:0005874: microtubule; GO:0007010: cytoskeleton organization; GO:0007017: microtubule-based process	IPR000217: Tubulin; IPR002452: Alpha tubulin; IPR003008: Tubulin/FtsZ, GTPase domain; IPR008280: Tubulin/FtsZ, C-terminal; IPR017975: Tubulin, conserved site; IPR018316: Tubulin/FtsZ, 2-layer sandwich domain; IPR023123: Tubulin, C-terminal; IPR036525: Tubulin/FtsZ, GTPase domain superfamily; IPR037103: Tubulin/FtsZ, C-terminal domain superfamily	-	-		2806	5245	902	1423	2214	10	9473	1430	980	1866	1679	2073	1606	4565		227.129	224.094	298.699	303.571	194.089	5.60868	105.17	103.413	93.3568	101.827	56.3374	99.8652	90.1946	102.888		2.35627	2.35043	2.47523	2.48226	2.288	0.748861	2.02189	2.01457
Bm10379	AVCMLSNTTAIAEAWAR	10	55	WBGene00230640	1632		GO:0000166: nucleotide binding; GO:0003924: GTPase activity; GO:0005200: structural constituent of cytoskeleton; GO:0005525: GTP binding; GO:0005874: microtubule; GO:0005879: axonemal microtubule; GO:0007010: cytoskeleton organization; GO:0007017: microtubule-based process	IPR000217: Tubulin; IPR002452: Alpha tubulin; IPR003008: Tubulin/FtsZ, GTPase domain; IPR008280: Tubulin/FtsZ, C-terminal; IPR017975: Tubulin, conserved site; IPR018316: Tubulin/FtsZ, 2-layer sandwich domain; IPR023123: Tubulin, C-terminal; IPR036525: Tubulin/FtsZ, GTPase domain superfamily; IPR037103: Tubulin/FtsZ, C-terminal domain superfamily	-	-		158	268	44	78	122	196	198	6	0	8	126	62	38	128		18.1415	16.2424	20.6686	23.6037	15.171	155.936	3.11817	0.615489	0	0.619258	5.99718	4.2368	3.02726	4.09229		1.25867	1.21065	1.31531	1.37298	1.18101	2.19295	0.4939	-0.21078
Bm5544	AGFAGDDAPR	5	43	WBGene00225805	2080		-	IPR004000: Actin family; IPR004001: Actin, conserved site; IPR020902: Actin/actin-like conserved site; IPR043129: ATPase, nucleotide binding domain	-	-		6775	13580	712	1266	2327	148	36509	6691	4913	8699	14333	13566	12199	32756		610.353	645.762	262.419	300.591	227.042	92.3868	451.119	538.539	520.9	528.333	535.267	727.368	762.512	821.682		2.78558	2.81007	2.41899	2.47798	2.35611	1.96561	2.65429	2.73122
Bm5901	ADQLTEEQIAEFK	8	28	WBGene00226162	2118		GO:0005509: calcium ion binding; GO:0005813: centrosome; GO:0009792: embryo development ending in birth or egg hatching; GO:0016477: cell migration; GO:0019722: calcium-mediated signaling; GO:0031965: nuclear membrane; GO:0032880: regulation of protein localization; GO:0042981: regulation of apoptotic process; GO:0043277: apoptotic cell clearance; GO:0046872: metal ion binding; GO:0051296: establ…	IPR002048: EF-hand domain; IPR011992: EF-hand domain pair; IPR018247: EF-Hand 1, calcium-binding site	-	-		2963	5442	940	1340	2066	328	27443	2749	1890	3455	7789	1140	987	2664		262.145	254.138	340.236	312.453	197.96	201.076	333.012	217.289	196.792	206.074	285.662	60.0268	60.5867	65.6273		2.41854	2.40507	2.53178	2.49478	2.29658	2.30336	2.52246	2.33704
Bm13733	AYLPVNESFGFTADLR	9	17	WBGene00233994	3189		GO:0000166: nucleotide binding; GO:0003746: translation elongation factor activity; GO:0003924: GTPase activity; GO:0005525: GTP binding; GO:0006412: translation; GO:0006414: translational elongation; GO:0010629: negative regulation of gene expression; GO:0050829: defense response to Gram-negative bacterium	IPR000640: Elongation factor EFG, domain V-like; IPR000795: Translational (tr)-type GTP-binding domain; IPR004161: Translation elongation factor EFTu-like, domain 2; IPR005225: Small GTP-binding protein domain; IPR005517: Translation elongation factor EFG/EF2, domain IV; IPR009000: Translation protein, beta-barrel domain superfamily; IPR014721: Ribosomal protein S5 domain 2-type fold, subgroup; I…	-	-		3522	6839	1546	2336	2323	653	24578	3486	2594	4652	7201	3975	3212	9052		206.952	212.116	371.649	361.763	147.832	265.871	198.083	183.005	179.385	184.284	175.402	139.011	130.95	148.104		2.31587	2.32657	2.57013	2.55842	2.16977	2.42467	2.29685	2.26246
Bm6157	AHQVVEDGYEFFAK	8	16	WBGene00226418	1395		GO:0004722: protein serine/threonine phosphatase activity; GO:0005634: nucleus; GO:0005694: chromosome; GO:0005737: cytoplasm; GO:0006470: protein dephosphorylation; GO:0016787: hydrolase activity; GO:0031965: nuclear membrane; GO:0070262: peptidyl-serine dephosphorylation; GO:0106306: ; GO:0106307:	IPR004843: Calcineurin-like phosphoesterase domain, ApaH type; IPR006186: Serine/threonine-specific protein phosphatase/bis(5-nucleosyl)-tetraphosphatase; IPR029052: Metallo-dependent phosphatase-like; IPR031675: Serine-threonine protein phosphatase, N-terminal	-	-		359	755	218	341	364	56	3547	397	332	552	3132	732	717	1800		48.2231	53.5314	119.801	120.722	52.9543	52.1225	65.3494	47.6437	52.4849	49.9881	174.399	58.5198	66.8238	67.3247		1.68326	1.72861	2.07846	2.08179	1.7239	1.71703	1.81524	1.67801
Bm4259	DSTLIMQLLR	4	15	WBGene00224520	1208		-	IPR000308: 14-3-3 protein; IPR023409: 14-3-3 protein, conserved site; IPR023410: 14-3-3 domain; IPR036815: 14-3-3 domain superfamily	-	-		7825	15792	1628	2578	3638	2	73419	9492	7487	12918	13051	7307	6381	15771		1213.82	1293.02	1033.16	1053.95	611.181	2.14968	1562.05	1315.47	1366.82	1350.92	839.216	674.587	686.764	681.19		3.08415	3.11161	3.01417	3.02282	2.78617	0.332375	3.1937	3.11908
Bm5195	IGGIGTVPVGR	5	15	WBGene00225456	1785		GO:0000166: nucleotide binding; GO:0003746: translation elongation factor activity; GO:0003924: GTPase activity; GO:0005525: GTP binding; GO:0005737: cytoplasm; GO:0006412: translation; GO:0006414: translational elongation	IPR000795: Translational (tr)-type GTP-binding domain; IPR004160: Translation elongation factor EFTu/EF1A, C-terminal; IPR004161: Translation elongation factor EFTu-like, domain 2; IPR004539: Translation elongation factor EF1A, eukaryotic/archaeal; IPR009000: Translation protein, beta-barrel domain superfamily; IPR009001: Translation elongation factor EF1A/initiation factor IF2gamma, C-terminal; …	-	-		39544	76353	13153	21753	201317	131	234071	34490	25627	45224	68219	127093	89746	206187		4151.24	4230.82	5648.91	6018.48	22888.4	95.2894	3370.26	3234.78	3166.14	3200.61	2968.68	7940.53	6536.77	6026.97		3.61818	3.62642	3.75196	3.77949	4.35962	1.97904	3.52766	3.50984
Bm13835	DQEGQDVLLFIDNIFR	8	14	WBGene00234096	2453		GO:0000166: nucleotide binding; GO:0005524: ATP binding; GO:0006754: ATP biosynthetic process; GO:0006811: ion transport; GO:0015986: ATP synthesis coupled proton transport; GO:0016020: membrane; GO:0045261: proton-transporting ATP synthase complex, catalytic core F(1); GO:0046034: ATP metabolic process; GO:0046933: proton-transporting ATP synthase activity, rotational mechanism; GO:0046961: prot…	IPR000194: ATPase, F1/V1/A1 complex, alpha/beta subunit, nucleotide-binding domain; IPR003593: AAA+ ATPase domain; IPR004100: ATPase, F1/V1/A1 complex, alpha/beta subunit, N-terminal domain; IPR005722: ATP synthase, F1 complex, beta subunit; IPR020003: ATPase, alpha/beta subunit, nucleotide-binding domain, active site; IPR024034: ATPase, F1/V1 complex, beta/alpha subunit, C-terminal; IPR027417: P…	-	-		1748	3156	877	1428	990	83	48961	5116	4254	7767	8910	2808	2781	6900		133.53	127.255	274.082	287.499	81.9052	43.9331	512.988	349.158	382.447	399.998	282.148	127.663	147.397	146.767		2.12558	2.10468	2.43788	2.45864	1.91331	1.64279	2.71011	2.54302
Bm5003	AIYNNMK	7	14	WBGene00225264	3379		GO:0000166: nucleotide binding; GO:0005388: calcium transmembrane transporter activity, phosphorylative mechanism; GO:0005524: ATP binding; GO:0006811: ion transport; GO:0006816: calcium ion transport; GO:0016020: membrane; GO:0016021: integral component of membrane; GO:0016529: sarcoplasmic reticulum; GO:0033017: sarcoplasmic reticulum membrane; GO:0070588: calcium ion transmembrane transport	IPR001757: P-type ATPase; IPR004014: Cation-transporting P-type ATPase, N-terminal; IPR005782: P-type ATPase, subfamily IIA, SERCA-type; IPR006068: Cation-transporting P-type ATPase, C-terminal; IPR008250: P-type ATPase, A domain superfamily; IPR018303: P-type ATPase, phosphorylation site; IPR023214: HAD superfamily; IPR023298: P-type ATPase, transmembrane domain superfamily; IPR023299: P-type AT…	-	-		1707	3529	662	935	1288	565	50073	9061	6445	11457	5889	1876	1721	4496		94.663	103.3	150.192	136.656	77.3574	217.106	380.864	448.929	420.635	428.336	135.379	61.9171	66.2184	69.4247		1.97618	2.0141	2.17665	2.13563	1.8885	2.33667	2.58077	2.65218
Bm13888	NPDTQWITK	4	13	WBGene00234149	931		GO:0003735: structural constituent of ribosome; GO:0005840: ribosome; GO:0006412: translation	IPR000439: Ribosomal protein L15e; IPR012678: Ribosomal protein L23/L15e core domain superfamily; IPR020925: Ribosomal protein L15e, conserved site; IPR024794: Ribosomal protein L15e core domain superfamily	-	-		4100	8107	1688	2638	12506	6	20110	2994	2405	4191	12886	11727	11130	28531		825.219	861.285	1389.96	1399.36	2726.11	8.36784	555.158	538.383	569.687	568.683	1075.14	1404.76	1554.29	1598.98		2.91657	2.93515	3.143	3.14593	3.43554	0.922613	2.74442	2.73109
Bm4102	DAVLLVFANK	5	13	WBGene00224363	687		GO:0000166: nucleotide binding; GO:0005525: GTP binding	IPR005225: Small GTP-binding protein domain; IPR006689: Small GTPase superfamily, ARF/SAR type; IPR027417: P-loop containing nucleoside triphosphate hydrolase	-	-		680	1317	172	272	436	4	7339	738	501	948	1769	2398	2233	6244		185.476	189.612	191.933	195.532	128.796	7.55988	274.558	179.841	160.824	174.323	200.018	389.277	422.589	474.223		2.26829	2.27787	2.28315	2.29122	2.1099	0.878515	2.43863	2.25489
Bm13916	AVFWDIK	8	12	WBGene00234177	7562		GO:0000398: mRNA splicing, via spliceosome; GO:0003723: RNA binding; GO:0005515: protein binding; GO:0005634: nucleus; GO:0005681: spliceosomal complex; GO:0006397: mRNA processing; GO:0006508: proteolysis; GO:0008237: metallopeptidase activity; GO:0008380: RNA splicing; GO:0017070: U6 snRNA binding; GO:0030623: U5 snRNA binding; GO:0070122: isopeptidase activity	IPR000555: JAB1/MPN/MOV34 metalloenzyme domain; IPR012337: Ribonuclease H-like superfamily; IPR012591: PRO8NT domain; IPR012592: PROCN domain; IPR012984: PROCT domain; IPR019580: Pre-mRNA-processing-splicing factor 8, U6-snRNA-binding; IPR019581: Pre-mRNA-processing-splicing factor 8, U5-snRNA-binding; IPR019582: RNA recognition motif, spliceosomal PrP8; IPR021983: PRP8 domain IV core; IPR027652:…	-	-		10378	19191	2049	3305	10461	71	46566	6406	4780	8434	9465	19223	16188	44904		257.165	251.014	207.722	215.844	280.744	12.1908	158.266	141.821	139.4	140.896	97.2257	283.498	278.319	309.831		2.41021	2.3997	2.31748	2.33414	2.44831	1.08603	2.19939	2.15174
Bm6727	EVFEMATR	4	12	WBGene00226988	668		GO:0003924: GTPase activity; GO:0005525: GTP binding; GO:0007264: small GTPase mediated signal transduction	IPR001806: Small GTPase; IPR003578: Small GTPase Rho; IPR005225: Small GTP-binding protein domain; IPR027417: P-loop containing nucleoside triphosphate hydrolase	-	-		8	18	12	12	14	30	370	108	76	146	180	66	60	180		2.24413	2.66521	13.7716	8.87178	4.2533	58.3118	14.2357	27.0668	25.0904	27.6108	20.9311	11.0188	11.6778	14.0596		0.351049	0.425732	1.13898	0.948011	0.628726	1.76576	1.15338	1.43244
Bm13653	APFDLFENK	3	11	WBGene00233914	2489		GO:0000166: nucleotide binding; GO:0002119: nematode larval development; GO:0005524: ATP binding; GO:0005737: cytoplasm; GO:0006457: protein folding; GO:0006470: protein dephosphorylation; GO:0006611: protein export from nucleus; GO:0006935: chemotaxis; GO:0008340: determination of adult lifespan; GO:0016887: ATPase activity; GO:0032516: positive regulation of phosphoprotein phosphatase activity;…	IPR001404: Heat shock protein Hsp90 family; IPR003594: Histidine kinase/HSP90-like ATPase; IPR019805: Heat shock protein Hsp90, conserved site; IPR020568: Ribosomal protein S5 domain 2-type fold; IPR020575: Heat shock protein Hsp90, N-terminal; IPR036890: Histidine kinase/HSP90-like ATPase superfamily; IPR037196: HSP90, C-terminal domain	-	-		22684	42666	2780	4519	10806	210	353206	37254	25666	45377	63619	13641	11480	31680		1707.77	1695.48	856.245	896.651	881.077	109.548	3647.18	2505.75	2274.07	2303.1	1985.45	611.206	599.657	664.105		3.23243	3.22929	2.9326	2.95262	2.94501	2.03961	3.56196	3.39894
Bm12018	ALDLLYGMVSK	3	10	WBGene00232279	3914		GO:0006886: intracellular protein transport; GO:0015031: protein transport; GO:0016020: membrane; GO:0016192: vesicle-mediated transport; GO:0030117: membrane coat; GO:0030123: AP-3 adaptor complex	IPR002553: Clathrin/coatomer adaptor, adaptin-like, N-terminal; IPR010474: AP-3 complex subunit delta domain, metazoa; IPR011989: Armadillo-like helical; IPR016024: Armadillo-type fold; IPR017105: Adaptor protein complex AP-3, delta subunit	-	-		636	1150	225	340	493	217	2723	450	380	664	1390	1008	782	2383		30.4489	29.0612	44.0697	42.9007	25.5623	71.9864	17.8806	19.2478	21.4108	21.4313	27.5861	28.7214	25.976	31.7672		1.48357	1.46331	1.64414	1.63246	1.4076	1.85725	1.25238	1.28438
Bm13696	EELTLEGIR	4	10	WBGene00233957	1489		GO:0000166: nucleotide binding; GO:0003676: nucleic acid binding; GO:0003724: RNA helicase activity; GO:0003743: translation initiation factor activity; GO:0004386: helicase activity; GO:0005524: ATP binding; GO:0006413: translational initiation; GO:0016787: hydrolase activity	IPR000629: ATP-dependent RNA helicase DEAD-box, conserved site; IPR001650: Helicase, C-terminal; IPR011545: DEAD/DEAH box helicase domain; IPR014001: Helicase superfamily 1/2, ATP-binding domain; IPR014014: RNA helicase, DEAD-box type, Q motif; IPR027417: P-loop containing nucleoside triphosphate hydrolase	-	-		1982	3774	442	825	1010	120	13057	1502	1210	2079	3111	1036	868	2248		249.427	250.694	227.565	273.631	137.658	104.64	225.374	168.875	179.21	176.385	162.294	77.5945	75.7898	78.7731		2.39694	2.39914	2.35711	2.43717	2.1388	2.0197	2.3529	2.22756
Bm14007	KSEIEYYAMLAK	2	10	WBGene00234268	443		GO:0003723: RNA binding	IPR004038: Ribosomal protein L7Ae/L30e/S12e/Gadd45; IPR022991: Ribosomal protein L30e, conserved site; IPR029064: 50S ribosomal protein L30e-like; IPR039109: Ribosomal protein L30/YlxQ	-	-		3244	6125	813	1127	4114	0	18585	3840	2877	4931	6322	2307	1830	4756		1372.18	1367.54	1406.91	1256.39	1884.67	0	1078.24	1451.17	1432.21	1406.15	1108.53	580.778	537.073	560.163		3.13741	3.13594	3.14827	3.09913	3.27523	-2	3.03271	3.16172
Bm3611	IINEPTAAAIAYGLDK	3	10	WBGene00223872	2217		GO:0000166: nucleotide binding; GO:0005524: ATP binding; GO:0005634: nucleus; GO:0005737: cytoplasm; GO:0005829: cytosol; GO:0008340: determination of adult lifespan; GO:0009408: response to heat; GO:0016887: ATPase activity; GO:0042147: retrograde transport, endosome to Golgi	IPR013126: Heat shock protein 70 family; IPR018181: Heat shock protein 70, conserved site; IPR029047: Heat shock protein 70kD, peptide-binding domain superfamily; IPR029048: Heat shock protein 70kD, C-terminal domain superfamily; IPR043129: ATPase, nucleotide binding domain	-	-		26510	50773	2139	3235	17833	16	425819	53666	38860	67524	50253	17179	14442	38432		2240.68	2265.18	739.645	720.634	1632.42	9.37057	4936.44	4052.5	3865.52	3847.64	1760.73	864.168	846.93	904.489		3.35038	3.3551	2.86902	2.85771	3.21283	0.971766	3.69341	3.60772
Bm3425	PGTVALR	2	9	WBGene00223686	459		GO:0000786: nucleosome; GO:0003677: DNA binding; GO:0005634: nucleus; GO:0046982: protein heterodimerization activity	IPR000164: Histone H3/CENP-A; IPR007125: Histone H2A/H2B/H3; IPR009072: Histone-fold	-	-		529	916	137	226	185	1	2053	470	342	665	3423	276	233	595		215.962	197.387	228.816	243.165	81.7962	2.82878	114.956	171.425	164.318	183.025	579.284	67.0598	65.9978	67.6364		2.33438	2.29532	2.35949	2.3859	1.91273	0.451599	2.06053	2.23407
Bm4112	DNIQGITKPAIR	1	9	WBGene00224373	417		GO:0000786: nucleosome; GO:0003677: DNA binding; GO:0005634: nucleus; GO:0005694: chromosome; GO:0046982: protein heterodimerization activity	IPR001951: Histone H4; IPR009072: Histone-fold; IPR019809: Histone H4, conserved site; IPR035425: CENP-T/Histone H4, histone fold	-	-		4722	9355	3408	5907	17012	0	10728	1863	1469	2663	13561	1883	1762	4725		2121.9	2218.93	6265.3	6995.79	8279.29	0	661.207	747.939	776.885	806.746	2526.11	503.594	549.359	591.21		3.32673	3.34614	3.79694	3.84484	3.91799	-2	2.82034	2.87387
Bm5459	LLLQVQHASK	3	9	WBGene00225720	2217		GO:0005471: ATP:ADP antiporter activity; GO:0005743: mitochondrial inner membrane; GO:0016020: membrane; GO:0016021: integral component of membrane; GO:0055085: transmembrane transport; GO:0140021: mitochondrial ADP transmembrane transport; GO:1990544: mitochondrial ATP transmembrane transport	IPR002067: Mitochondrial carrier protein; IPR002113: ADP/ATP carrier protein, eukaryotic type; IPR018108: Mitochondrial substrate/solute carrier; IPR023395: Mitochondrial carrier domain superfamily	-	-		911	1941	956	1443	978	0	30487	1299	996	1610	2935	516	416	1074		76.9995	86.5956	330.575	321.445	89.5256	0	353.43	98.0918	99.0751	91.7407	102.835	25.9567	24.3957	25.2764		1.88649	1.9375	2.51927	2.50711	1.95195	-2	2.5483	1.99163
Bm13651	EGIPPDQQR	3	8	WBGene00233912	575		GO:0003735: structural constituent of ribosome; GO:0005515: protein binding; GO:0005634: nucleus; GO:0005737: cytoplasm; GO:0005840: ribosome; GO:0006412: translation	IPR000626: Ubiquitin-like domain; IPR001975: Ribosomal protein L40e; IPR011332: Zinc-binding ribosomal protein; IPR019954: Ubiquitin conserved site; IPR019956: Ubiquitin domain; IPR029071: Ubiquitin-like domain superfamily; IPR038587: Ribosomal protein L40e superfamily	-	-		1154	2130	417	700	877	4	9597	1712	1318	2462	4584	2474	1405	3291		376.074	366.394	555.964	601.224	309.532	9.03241	428.965	498.454	505.497	540.906	619.261	479.842	317.683	298.632		2.57527	2.56395	2.74505	2.77904	2.49071	0.955804	2.63242	2.69763
Bm13698	DFLLKPELLR	5	8	WBGene00233959	1579		GO:0000166: nucleotide binding; GO:0003676: nucleic acid binding; GO:0003724: RNA helicase activity; GO:0004386: helicase activity; GO:0005524: ATP binding; GO:0005634: nucleus; GO:0005667: transcription factor complex; GO:0008340: determination of adult lifespan; GO:0010628: positive regulation of gene expression; GO:0016787: hydrolase activity; GO:0071048: nuclear retention of unspliced pre-mRN…	IPR001650: Helicase, C-terminal; IPR011545: DEAD/DEAH box helicase domain; IPR014001: Helicase superfamily 1/2, ATP-binding domain; IPR014014: RNA helicase, DEAD-box type, Q motif; IPR027417: P-loop containing nucleoside triphosphate hydrolase	-	-		4020	7647	1070	1641	3300	19	12185	1526	1184	1861	3413	4034	3127	7913		477.067	479.011	519.493	513.254	424.137	15.6237	198.334	161.794	165.364	148.89	167.9	284.918	257.473	261.478		2.67858	2.68035	2.71558	2.71033	2.62751	1.19378	2.2974	2.20896
Bm13797	ALEHFTDLYDIK	5	8	WBGene00234058	5085		GO:0005198: structural molecule activity; GO:0005515: protein binding; GO:0005737: cytoplasm; GO:0005886: plasma membrane; GO:0005905: clathrin-coated pit; GO:0005938: cell cortex; GO:0006886: intracellular protein transport; GO:0006898: receptor-mediated endocytosis; GO:0008104: protein localization; GO:0008340: determination of adult lifespan; GO:0009792: embryo development ending in birth or e…	IPR000547: Clathrin, heavy chain/VPS, 7-fold repeat; IPR011990: Tetratricopeptide-like helical domain superfamily; IPR015348: Clathrin, heavy chain, linker, core motif; IPR016024: Armadillo-type fold; IPR016025: Clathrin heavy chain, N-terminal; IPR016341: Clathrin, heavy chain; IPR022365: Clathrin, heavy chain, propeller repeat	-	-		2205	4207	383	640	744	103	23085	2229	1741	3313	10507	2508	2111	6149		81.2555	81.831	57.7412	62.1577	29.6931	26.3001	116.679	73.3852	75.5055	82.3062	160.504	55.0051	53.9738	63.0942		1.90985	1.91292	1.76149	1.79349	1.47266	1.41996	2.06699	1.86561
Bm13837	APGIIPR	4	8	WBGene00234098	1828		GO:0000166: nucleotide binding; GO:0005524: ATP binding; GO:0005739: mitochondrion; GO:0006754: ATP biosynthetic process; GO:0006811: ion transport; GO:0015986: ATP synthesis coupled proton transport; GO:0016020: membrane; GO:0032559: adenyl ribonucleotide binding; GO:0033212: iron import into cell; GO:0045261: proton-transporting ATP synthase complex, catalytic core F(1); GO:0046034: ATP metabol…	IPR000194: ATPase, F1/V1/A1 complex, alpha/beta subunit, nucleotide-binding domain; IPR000793: ATP synthase, alpha subunit, C-terminal; IPR004100: ATPase, F1/V1/A1 complex, alpha/beta subunit, N-terminal domain; IPR005294: ATP synthase, F1 complex, alpha subunit; IPR020003: ATPase, alpha/beta subunit, nucleotide-binding domain, active site; IPR023366: ATP synthase subunit alpha, N-terminal domain…	-	-		2359	4760	1266	2054	2758	26	38580	3856	3024	5067	7505	3540	3395	8074		241.817	257.553	530.928	554.92	306.191	18.4675	542.426	353.143	364.818	350.168	318.912	215.97	241.462	230.456		2.38349	2.41087	2.72504	2.74423	2.48599	1.26641	2.73434	2.54795
Bm2320	ACYGVLR	3	8	WBGene00222581	897		GO:0003723: RNA binding; GO:0003735: structural constituent of ribosome; GO:0005840: ribosome; GO:0006412: translation; GO:0015935: small ribosomal subunit	IPR001351: Ribosomal protein S3, C-terminal; IPR004044: K Homology domain, type 2; IPR005703: Ribosomal protein S3, eukaryotic/archaeal; IPR009019: K homology domain superfamily, prokaryotic type; IPR015946: K homology domain-like, alpha/beta; IPR018280: Ribosomal protein S3, conserved site; IPR036419: Ribosomal protein S3, C-terminal domain superfamily	-	-		5772	11088	1610	2450	8294	0	25989	6606	4662	8436	21928	5934	4912	11771		1205.78	1222.64	1375.98	1348.9	1876.49	0	744.649	1232.92	1146.17	1188.08	1898.91	737.77	711.954	684.695		3.08127	3.0873	3.13861	3.12998	3.27335	-2	2.87195	3.09094
Bm4731	FNVWDTAGQEK	4	8	WBGene00224992	1108		GO:0000166: nucleotide binding; GO:0003924: GTPase activity; GO:0005525: GTP binding; GO:0005634: nucleus; GO:0006913: nucleocytoplasmic transport; GO:0009792: embryo development ending in birth or egg hatching; GO:0015031: protein transport; GO:0048477: oogenesis	IPR001806: Small GTPase; IPR002041: Ran GTPase; IPR005225: Small GTP-binding protein domain; IPR027417: P-loop containing nucleoside triphosphate hydrolase	-	-		1280	2464	412	658	1181	0	12490	1528	1180	2058	4191	2861	2442	6362		216.474	219.957	285.06	293.286	216.314	0	289.719	230.873	234.862	234.643	293.816	287.968	286.544	299.592		2.33541	2.34234	2.45494	2.46729	2.33508	-2	2.46198	2.36337
Bm13657	LVFLGLDNAGK	3	7	WBGene00233918	1062		GO:0000166: nucleotide binding; GO:0005525: GTP binding; GO:0005783: endoplasmic reticulum; GO:0005794: Golgi apparatus; GO:0006886: intracellular protein transport; GO:0015031: protein transport; GO:0016192: vesicle-mediated transport	IPR005225: Small GTP-binding protein domain; IPR006687: Small GTPase superfamily, SAR1-type; IPR006689: Small GTPase superfamily, ARF/SAR type; IPR027417: P-loop containing nucleoside triphosphate hydrolase	-	-		1982	3828	836	1170	4581	41	18432	3095	2254	3836	9599	6666	5360	14311		349.715	356.52	603.476	544.086	875.406	50.1269	446.07	487.894	468.059	456.306	702.099	700.014	656.185	703.107		2.54371	2.55208	2.78066	2.73567	2.94221	1.70007	2.6494	2.68833
Bm13713	LQEVPHEGPMCDLLWSDPDDR	4	7	WBGene00233974	972		GO:0004722: protein serine/threonine phosphatase activity; GO:0006470: protein dephosphorylation; GO:0016787: hydrolase activity; GO:0106306: ; GO:0106307:	IPR004843: Calcineurin-like phosphoesterase domain, ApaH type; IPR006186: Serine/threonine-specific protein phosphatase/bis(5-nucleosyl)-tetraphosphatase; IPR029052: Metallo-dependent phosphatase-like	-	-		846	1621	215	324	690	9	3349	624	402	706	1181	650	473	1193		163.094	164.95	169.571	164.621	144.064	12.0223	88.553	107.475	91.2075	91.7572	94.3801	74.5784	63.2675	64.0399		2.21244	2.21735	2.22935	2.21648	2.15856	1.07999	1.9472	2.03131
Bm13718	IAVHCTVR	2	7	WBGene00233979	669		GO:0003735: structural constituent of ribosome; GO:0005634: nucleus; GO:0005737: cytoplasm; GO:0005840: ribosome; GO:0006412: translation	IPR002132: Ribosomal protein L5; IPR020929: Ribosomal protein L5, conserved site; IPR022803: Ribosomal protein L5 domain superfamily; IPR031309: Ribosomal protein L5, C-terminal; IPR031310: Ribosomal protein L5, N-terminal	-	-		1946	3536	966	1538	5461	325	11857	2134	1591	2633	7338	3033	2063	5540		545.069	522.784	1106.95	1135.37	1656.61	630.767	455.516	534.02	524.463	497.195	852.018	505.606	400.921	432.076		2.73645	2.71832	3.04413	3.05514	3.21922	2.79987	2.6585	2.72756
Bm2853	CGSVLVR	4	7	WBGene00223114	1028		GO:0003723: RNA binding; GO:0003735: structural constituent of ribosome; GO:0005840: ribosome; GO:0006412: translation; GO:0015935: small ribosomal subunit; GO:1990904: ribonucleoprotein complex	IPR000851: Ribosomal protein S5; IPR005324: Ribosomal protein S5, C-terminal; IPR005711: Ribosomal protein S5, eukaryotic/archaeal; IPR013810: Ribosomal protein S5, N-terminal; IPR014721: Ribosomal protein S5 domain 2-type fold, subgroup; IPR018192: Ribosomal protein S5, N-terminal, conserved site; IPR020568: Ribosomal protein S5 domain 2-type fold	-	-		5831	11563	2981	5359	9030	25	24731	3456	2560	4390	14567	4257	3263	7587		1062.88	1112.53	2223.04	2574.52	1782.66	31.5761	618.306	562.821	549.184	539.477	1100.71	461.824	412.677	385.082		3.02649	3.04631	3.34695	3.4107	3.25107	1.49936	2.7912	2.75037
Bm13717	ATIGADFLTK	3	6	WBGene00233978	639		GO:0003924: GTPase activity; GO:0005525: GTP binding	IPR001806: Small GTPase; IPR005225: Small GTP-binding protein domain; IPR027417: P-loop containing nucleoside triphosphate hydrolase	-	-		655	1260	184	360	424	2	8436	722	536	836	2146	929	944	2525		192.077	195.032	220.747	278.232	134.66	4.06388	339.305	189.158	184.984	165.275	260.871	162.137	192.069	206.175		2.28348	2.29011	2.3439	2.44441	2.12924	0.608941	2.53059	2.27683
Bm13732	CFAETPNK	5	6	WBGene00233993	4945		GO:0003924: GTPase activity; GO:0005525: GTP binding; GO:0005634: nucleus; GO:0006397: mRNA processing; GO:0008380: RNA splicing	IPR000640: Elongation factor EFG, domain V-like; IPR000795: Translational (tr)-type GTP-binding domain; IPR004161: Translation elongation factor EFTu-like, domain 2; IPR005225: Small GTP-binding protein domain; IPR005517: Translation elongation factor EFG/EF2, domain IV; IPR009000: Translation protein, beta-barrel domain superfamily; IPR014721: Ribosomal protein S5 domain 2-type fold, subgroup; I…	-	-		1550	2562	381	594	950	1004	4096	650	446	804	2844	2337	2039	5621		58.7355	51.2447	59.0659	59.3234	38.988	263.62	21.2887	22.0058	19.8902	20.5396	44.6746	52.7058	53.6089	59.3094		1.7689	1.70965	1.77134	1.77323	1.59093	2.42098	1.32815	1.34254
Bm14045	LFEGNALLR	2	6	WBGene00234306	774		GO:0003723: RNA binding; GO:0003735: structural constituent of ribosome; GO:0005840: ribosome; GO:0006412: translation; GO:0015935: small ribosomal subunit; GO:0019843: rRNA binding	IPR001912: Ribosomal protein S4/S9, N-terminal; IPR002942: RNA-binding S4 domain; IPR005710: Ribosomal protein S4/S9, eukaryotic/archaeal; IPR018079: Ribosomal protein S4, conserved site; IPR022801: Ribosomal protein S4/S9; IPR036986: RNA-binding S4 domain superfamily	-	-		1418	2789	846	1397	1526	0	13096	1224	950	1562	6879	1508	1351	3466		343.297	356.405	837.93	891.377	400.118	0	434.863	264.746	270.678	254.942	690.369	217.283	226.934	233.649		2.53567	2.55194	2.92321	2.95006	2.60219	-2	2.63835	2.42283
Bm14046	IPNWFLNR	2	6	WBGene00234307	595		GO:0003676: nucleic acid binding; GO:0003723: RNA binding; GO:0003735: structural constituent of ribosome; GO:0005840: ribosome; GO:0006412: translation	IPR001892: Ribosomal protein S13; IPR010979: Ribosomal protein S13-like, H2TH; IPR018269: Ribosomal protein S13, conserved site; IPR027437: 30s ribosomal protein S13, C-terminal	-	-		1693	3171	492	768	1582	0	9087	1284	956	1663	4553	1056	857	2404		533.182	527.127	633.908	637.456	539.59	0	392.517	361.275	354.333	353.083	594.398	197.931	187.262	210.811		2.72688	2.72192	2.80203	2.80445	2.73206	-2	2.59386	2.55784
Bm1890	KPDTIEVQQMK	3	6	WBGene00222151	2007		GO:0003779: actin binding; GO:0005737: cytoplasm; GO:0005856: cytoskeleton; GO:0005886: plasma membrane; GO:0005912: adherens junction; GO:0008092: cytoskeletal protein binding; GO:0016020: membrane	IPR000299: FERM domain; IPR000798: Ezrin/radixin/moesin-like; IPR008954: Moesin tail domain superfamily; IPR011174: Ezrin/radixin/moesin; IPR011259: Ezrin/radixin/moesin, C-terminal; IPR011993: PH-like domain superfamily; IPR014352: FERM/acyl-CoA-binding protein superfamily; IPR018979: FERM, N-terminal; IPR018980: FERM, C-terminal PH-like domain; IPR019747: FERM conserved site; IPR019748: FERM ce…	-	-		2005	4062	492	850	2086	181	10336	3558	2697	4690	7686	6512	5412	12443		187.198	200.184	187.93	209.159	210.931	117.096	132.361	296.789	296.35	295.207	297.475	361.854	350.588	323.485		2.2723	2.30143	2.274	2.32048	2.32414	2.06854	2.12176	2.47245
Bm1994	ELQELVQYPVEHPDK	4	6	WBGene00222255	2922		GO:0000166: nucleotide binding; GO:0005524: ATP binding; GO:0016787: hydrolase activity; GO:0016887: ATPase activity	IPR003338: CDC48, N-terminal subdomain; IPR003593: AAA+ ATPase domain; IPR003959: ATPase, AAA-type, core; IPR003960: ATPase, AAA-type, conserved site; IPR004201: CDC48, domain 2; IPR005938: AAA ATPase, CDC48 family; IPR009010: Aspartate decarboxylase-like domain superfamily; IPR015415: Vps4 oligomerisation, C-terminal; IPR027417: P-loop containing nucleoside triphosphate hydrolase; IPR029067: CDC…	-	-		4595	9136	777	1215	2313	49	36550	4474	3434	6188	10410	5321	4394	11929		294.673	309.252	203.854	205.353	160.646	21.7735	321.486	256.333	259.174	267.53	276.737	203.086	195.509	213.01		2.46934	2.49031	2.30932	2.3125	2.20587	1.33793	2.50716	2.40881
Bm2987	ATSNVFAMFDQAQIQEFK	2	6	WBGene00223248	606		GO:0000281: mitotic cytokinesis; GO:0002119: nematode larval development; GO:0005509: calcium ion binding; GO:0005737: cytoplasm; GO:0007110: meiosis I cytokinesis; GO:0008104: protein localization; GO:0010172: embryonic body morphogenesis; GO:0030010: establishment of cell polarity; GO:0031941: filamentous actin	IPR002048: EF-hand domain; IPR011992: EF-hand domain pair; IPR018247: EF-Hand 1, calcium-binding site	-	-		458	786	178	286	235	0	6217	621	375	801	1624	246	157	449		141.621	128.288	225.178	233.077	78.699	0	263.671	171.557	136.468	166.979	208.166	45.2719	33.6832	38.6589		2.15113	2.10819	2.35253	2.3675	1.89597	-2	2.42106	2.23441
Bm4034	ALGDHFYK	2	6	WBGene00224295	1793		GO:0004721: phosphoprotein phosphatase activity; GO:0004722: protein serine/threonine phosphatase activity; GO:0006470: protein dephosphorylation; GO:0016787: hydrolase activity; GO:0016791: phosphatase activity; GO:0043169: cation binding; GO:0046872: metal ion binding	IPR000222: PPM-type phosphatase, divalent cation binding; IPR001932: PPM-type phosphatase domain; IPR015655: Protein phosphatase 2C family; IPR036457: PPM-type phosphatase domain superfamily	-	-		1699	2879	443	788	1897	17	4545	966	812	1284	3655	5642	4984	11259		177.561	158.817	189.409	217.046	214.714	12.3106	65.1491	90.1958	99.8726	90.4663	158.345	350.929	361.396	327.639		2.24935	2.2009	2.2774	2.33655	2.33186	1.09028	1.81391	1.95519
Bm4484	ISLVDLAGSER	4	6	WBGene00224745	4065		GO:0000166: nucleotide binding; GO:0003774: motor activity; GO:0003777: microtubule motor activity; GO:0005515: protein binding; GO:0005524: ATP binding; GO:0007018: microtubule-based movement; GO:0008017: microtubule binding; GO:0072383: plus-end-directed vesicle transport along microtubule; GO:1990939: ATP-dependent microtubule motor activity	IPR000253: Forkhead-associated (FHA) domain; IPR001752: Kinesin motor domain; IPR008984: SMAD/FHA domain superfamily; IPR019821: Kinesin motor domain, conserved site; IPR022140: Kinesin-like KIF1-type; IPR022164: Kinesin-like; IPR027417: P-loop containing nucleoside triphosphate hydrolase; IPR027640: Kinesin-like protein; IPR032405: Kinesin-associated; IPR032923: Kinesin-like protein KIF13A; IPR0…	-	-		30	70	22	34	58	17	2025	215	156	296	505	68	58	186		1.38292	1.70323	4.14897	4.13071	2.89562	5.43	12.8032	8.85457	8.4632	9.19884	9.65001	1.86558	1.85504	2.38742		0.140796	0.231274	0.61794	0.616024	0.461741	0.7348	1.10732	0.947167
Bm7308	FNVWDVGGQDK	3	6	WBGene00227569	937		GO:0000166: nucleotide binding; GO:0003924: GTPase activity; GO:0005525: GTP binding	IPR005225: Small GTP-binding protein domain; IPR006689: Small GTPase superfamily, ARF/SAR type; IPR027417: P-loop containing nucleoside triphosphate hydrolase; IPR041838: ADP-ribosylation factor 6	-	-		115	208	75	114	22	15	2489	134	84	193	507	76	71	221		22.9982	21.9563	61.3621	60.0857	4.76494	20.7856	68.2716	23.9417	19.7702	26.0207	42.0306	9.04565	9.85155	12.3063		1.36169	1.34156	1.7879	1.77877	0.678057	1.31776	1.83424	1.37915
Bm13697	DELTLEGIK	3	5	WBGene00233958	1748		GO:0000166: nucleotide binding; GO:0003676: nucleic acid binding; GO:0003724: RNA helicase activity; GO:0004386: helicase activity; GO:0005524: ATP binding; GO:0016787: hydrolase activity	IPR000629: ATP-dependent RNA helicase DEAD-box, conserved site; IPR001650: Helicase, C-terminal; IPR011545: DEAD/DEAH box helicase domain; IPR014001: Helicase superfamily 1/2, ATP-binding domain; IPR014014: RNA helicase, DEAD-box type, Q motif; IPR027417: P-loop containing nucleoside triphosphate hydrolase	-	-		1492	2916	330	576	1388	117	8867	848	664	1152	2432	3038	2385	6314		159.942	164.999	144.727	162.737	161.147	86.9073	130.374	81.2164	83.7717	83.2555	108.073	193.826	177.392	188.469		2.20396	2.21748	2.16055	2.21149	2.20722	1.93906	2.11519	1.90964
Bm1705	EPFFHGHDNYDQLVR	2	5	WBGene00221966	1564		GO:0000166: nucleotide binding; GO:0004672: protein kinase activity; GO:0004674: protein serine/threonine kinase activity; GO:0005524: ATP binding; GO:0005634: nucleus; GO:0005929: cilium; GO:0005956: protein kinase CK2 complex; GO:0006468: protein phosphorylation; GO:0018105: peptidyl-serine phosphorylation; GO:0030424: axon; GO:0030425: dendrite; GO:0034606: response to hermaphrodite contact; G…	IPR000719: Protein kinase domain; IPR008271: Serine/threonine-protein kinase, active site; IPR011009: Protein kinase-like domain superfamily; IPR017441: Protein kinase, ATP binding site	-	-		2396	4339	671	1062	2813	38	15897	1788	1408	2354	8896	5650	5119	13981		287.068	274.403	328.9	335.346	365.012	31.547	261.236	191.39	198.535	190.139	441.83	402.882	425.534	466.421		2.45799	2.43839	2.51706	2.52549	2.56231	1.49896	2.41703	2.28192
Bm4244	CIIPNHEK	4	5	WBGene00224505	6055		GO:0000166: nucleotide binding; GO:0002119: nematode larval development; GO:0003774: motor activity; GO:0003779: actin binding; GO:0005515: protein binding; GO:0005524: ATP binding; GO:0005737: cytoplasm; GO:0005912: adherens junction; GO:0008104: protein localization; GO:0016459: myosin complex; GO:0016476: regulation of embryonic cell shape; GO:0030016: myofibril; GO:0032982: myosin filament; G…	IPR000048: IQ motif, EF-hand binding site; IPR001609: Myosin head, motor domain; IPR002928: Myosin tail; IPR004009: Myosin, N-terminal, SH3-like; IPR008989: Myosin S1 fragment, N-terminal; IPR027401: Myosin IQ motif-containing domain superfamily; IPR027417: P-loop containing nucleoside triphosphate hydrolase; IPR036961: Kinesin motor domain superfamily	-	-		4062	7901	567	956	2265	292	20914	5028	3768	6842	11321	5709	4766	12001		125.707	129.064	71.7872	77.974	75.9151	62.6153	88.7723	139.018	137.236	142.748	145.234	105.151	102.335	103.414		2.09936	2.1108	1.85605	1.89195	1.88033	1.79668	1.94828	2.14307
Bm5286	CVVVGDGAVGK	2	5	WBGene00225547	1049		GO:0000132: establishment of mitotic spindle orientation; GO:0000166: nucleotide binding; GO:0003924: GTPase activity; GO:0003925: obsolete small monomeric GTPase activity; GO:0005525: GTP binding; GO:0005737: cytoplasm; GO:0005813: centrosome; GO:0005829: cytosol; GO:0005886: plasma membrane; GO:0005938: cell cortex; GO:0007163: establishment or maintenance of cell polarity; GO:0007264: small GT…	IPR001806: Small GTPase; IPR003578: Small GTPase Rho; IPR005225: Small GTP-binding protein domain; IPR027417: P-loop containing nucleoside triphosphate hydrolase; IPR037874: Cdc42	-	-		1092	1955	130	198	792	0	9260	1431	1015	1871	2653	2259	2210	6286		195.066	184.335	95.0049	93.2171	153.223	0	226.877	228.378	213.384	225.32	196.453	240.163	273.907	312.662		2.29018	2.26561	1.97775	1.9695	2.18532	-2	2.35579	2.35865
Bm6210	TNLPIFK	2	5	WBGene00226471	495		GO:0035091: phosphatidylinositol binding	IPR001683: Phox homology; IPR036871: PX domain superfamily	-	-		105	133	16	30	14	47	948	70	62	114	331	32	32	108		39.7484	26.5756	24.7795	29.931	5.7398	123.283	49.2218	23.6746	27.6221	29.0939	51.9421	7.20959	8.40487	11.384		1.59932	1.42448	1.39409	1.47612	0.758897	2.0909	1.69216	1.37428
Bm7086	CVSTLLDLIQTK	5	5	WBGene00227347	3008		GO:0006886: intracellular protein transport; GO:0015031: protein transport; GO:0016020: membrane; GO:0016192: vesicle-mediated transport; GO:0030117: membrane coat; GO:0030131: clathrin adaptor complex; GO:0030276: clathrin binding	IPR002553: Clathrin/coatomer adaptor, adaptin-like, N-terminal; IPR008152: Clathrin adaptor, alpha/beta/gamma-adaptin, appendage, Ig-like subdomain; IPR009028: Coatomer/calthrin adaptor appendage, C-terminal subdomain; IPR011989: Armadillo-like helical; IPR012295: TBP domain superfamily; IPR013037: Clathrin adaptor, beta-adaptin, appendage, Ig-like subdomain; IPR013041: Clathrin adaptor, appendag…	-	-		993	1779	228	360	826	19	10806	1569	1274	2136	4025	1681	1570	4341		61.8595	58.4971	58.1079	59.1059	55.7284	8.20139	92.3298	87.3242	93.4033	89.7068	103.941	62.3241	67.8591	75.2988		1.79141	1.76713	1.76424	1.77163	1.74608	0.913887	1.96534	1.94113
Bm13658	LLLIGDSGVGK	3	4	WBGene00233919	692		GO:0003924: GTPase activity; GO:0005525: GTP binding	IPR001806: Small GTPase; IPR005225: Small GTP-binding protein domain; IPR027417: P-loop containing nucleoside triphosphate hydrolase	-	-		635	1078	178	332	864	7	9630	936	712	1207	1548	2700	2262	5995		171.95	154.081	197.193	236.94	253.385	13.1342	357.664	226.443	226.905	220.345	173.765	435.135	424.984	452.022		2.2354	2.18775	2.29489	2.37464	2.40378	1.1184	2.55347	2.35496
Bm13661	IINEPTAAAIAYGLDK	2	4	WBGene00233922	2271		GO:0000166: nucleotide binding; GO:0005524: ATP binding; GO:0005783: endoplasmic reticulum; GO:0005788: endoplasmic reticulum lumen; GO:0016887: ATPase activity	IPR013126: Heat shock protein 70 family; IPR018181: Heat shock protein 70, conserved site; IPR029047: Heat shock protein 70kD, peptide-binding domain superfamily; IPR029048: Heat shock protein 70kD, C-terminal domain superfamily; IPR042050: Endoplasmic reticulum chaperone BIP, nucleotide-binding domain; IPR043129: ATPase, nucleotide binding domain	-	-		3559	7260	857	1204	1341	397	81608	6844	5140	9191	14213	2667	2414	6428		293.661	316.195	289.296	261.827	119.836	226.979	923.571	504.524	499.134	511.267	486.145	130.97	138.199	147.684		2.46785	2.49996	2.46134	2.41802	2.07859	2.35599	2.96547	2.70288
Bm13719	DSHGVAQVR	3	4	WBGene00233980	655		GO:0003735: structural constituent of ribosome; GO:0005840: ribosome; GO:0006412: translation	IPR000589: Ribosomal protein S15; IPR009068: S15/NS1, RNA-binding; IPR012606: Ribosomal protein S13/S15, N-terminal; IPR023029: Ribosomal protein S15P	-	-		2661	5075	728	1100	7974	2	14806	2404	1842	3104	6342	4474	3581	9816		761.27	766.357	852.056	829.387	2470.64	3.96461	580.966	614.444	620.182	598.663	752.111	761.764	710.803	781.933		2.88154	2.88443	2.93047	2.91876	3.39281	0.5982	2.76415	2.78848
Bm13756	GVLLYGPPGTGK	4	4	WBGene00234017	1536		GO:0000166: nucleotide binding; GO:0000502: proteasome complex; GO:0005524: ATP binding; GO:0005737: cytoplasm; GO:0006508: proteolysis; GO:0008233: peptidase activity; GO:0016887: ATPase activity; GO:0030163: protein catabolic process; GO:0036402: proteasome-activating ATPase activity; GO:1901800: positive regulation of proteasomal protein catabolic process	IPR003593: AAA+ ATPase domain; IPR003959: ATPase, AAA-type, core; IPR003960: ATPase, AAA-type, conserved site; IPR005937: 26S proteasome regulatory subunit P45-like; IPR027417: P-loop containing nucleoside triphosphate hydrolase; IPR032501: Proteasomal ATPase OB C-terminal domain; IPR035261: 26S proteasome regulatory subunit 8; IPR041569: AAA ATPase, AAA+ lid domain	-	-		835	1663	460	639	567	120	7304	752	542	996	3099	784	606	1548		101.866	107.087	229.586	205.454	74.9145	101.438	122.215	81.9627	77.8178	81.9162	156.721	56.9234	51.2941	52.5843		2.00803	2.02974	2.36094	2.31272	1.87457	2.0062	2.08712	1.91362
Bm1686	AHTDFFEAFK	2	4	WBGene00221947	1711		GO:0005634: nucleus; GO:0005737: cytoplasm; GO:0008180: COP9 signalosome	IPR000717: Proteasome component (PCI) domain; IPR036390: Winged helix DNA-binding domain superfamily; IPR037750: COP9 signalosome complex subunit 2	-	-		354	725	164	260	400	52	5968	434	329	646	1895	800	662	2066		38.7693	41.9106	73.4805	75.0463	47.4443	39.4607	89.6465	42.4648	42.405	47.6963	86.0312	52.1442	50.303	63.0023		1.58849	1.62232	1.86617	1.87533	1.67618	1.59617	1.95253	1.62803
Bm17395	SHEGETSYIR	2	4	WBGene00268538	2767		GO:0003676: nucleic acid binding; GO:0003723: RNA binding	IPR000504: RNA recognition motif domain; IPR012677: Nucleotide-binding alpha-beta plait domain superfamily; IPR035979: RNA-binding domain superfamily	-	-		3735	7429	803	1408	2298	155	11650	1471	1233	2258	2674	3024	3358	7328		252.939	265.557	222.477	251.304	168.545	72.7335	108.211	89.0006	98.2708	103.09	75.067	121.882	157.782	138.182		2.40302	2.42416	2.34728	2.4002	2.22671	1.86173	2.03427	1.94939
Bm1779	LIFDNLK	2	4	WBGene00222040	3801		GO:0000003: reproduction; GO:0000166: nucleotide binding; GO:0001508: action potential; GO:0005391: sodium:potassium-exchanging ATPase activity; GO:0005524: ATP binding; GO:0006811: ion transport; GO:0006813: potassium ion transport; GO:0006814: sodium ion transport; GO:0006937: regulation of muscle contraction; GO:0008556: potassium transmembrane transporter activity, phosphorylative mechanism; …	IPR001757: P-type ATPase; IPR004014: Cation-transporting P-type ATPase, N-terminal; IPR005775: P-type ATPase subfamily IIC, subunit alpha; IPR006068: Cation-transporting P-type ATPase, C-terminal; IPR008250: P-type ATPase, A domain superfamily; IPR018303: P-type ATPase, phosphorylation site; IPR023214: HAD superfamily; IPR023298: P-type ATPase, transmembrane domain superfamily; IPR023299: P-type …	-	-		4425	8216	1030	1739	2628	494	48966	4868	3811	6345	7136	3164	2652	6911		218.148	213.796	207.739	225.948	140.314	168.749	331.094	214.409	221.112	210.88	145.832	92.8335	90.7114	94.8679		2.33875	2.33	2.31752	2.35401	2.1471	2.22724	2.51995	2.33124
Bm2145	AICTEAGMLALR	3	4	WBGene00222406	1508		GO:0000166: nucleotide binding; GO:0000502: proteasome complex; GO:0005524: ATP binding; GO:0005737: cytoplasm; GO:0016887: ATPase activity; GO:0030163: protein catabolic process; GO:0036402: proteasome-activating ATPase activity; GO:1901800: positive regulation of proteasomal protein catabolic process	IPR003593: AAA+ ATPase domain; IPR003959: ATPase, AAA-type, core; IPR003960: ATPase, AAA-type, conserved site; IPR005937: 26S proteasome regulatory subunit P45-like; IPR027417: P-loop containing nucleoside triphosphate hydrolase	-	-		21	45	0	0	24	71	184	26	28	60	1123	33	41	111		2.60947	2.95153	0	0	3.22986	61.132	3.13596	2.88643	4.09475	5.02634	57.8463	2.4405	3.53483	3.84059		0.416553	0.470047	-2	-2	0.509184	1.78627	0.496371	0.460361
Bm3024	NTEDEILK	2	4	WBGene00223285	2429		GO:0005681: spliceosomal complex; GO:0006397: mRNA processing; GO:0008380: RNA splicing	IPR001005: SANT/Myb domain; IPR009057: Homeobox-like domain superfamily; IPR017930: Myb domain; IPR021786: Pre-mRNA splicing factor component Cdc5p/Cef1, C-terminal	-	-		1824	3339	418	755	2130	347	4828	914	696	1168	2493	5538	4921	11642		140.712	135.964	131.925	153.506	177.962	185.487	51.0851	62.9953	63.1906	60.7459	79.7245	254.268	263.398	250.078		2.14833	2.13343	2.12033	2.18613	2.25033	2.26831	1.70829	1.79931
Bm5584	ELISNASDALDK	2	4	WBGene00225845	2858		GO:0000166: nucleotide binding; GO:0005524: ATP binding; GO:0006457: protein folding; GO:0016887: ATPase activity; GO:0051082: unfolded protein binding	IPR001404: Heat shock protein Hsp90 family; IPR003594: Histidine kinase/HSP90-like ATPase; IPR019805: Heat shock protein Hsp90, conserved site; IPR020568: Ribosomal protein S5 domain 2-type fold; IPR020575: Heat shock protein Hsp90, N-terminal; IPR036890: Histidine kinase/HSP90-like ATPase superfamily; IPR037196: HSP90, C-terminal domain	-	-		5943	11617	1004	1547	3255	35	70413	8969	6368	11549	13782	8543	7070	19309		389.654	402.039	269.308	267.322	231.133	15.9007	633.206	525.377	491.373	510.486	374.582	333.361	321.62	352.512		2.59068	2.60427	2.43025	2.42703	2.36386	1.20142	2.80155	2.72047
Bm6064	AQLHEALK	2	4	WBGene00226325	7356		-	-	-	-		3593	6952	961	1594	4186	441	27642	4483	3140	5536	11506	7444	6410	16882		91.5273	93.4769	100.152	107.017	115.487	77.841	96.5789	102.027	94.1366	95.0728	121.501	112.858	113.293	119.745		1.96155	1.9707	2.00066	2.02945	2.06253	1.89121	1.98488	2.00872
Bm6124	CSWQDLK	3	4	WBGene00226385	1681		GO:0003676: nucleic acid binding; GO:0003723: RNA binding; GO:0005634: nucleus	IPR000504: RNA recognition motif domain; IPR012677: Nucleotide-binding alpha-beta plait domain superfamily; IPR035585: Serine/arginine-rich splicing factor SRSF4-like, RNA recognition motif 1; IPR035979: RNA-binding domain superfamily	-	-		4549	8392	1215	1988	1783	273	12090	1418	1121	1893	3286	1696	1598	3166		507.088	493.78	554.098	584.056	215.257	210.866	184.847	141.221	147.065	142.261	151.844	112.519	123.593	98.2696		2.70508	2.69353	2.74359	2.76645	2.33296	2.32401	2.26681	2.1499
Bm6289	DNTINLIHTFR	2	4	WBGene00226550	906		GO:0003779: actin binding; GO:0005737: cytoplasm; GO:0005856: cytoskeleton; GO:0005885: Arp2/3 protein complex; GO:0015629: actin cytoskeleton; GO:0030041: actin filament polymerization; GO:0030833: regulation of actin filament polymerization; GO:0034314: Arp2/3 complex-mediated actin nucleation	IPR007188: Actin-related protein 2/3 complex subunit 2; IPR034666: Arp2/3 complex subunit 2/4	-	-		330	631	53	79	293	96	2832	341	302	494	1029	544	466	1251		68.2529	68.887	44.8462	43.063	65.6317	137.58	80.3377	63.0109	73.5105	68.8812	88.2235	66.9633	66.8719	72.0452		1.83412	1.83814	1.65173	1.6341	1.81711	2.13855	1.90492	1.79942
Bm6369	AIELVTK	3	4	WBGene00226630	1317		GO:0000166: nucleotide binding; GO:0005524: ATP binding; GO:0007638: mechanosensory behavior; GO:0010008: endosome membrane; GO:0016020: membrane; GO:0016887: ATPase activity; GO:0031902: late endosome membrane; GO:1903539: protein localization to postsynaptic membrane	IPR003593: AAA+ ATPase domain; IPR003959: ATPase, AAA-type, core; IPR003960: ATPase, AAA-type, conserved site; IPR007330: MIT; IPR015415: Vps4 oligomerisation, C-terminal; IPR027417: P-loop containing nucleoside triphosphate hydrolase; IPR031255: Vacuolar protein sorting-associated protein 4; IPR036181: MIT domain superfamily; IPR041569: AAA ATPase, AAA+ lid domain	-	-		1030	1975	225	390	972	110	8137	1033	675	1297	2032	2078	1691	4150		146.55	148.326	130.971	146.246	149.78	108.447	158.794	131.312	113.029	124.41	119.849	175.965	166.934	164.414		2.16599	2.17122	2.11717	2.16508	2.17545	2.03522	2.20083	2.1183
Bm7004	FLQFVTGTSK	2	4	WBGene00227265	11121		GO:0004842: ubiquitin-protein transferase activity; GO:0005515: protein binding; GO:0005634: nucleus; GO:0006281: DNA repair; GO:0006974: cellular response to DNA damage stimulus; GO:0016567: protein ubiquitination	IPR000569: HECT domain; IPR004170: WWE domain; IPR009060: UBA-like superfamily; IPR010309: E3 ubiquitin ligase, domain of unknown function DUF908; IPR010314: E3 ubiquitin ligase, domain of unknown function DUF913; IPR015940: Ubiquitin-associated domain; IPR016024: Armadillo-type fold; IPR025527: HUWE1/Rev1, ubiquitin binding region; IPR035983: HECT, E3 ligase catalytic domain; IPR037197: WWE doma…	-	-		7810	15452	1751	2718	6662	471	30417	3257	2509	4439	13971	10996	8941	23281		131.596	137.429	120.704	120.701	121.572	54.9906	70.2954	49.0302	49.754	50.4247	97.5844	110.27	104.527	109.228		2.11924	2.13808	2.08172	2.08171	2.08483	1.74029	1.84693	1.69046
Bm9167	ICLDILK	3	4	WBGene00229428	589		GO:0000166: nucleotide binding; GO:0005524: ATP binding; GO:0016740: transferase activity	IPR000608: Ubiquitin-conjugating enzyme E2; IPR016135: Ubiquitin-conjugating enzyme/RWD-like; IPR023313: Ubiquitin-conjugating enzyme, active site	-	-		686	1297	110	204	894	0	3057	893	550	986	1803	652	492	1308		218.245	217.801	143.171	171.049	308.032	0	133.394	253.82	205.929	211.477	237.781	123.452	108.602	115.869		2.33894	2.33806	2.15586	2.23312	2.4886	-2	2.12513	2.40453
Bm13754	GFGGIGGLLR	3	3	WBGene00234015	2068		GO:0003747: translation release factor activity; GO:0005737: cytoplasm; GO:0006412: translation; GO:0006415: translational termination	IPR004403: Peptide chain release factor eRF1/aRF1; IPR005140: eRF1 domain 1/Pelota-like; IPR005141: eRF1 domain 2; IPR005142: eRF1 domain 3; IPR024049: Peptide Chain Release Factor eRF1/aRF1, N-terminal; IPR029064: 50S ribosomal protein L30e-like; IPR042226: eRF1, domain 2 superfamily	-	-		978	1756	393	594	547	158	6264	530	411	682	1862	911	838	2073		88.6183	83.9866	145.687	141.854	53.6798	99.2015	77.8495	42.9057	43.8291	41.6616	69.9401	49.1285	52.6841	52.3028		1.94752	1.92421	2.16342	2.15184	1.72981	1.99652	1.89126	1.63251
Bm13763	DMYEQFQNIMK	2	3	WBGene00234024	1686		GO:0000166: nucleotide binding; GO:0003723: RNA binding; GO:0003924: GTPase activity; GO:0005525: GTP binding; GO:0005737: cytoplasm; GO:0005786: signal recognition particle, endoplasmic reticulum targeting; GO:0006614: SRP-dependent cotranslational protein targeting to membrane; GO:0008312: 7S RNA binding; GO:0045047: protein targeting to ER; GO:0048500: signal recognition particle	IPR000897: Signal recognition particle, SRP54 subunit, GTPase domain; IPR003593: AAA+ ATPase domain; IPR004125: Signal recognition particle, SRP54 subunit, M-domain; IPR006325: Signal recognition particle, SRP54 subunit, eukaryotic; IPR013822: Signal recognition particle SRP54, helical bundle; IPR022941: Signal recognition particle, SRP54 subunit; IPR027417: P-loop containing nucleoside triphosph…	-	-		619	1264	278	385	1043	295	5261	530	364	694	2358	1196	1057	3067		68.7968	74.1525	126.405	112.774	125.545	227.183	80.1983	52.6269	47.6118	52.0001	108.638	79.1115	81.5086	94.9145		1.83757	1.87013	2.10177	2.05221	2.0988	2.35638	1.90417	1.72121
Bm13841	EQQMVMR	3	3	WBGene00234102	1422		GO:0005789: endoplasmic reticulum membrane; GO:0015031: protein transport; GO:0016020: membrane; GO:0016021: integral component of membrane	IPR002208: SecY/SEC61-alpha family; IPR019561: Translocon Sec61/SecY, plug domain; IPR023201: SecY domain superfamily; IPR030659: SecY conserved site	-	-		1251	2330	263	454	686	204	11412	1660	1097	2152	2533	1328	1144	3365		164.851	162.066	141.786	157.675	97.9036	186.27	206.261	195.433	170.129	191.181	138.367	104.151	104.595	123.47		2.21709	2.20969	2.15163	2.19776	1.9908	2.27014	2.31442	2.291
Bm14765	LLNLQTQVR	2	3	WBGene00234950	4599		GO:0000166: nucleotide binding; GO:0004386: helicase activity; GO:0005515: protein binding; GO:0005524: ATP binding; GO:0005634: nucleus; GO:0006355: regulation of transcription, DNA-templated; GO:0008406: gonad development; GO:0016787: hydrolase activity; GO:0042393: histone binding; GO:0070615: nucleosome-dependent ATPase activity	IPR000330: SNF2-related domain; IPR001487: Bromodomain; IPR001650: Helicase, C-terminal; IPR006576: BRK domain; IPR014001: Helicase superfamily 1/2, ATP-binding domain; IPR014012: Helicase/SANT-associated domain; IPR014978: Glutamine-Leucine-Glutamine, QLQ; IPR018359: Bromodomain, conserved site; IPR027417: P-loop containing nucleoside triphosphate hydrolase; IPR029295: Snf2, ATP coupling domain;…	-	-		3936	7636	1051	1605	5499	76	15227	2553	1845	3244	7404	8780	7701	19675		160.371	164.225	175.193	172.352	242.658	21.4566	85.0953	92.9345	88.4716	89.1085	125.055	212.911	217.706	223.217		2.20513	2.21544	2.24352	2.23642	2.38499	1.33156	1.92991	1.96818
Bm1919	ATEYHLGLLK	3	3	WBGene00222180	1342		GO:0000166: nucleotide binding; GO:0005525: GTP binding	IPR004095: TGS; IPR005225: Small GTP-binding protein domain; IPR006073: GTP binding domain; IPR006074: GTP1/OBG, conserved site; IPR012675: Beta-grasp domain superfamily; IPR012676: TGS-like; IPR027417: P-loop containing nucleoside triphosphate hydrolase; IPR031167: OBG-type guanine nucleotide-binding (G) domain; IPR031662: GTP binding protein, second domain	-	-		185	364	32	88	389	54	941	124	80	135	679	662	478	1198		25.8318	26.8278	18.28	32.3844	58.8262	52.246	18.0215	15.4689	13.1464	12.7082	39.302	55.0138	46.3086	46.578		1.41215	1.42859	1.26198	1.51034	1.76957	1.71805	1.25579	1.18946
Bm2299	QLNNLALLCQNQGK	2	3	WBGene00222560	1764		GO:0005515: protein binding; GO:0005737: cytoplasm; GO:0005856: cytoskeleton; GO:0005871: kinesin complex; GO:0005874: microtubule	IPR002151: Kinesin light chain; IPR011990: Tetratricopeptide-like helical domain superfamily; IPR013026: Tetratricopeptide repeat-containing domain; IPR015792: Kinesin light chain repeat; IPR019734: Tetratricopeptide repeat	-	-		158	253	33	53	120	273	1542	179	211	338	301	465	520	1381		16.7839	14.1859	14.3415	14.8383	13.8056	200.944	22.4668	16.9881	26.3788	24.2058	13.2545	29.3982	38.3258	40.848		1.22489	1.15186	1.15659	1.17138	1.14006	2.30308	1.35154	1.23014
Bm2428	CDLEDER	2	3	WBGene00222689	755		GO:0000166: nucleotide binding; GO:0003924: GTPase activity; GO:0005525: GTP binding; GO:0007165: signal transduction; GO:0008544: epidermis development; GO:0016020: membrane; GO:0032486: Rap protein signal transduction; GO:0040002: collagen and cuticulin-based cuticle development	IPR001806: Small GTPase; IPR020849: Small GTPase superfamily, Ras-type; IPR027417: P-loop containing nucleoside triphosphate hydrolase; IPR038851: Ras-related protein Rap1	-	-		160	379	50	120	104	0	2669	302	185	324	630	697	542	1500		39.7108	49.651	50.7693	78.4947	27.9551	0	90.8565	66.9652	54.0375	54.2126	64.8172	102.956	93.3337	103.662		1.59891	1.69593	1.7056	1.89484	1.44646	-2	1.95836	1.82585
Bm2524	DPNAPKK	2	3	WBGene00222785	2372		GO:0003677: DNA binding; GO:0005634: nucleus; GO:0005694: chromosome; GO:0006260: DNA replication; GO:0006281: DNA repair; GO:0006974: cellular response to DNA damage stimulus	IPR000969: Structure-specific recognition protein; IPR009071: High mobility group box domain; IPR011993: PH-like domain superfamily; IPR013719: Domain of unknown function DUF1747; IPR024954: SSRP1 domain; IPR035417: FACT complex subunit POB3-like, N-terminal PH domain; IPR036910: High mobility group box domain superfamily; IPR038167: SSRP1 domain superfamily	-	-		1382	2514	248	400	1633	702	2941	913	618	1026	3412	7819	6208	15650		109.176	104.83	80.1522	83.282	139.716	384.268	31.8665	64.4385	57.4572	54.643	111.736	367.623	340.27	344.251		2.03813	2.02049	1.90392	1.92055	2.14525	2.58463	1.50333	1.80915
Bm4231	DCTVEMPILK	2	3	WBGene00224492	2133		GO:0003714: transcription corepressor activity; GO:0016616: oxidoreductase activity, acting on the CH-OH group of donors, NAD or NADP as acceptor; GO:0051287: NAD binding; GO:0055114: oxidation-reduction process	IPR006139: D-isomer specific 2-hydroxyacid dehydrogenase, catalytic domain; IPR006140: D-isomer specific 2-hydroxyacid dehydrogenase, NAD-binding domain; IPR029752: D-isomer specific 2-hydroxyacid dehydrogenase, NAD-binding domain conserved site 1; IPR036291: NAD(P)-binding domain superfamily; IPR043322: C-terminal binding protein	-	-		2395	4814	334	562	1920	69	7044	1078	750	1584	3602	5705	5202	10738		210.402	223.229	120.042	130.122	182.677	42.002	84.8756	84.6091	77.5427	93.8137	131.175	298.285	317.078	262.669		2.32305	2.34875	2.07933	2.11435	2.26168	1.62327	1.92878	1.92742
Bm4317	IQEGVFDINNEANGIK	2	3	WBGene00224578	730		GO:0003924: GTPase activity; GO:0005525: GTP binding	IPR001806: Small GTPase; IPR005225: Small GTP-binding protein domain; IPR027417: P-loop containing nucleoside triphosphate hydrolase	-	-		945	1842	220	394	1001	2	7072	1198	813	1440	2501	2612	2056	4903		242.574	249.576	231.035	266.55	278.282	3.55729	248.985	274.741	245.606	249.196	266.126	399.04	366.173	350.441		2.38484	2.3972	2.36368	2.42578	2.44449	0.551119	2.39617	2.43892
Bm4321	AQIWDTAGQER	3	3	WBGene00224582	1280		GO:0003924: GTPase activity; GO:0005525: GTP binding	IPR001806: Small GTPase; IPR005225: Small GTP-binding protein domain; IPR027417: P-loop containing nucleoside triphosphate hydrolase	-	-		1269	2522	282	396	930	117	10510	2004	1424	2620	2726	4269	3398	8396		185.775	194.882	168.895	152.789	147.451	118.683	211.032	262.106	245.341	258.579	165.429	371.948	345.143	342.246		2.26899	2.28977	2.22762	2.18409	2.16865	2.07439	2.32435	2.41848
Bm4972	DLIGVQNLIK	2	3	WBGene00225233	7648		GO:0003779: actin binding; GO:0005509: calcium ion binding; GO:0005515: protein binding; GO:0005516: calmodulin binding; GO:0005737: cytoplasm; GO:0005856: cytoskeleton; GO:0046872: metal ion binding; GO:0051693: actin filament capping	IPR001452: SH3 domain; IPR002017: Spectrin repeat; IPR002048: EF-hand domain; IPR011992: EF-hand domain pair; IPR014837: EF-hand, Ca insensitive; IPR018159: Spectrin/alpha-actinin; IPR018247: EF-Hand 1, calcium-binding site; IPR035825: Alpha Spectrin, SH3 domain; IPR036028: SH3-like domain superfamily	-	-		10134	19850	1462	2164	4834	46	40874	8248	6326	10829	15875	10955	8289	21109		248.295	256.714	146.547	139.738	128.272	7.80947	137.358	180.547	182.411	178.872	161.236	159.746	140.91	144.011		2.39497	2.40945	2.16598	2.14532	2.10813	0.892622	2.13785	2.25659
Bm5897	IQFVGACNPPTDPGR	3	3	WBGene00226158	13859		GO:0000166: nucleotide binding; GO:0000776: kinetochore; GO:0000922: spindle pole; GO:0005524: ATP binding; GO:0005635: nuclear envelope; GO:0005737: cytoplasm; GO:0005819: spindle; GO:0005856: cytoskeleton; GO:0005874: microtubule; GO:0005929: cilium; GO:0005938: cell cortex; GO:0007018: microtubule-based movement; GO:0008090: retrograde axonal transport; GO:0008569: ATP-dependent microtubule mo…	IPR003593: AAA+ ATPase domain; IPR004273: Dynein heavy chain region D6 P-loop domain; IPR013594: Dynein heavy chain, domain-1; IPR013602: Dynein heavy chain, domain-2; IPR024317: Dynein heavy chain, AAA module D4; IPR024743: Dynein heavy chain, coiled coil stalk; IPR027417: P-loop containing nucleoside triphosphate hydrolase; IPR035699: Dynein heavy chain, hydrolytic ATP-binding dynein motor regi…	-	-		6599	12982	1365	2110	3690	483	59143	8529	6567	11805	16354	6515	5859	15497		89.2239	92.6501	75.5056	75.1894	54.0342	45.2509	109.68	103.028	104.498	107.606	91.6619	52.4262	54.9639	58.3434		1.95048	1.96685	1.87798	1.87616	1.73267	1.65563	2.04013	2.01296
Bm6218	FGNAFLNR	3	3	WBGene00226479	1835		GO:0005509: calcium ion binding; GO:0005515: protein binding; GO:0005524: ATP binding; GO:0005525: GTP binding; GO:0005768: endosome; GO:0005886: plasma membrane; GO:0010008: endosome membrane; GO:0016020: membrane; GO:0032456: endocytic recycling	IPR000261: EH domain; IPR002048: EF-hand domain; IPR011992: EF-hand domain pair; IPR018247: EF-Hand 1, calcium-binding site; IPR022812: Dynamin superfamily; IPR027417: P-loop containing nucleoside triphosphate hydrolase; IPR029952: EH domain-containing protein 4; IPR030381: Dynamin-type guanine nucleotide-binding (G) domain; IPR031692: EH domain-containing protein, N-terminal; IPR040990: Domain o…	-	-		291	591	146	192	252	148	8129	515	347	651	1967	391	364	870		29.7161	31.8557	60.9951	51.6739	27.8701	104.722	113.856	46.9851	41.7027	44.8174	83.2655	23.7633	25.79	24.7377		1.47299	1.50319	1.7853	1.71327	1.44514	2.02004	2.05636	1.67196
Bm6413	MLDMGFEPQIR	2	3	WBGene00226674	1880		GO:0000166: nucleotide binding; GO:0003676: nucleic acid binding; GO:0003724: RNA helicase activity; GO:0004386: helicase activity; GO:0005524: ATP binding; GO:0016787: hydrolase activity	IPR000629: ATP-dependent RNA helicase DEAD-box, conserved site; IPR001650: Helicase, C-terminal; IPR011545: DEAD/DEAH box helicase domain; IPR014001: Helicase superfamily 1/2, ATP-binding domain; IPR014014: RNA helicase, DEAD-box type, Q motif; IPR027417: P-loop containing nucleoside triphosphate hydrolase	-	-		87	184	8	36	98	130	499	42	60	87	1055	278	258	761		8.67155	9.68046	3.2622	9.45694	10.5789	89.7836	6.82177	3.74008	7.03824	5.84606	43.5905	16.4912	17.8422	21.1204		0.938097	0.985896	0.51351	0.975751	1.02444	1.9532	0.833897	0.572881
Bm6417	LSILYPATTGR	2	3	WBGene00226678	876		GO:0004601: peroxidase activity; GO:0016209: antioxidant activity; GO:0016491: oxidoreductase activity; GO:0051920: peroxiredoxin activity; GO:0055114: oxidation-reduction process; GO:0098869: cellular oxidant detoxification	IPR000866: Alkyl hydroperoxide reductase subunit C/ Thiol specific antioxidant; IPR013766: Thioredoxin domain; IPR019479: Peroxiredoxin, C-terminal; IPR024706: Peroxiredoxin, AhpC-type; IPR036249: Thioredoxin-like superfamily	-	-		1257	2336	391	601	997	0	8642	1008	831	1465	2692	539	462	1409		268.885	263.758	342.177	338.826	230.975	0	253.551	192.64	209.203	211.269	238.709	68.62	68.5684	83.9234		2.42957	2.4212	2.53425	2.52998	2.36357	-2	2.40406	2.28475
Bm6626	NCAKLELK	2	3	WBGene00226887	11507		GO:0016020: membrane; GO:0016021: integral component of membrane	IPR018863: Fragile site-associated protein, C-terminal; IPR033616: Protein KIAA1109	-	-		3786	6643	620	983	2410	695	15054	2076	1691	3033	5396	4016	3655	9399		61.6529	57.1003	41.3055	42.1888	42.5039	78.4214	33.6236	30.2033	32.408	33.2975	36.4256	38.9222	41.2963	42.6183		1.78995	1.75664	1.61601	1.6252	1.62843	1.89443	1.52664	1.48005
Bm6673	AGLSQSLFER	2	3	WBGene00226934	3390		GO:0000184: nuclear-transcribed mRNA catabolic process, nonsense-mediated decay; GO:0003677: DNA binding; GO:0003723: RNA binding; GO:0003724: RNA helicase activity; GO:0004386: helicase activity; GO:0005524: ATP binding; GO:0005737: cytoplasm; GO:0008270: zinc ion binding; GO:0016787: hydrolase activity	IPR006935: Helicase/UvrB, N-terminal; IPR018999: RNA helicase UPF1, Cys/His rich zinc-binding domain; IPR027417: P-loop containing nucleoside triphosphate hydrolase; IPR040812: RNA helicase UPF1, 1B domain; IPR041677: DNA2/NAM7 helicase, helicase domain; IPR041679: DNA2/NAM7 helicase-like, C-terminal	-	-		1945	3639	418	675	1304	87	7855	716	536	1004	1697	4012	3344	9052		107.512	106.174	94.5268	98.3354	78.0642	33.322	59.5526	35.3592	34.8687	37.4142	38.8847	131.986	128.249	139.322		2.03146	2.02602	1.97555	1.99271	1.89245	1.52273	1.7749	1.5485
Bm7586	FPSYFSNELK	3	3	WBGene00227847	1488		GO:0000166: nucleotide binding; GO:0004672: protein kinase activity; GO:0004674: protein serine/threonine kinase activity; GO:0005524: ATP binding; GO:0006468: protein phosphorylation; GO:0016301: kinase activity; GO:0016310: phosphorylation; GO:0016740: transferase activity	IPR000719: Protein kinase domain; IPR000961: AGC-kinase, C-terminal; IPR008271: Serine/threonine-protein kinase, active site; IPR011009: Protein kinase-like domain superfamily; IPR017441: Protein kinase, ATP binding site; IPR044109: cAMP-dependent protein kinase catalytic subunit	-	-		174	314	146	177	254	22	5269	463	352	593	406	150	109	245		21.912	20.8719	75.2191	58.7457	34.6421	19.1969	91.0081	52.0916	52.1688	50.3447	21.1943	11.2423	9.52379	8.59091		1.34068	1.31956	1.87633	1.76898	1.5396	1.28323	1.95908	1.71677
Bm9516	EAYYWLR	2	3	WBGene00229777	2273		GO:0004576: oligosaccharyl transferase activity; GO:0004579: dolichyl-diphosphooligosaccharide-protein glycotransferase activity; GO:0006486: protein glycosylation; GO:0016020: membrane; GO:0016021: integral component of membrane; GO:0016740: transferase activity; GO:0016757: transferase activity, transferring glycosyl groups; GO:0046872: metal ion binding	IPR003674: Oligosaccharyl transferase, STT3 subunit	-	-		629	1121	287	316	356	248	7818	669	471	790	2051	683	642	1740		51.8545	48.7801	96.7967	68.6584	31.7852	141.665	88.3997	49.2738	45.6975	43.9066	70.0911	33.511	36.7216	39.9416		1.71479	1.68824	1.98586	1.83669	1.50222	2.15126	1.94645	1.69262
Bm10893	ILMNNLQK	2	2	WBGene00231154	1194		GO:0004252: serine-type endopeptidase activity; GO:0006508: proteolysis	IPR001254: Serine proteases, trypsin domain; IPR001314: Peptidase S1A, chymotrypsin family; IPR009003: Peptidase S1, PA clan; IPR018114: Serine proteases, trypsin family, histidine active site; IPR043504: Peptidase S1, PA clan, chymotrypsin-like fold	MER0003597:TRY-5 peptidase ({Caenorhabditis elegans}) (Caenorhabditis elegans) [S01.B74]#S01C#{peptidase unit: 49-298}~source O01887_CAEEL~	S01C		2	2	1	0	19	5	254	6	6	8	4377	5	4	9		0.313878	0.165677	0.642057	0	3.22941	5.43723	5.46744	0.841272	1.1082	0.846423	284.754	0.467016	0.435554	0.393291		-0.503239	-0.780738	-0.192426	-2	0.509123	0.735377	0.737784	-0.0750637
Bm12579	VHPETYEWAR	2	2	WBGene00232840	5197		GO:0003676: nucleic acid binding; GO:0003677: DNA binding; GO:0005634: nucleus; GO:0006139: nucleobase-containing compound metabolic process; GO:0032968: positive regulation of transcription elongation from RNA polymerase II promoter	IPR000980: SH2 domain; IPR003029: S1 domain; IPR010994: RuvA domain 2-like; IPR012337: Ribonuclease H-like superfamily; IPR017072: Transcription elongation factor Spt6; IPR023319: Tex-like protein, HTH domain superfamily; IPR023323: Tex-like domain superfamily; IPR028088: Helix-turn-helix DNA-binding domain of Spt6; IPR028231: Transcription elongation factor Spt6, YqgF domain; IPR032706: Transcri…	-	-		2377	4439	599	902	1368	510	8109	1440	1213	1933	5905	2736	2481	6202		85.7061	84.4829	88.3593	85.7156	53.4204	127.418	40.1023	46.3873	51.4729	46.9874	88.26	58.7123	62.0669	62.2666		1.93301	1.92677	1.94625	1.93306	1.72771	2.10523	1.60317	1.6664
Bm13652	EKEVMTQK	2	2	WBGene00233913	4239		GO:0005515: protein binding; GO:0005524: ATP binding; GO:0005634: nucleus; GO:0005694: chromosome; GO:0007064: mitotic sister chromatid cohesion; GO:0008278: cohesin complex; GO:0016887: ATPase activity; GO:0051276: chromosome organization	IPR003395: RecF/RecN/SMC, N-terminal; IPR010935: SMCs flexible hinge; IPR024704: Structural maintenance of chromosomes protein; IPR027417: P-loop containing nucleoside triphosphate hydrolase; IPR028468: Smc1, ATP-binding cassette domain; IPR036277: SMCs flexible hinge superfamily	-	-		712	1455	228	350	706	221	3022	536	388	708	1886	1268	1123	3066		31.474	33.9497	41.2334	40.7766	33.7999	67.6925	18.3225	21.1685	20.1855	21.0995	34.5601	33.3597	34.4431	37.7385		1.49795	1.53084	1.61525	1.61041	1.52892	1.83054	1.26299	1.32569
Bm13687	PYLISGADDR	2	2	WBGene00233948	3626		GO:0000139: Golgi membrane; GO:0005198: structural molecule activity; GO:0005515: protein binding; GO:0005794: Golgi apparatus; GO:0006886: intracellular protein transport; GO:0016020: membrane; GO:0016192: vesicle-mediated transport; GO:0030117: membrane coat	IPR001680: WD40 repeat; IPR006692: Coatomer, WD associated region; IPR015943: WD40/YVTN repeat-like-containing domain superfamily; IPR017986: WD40-repeat-containing domain; IPR020472: G-protein beta WD-40 repeat; IPR036322: WD40-repeat-containing domain superfamily	-	-		3179	6229	938	1281	2082	172	23991	3152	2322	4202	6210	3065	2645	6745		164.285	169.913	198.314	174.473	116.527	61.5903	170.049	145.528	141.223	146.396	133.033	94.269	94.8383	97.0578		2.2156	2.23023	2.29735	2.24173	2.06643	1.78951	2.23058	2.16295
Bm13955	LQLISFK	2	2	WBGene00234216	1862		GO:0005634: nucleus; GO:0005730: nucleolus; GO:0042254: ribosome biogenesis	IPR002687: Nop domain; IPR012974: NOP5, N-terminal; IPR012976: NOSIC; IPR029012: Helix hairpin bin domain superfamily; IPR036070: Nop domain superfamily; IPR042239: Nop, C-terminal domain	-	-		2332	3927	654	993	1701	6	6364	938	734	1246	2767	1544	1287	3281		234.684	208.601	269.263	263.376	185.395	4.18392	87.8426	84.3359	86.9335	84.5357	115.432	92.477	89.8638	91.9396		2.37048	2.31932	2.43018	2.42058	2.2681	0.621583	1.94371	1.92601
Bm14042	GSSNSYAIK	2	2	WBGene00234303	763		GO:0003723: RNA binding; GO:0003735: structural constituent of ribosome; GO:0005840: ribosome; GO:0006412: translation; GO:0015935: small ribosomal subunit	IPR000235: Ribosomal protein S5/S7; IPR005716: Ribosomal protein S5/S7, eukaryotic/archaeal; IPR020606: Ribosomal protein S7, conserved site; IPR023798: Ribosomal protein S7 domain; IPR036823: Ribosomal protein S7 domain superfamily	-	-		1296	2495	934	1652	1897	29	10240	1070	752	1368	3551	1620	1180	2876		318.285	323.431	938.427	1069.28	504.565	49.3498	344.929	234.773	217.352	226.498	361.512	236.786	201.068	196.671		2.50282	2.50978	2.9724	3.02909	2.70292	1.69329	2.53773	2.37065
Bm14811	AEKENAK	2	2	WBGene00234996	2901		-	-	-	-		2	8	0	0	18	7	2	0	0	4	1388	2	8	20		0.129187	0.272759	0	0	1.25921	3.13301	0.0177189	0	0	0.174186	37.1654	0.0768862	0.358532	0.359715		-0.888783	-0.564222	-2	-2	0.100099	0.495962	-1.75156	-2
Bm2324	IELNNQR	2	2	WBGene00222585	1194		GO:0016020: membrane; GO:0016021: integral component of membrane	-	-	-		67	96	14	8	48	8	11107	624	400	806	346	113	84	188		10.5149	7.95249	8.9888	3.30896	8.15851	8.69956	239.082	87.4923	73.8799	85.2771	22.5096	10.5546	9.14663	8.21542		1.02181	0.900503	0.953702	0.519692	0.911611	0.939497	2.37855	1.94197
Bm3019	MLQIQPEK	2	2	WBGene00223280	1104		GO:0000398: mRNA splicing, via spliceosome; GO:0005634: nucleus; GO:0005681: spliceosomal complex; GO:0006397: mRNA processing; GO:0008380: RNA splicing; GO:0071011: precatalytic spliceosome	IPR005037: Pre-mRNA-splicing factor 38	-	-		446	744	170	278	1182	20	1352	321	212	376	1124	2806	2376	5300		75.7009	66.6561	118.048	124.36	217.281	23.5219	31.4747	48.6772	42.3485	43.025	79.085	283.455	279.81	250.486		1.8791	1.82384	2.07206	2.09468	2.33702	1.37147	1.49796	1.68733
Bm3590	AEGSDVANAVLDGADCVMLSGETAK	2	2	WBGene00223851	1823		GO:0000166: nucleotide binding; GO:0000287: magnesium ion binding; GO:0003824: catalytic activity; GO:0004743: pyruvate kinase activity; GO:0005524: ATP binding; GO:0006096: glycolytic process; GO:0016301: kinase activity; GO:0016310: phosphorylation; GO:0016740: transferase activity; GO:0030955: potassium ion binding; GO:0046872: metal ion binding	IPR001697: Pyruvate kinase; IPR011037: Pyruvate kinase-like, insert domain superfamily; IPR015793: Pyruvate kinase, barrel; IPR015795: Pyruvate kinase, C-terminal; IPR015806: Pyruvate kinase, insert domain superfamily; IPR015813: Pyruvate/Phosphoenolpyruvate kinase-like domain superfamily; IPR018209: Pyruvate kinase, active site; IPR036918: Pyruvate kinase, C-terminal domain superfamily; IPR04044…	-	-		5417	10337	419	702	2249	28	48366	10559	7952	13806	15769	15751	12259	31647		556.81	560.847	176.2	190.176	250.367	19.9427	681.88	969.673	961.968	956.716	671.915	963.579	874.288	905.779		2.74571	2.74884	2.24601	2.27916	2.39858	1.29978	2.83371	2.98663
Bm3640	LVLLGESAVGK	2	2	WBGene00223901	654		GO:0003924: GTPase activity; GO:0005525: GTP binding	IPR001806: Small GTPase; IPR005225: Small GTP-binding protein domain; IPR027417: P-loop containing nucleoside triphosphate hydrolase	-	-		33	49	12	26	68	0	148	58	45	62	75	93	58	133		9.45521	7.41062	14.0664	19.6337	21.1011	0	5.81619	14.847	15.1742	11.9761	8.90801	15.8588	11.5302	10.6108		0.975671	0.869855	1.14818	1.293	1.32431	-2	0.764639	1.17164
Bm4354	FQVWDLGGQTSIR	2	2	WBGene00224615	2519		GO:0000166: nucleotide binding; GO:0005525: GTP binding	IPR005225: Small GTP-binding protein domain; IPR006689: Small GTPase superfamily, ARF/SAR type; IPR027417: P-loop containing nucleoside triphosphate hydrolase	-	-		217	377	51	86	134	2	1782	168	145	212	499	554	545	1441		16.1423	14.803	15.521	16.8607	10.7957	1.03089	18.1817	11.1653	12.6944	10.6319	15.3875	24.5272	28.129	29.8478		1.20797	1.17035	1.19092	1.22688	1.03325	0.0132135	1.25963	1.04787
Bm5210	EASDIILTDDNFTSIVK	2	2	WBGene00225471	3591		GO:0000166: nucleotide binding; GO:0005388: calcium transmembrane transporter activity, phosphorylative mechanism; GO:0005524: ATP binding; GO:0006811: ion transport; GO:0006816: calcium ion transport; GO:0016020: membrane; GO:0016021: integral component of membrane; GO:0070588: calcium ion transmembrane transport	IPR004014: Cation-transporting P-type ATPase, N-terminal; IPR006068: Cation-transporting P-type ATPase, C-terminal; IPR008250: P-type ATPase, A domain superfamily; IPR018303: P-type ATPase, phosphorylation site; IPR022141: Plasma membrane calcium transporting P-type ATPase, C-terminal; IPR023214: HAD superfamily; IPR023298: P-type ATPase, transmembrane domain superfamily; IPR023299: P-type ATPase…	-	-		217	550	249	391	426	177	4112	759	464	905	573	579	528	1426		11.3235	15.149	53.1572	53.7734	24.0751	63.9985	29.4301	35.3847	28.4953	31.8372	12.3947	17.9816	19.1163	20.7195		1.05398	1.18038	1.72556	1.73057	1.38157	1.80617	1.46879	1.54882
Bm5578	IACLDFSLQK	2	2	WBGene00225839	1995		GO:0000166: nucleotide binding; GO:0005524: ATP binding; GO:0005634: nucleus; GO:0005832: chaperonin-containing T-complex; GO:0006457: protein folding; GO:0016887: ATPase activity; GO:0051082: unfolded protein binding	IPR002194: Chaperonin TCP-1, conserved site; IPR002423: Chaperonin Cpn60/TCP-1 family; IPR012715: T-complex protein 1, alpha subunit; IPR017998: Chaperone tailless complex polypeptide 1 (TCP-1); IPR027409: GroEL-like apical domain superfamily; IPR027410: TCP-1-like chaperonin intermediate domain superfamily; IPR027413: GroEL-like equatorial domain superfamily	-	-		4169	8054	1522	2491	4848	25	20898	2876	2162	3921	8699	6746	5885	14692		391.583	399.305	584.857	616.647	493.167	16.2708	269.226	241.343	238.992	248.288	338.706	377.111	383.521	384.25		2.59282	2.6013	2.76705	2.79004	2.69299	1.21141	2.43012	2.38264
Bm5591	IGEGTYGVVYK	2	2	WBGene00225852	963		GO:0000166: nucleotide binding; GO:0004672: protein kinase activity; GO:0004674: protein serine/threonine kinase activity; GO:0005524: ATP binding; GO:0006468: protein phosphorylation; GO:0051301: cell division	IPR000719: Protein kinase domain; IPR008271: Serine/threonine-protein kinase, active site; IPR011009: Protein kinase-like domain superfamily; IPR017441: Protein kinase, ATP binding site	-	-		634	1224	16	25	63	28	425	142	89	164	1435	1652	1551	4289		123.367	125.716	12.7371	12.8209	13.2766	37.7523	11.3427	24.686	20.3814	21.5139	115.75	191.315	209.398	232.384		2.0912	2.09939	1.10507	1.10792	1.12309	1.57694	1.05472	1.39245
Bm5671	VPEINVQNGVLK	2	2	WBGene00225932	4085		GO:0000245: spliceosomal complex assembly; GO:0003729: mRNA binding; GO:0005634: nucleus; GO:0005681: spliceosomal complex; GO:0010629: negative regulation of gene expression	IPR011989: Armadillo-like helical; IPR015016: Splicing factor 3B subunit 1; IPR016024: Armadillo-type fold; IPR034085: TOG domain; IPR038737: Splicing factor 3B subunit 1-like	-	-		6026	11898	1684	2739	5790	91	25402	3083	2231	4108	6866	11682	10226	25162		276.422	288.083	316.03	331.136	287.647	28.9242	159.82	126.349	120.442	127.04	130.56	318.927	325.462	321.388		2.44157	2.45952	2.49973	2.52001	2.45886	1.46126	2.20363	2.10157
Bm5699	LTGMAFR	2	2	WBGene00225960	2546		GO:0000166: nucleotide binding; GO:0004365: glyceraldehyde-3-phosphate dehydrogenase (NAD+) (phosphorylating) activity; GO:0006006: glucose metabolic process; GO:0006096: glycolytic process; GO:0016491: oxidoreductase activity; GO:0016620: oxidoreductase activity, acting on the aldehyde or oxo group of donors, NAD or NADP as acceptor; GO:0050661: NADP binding; GO:0051287: NAD binding; GO:0055114:…	IPR006424: Glyceraldehyde-3-phosphate dehydrogenase, type I; IPR020828: Glyceraldehyde 3-phosphate dehydrogenase, NAD(P) binding domain; IPR020829: Glyceraldehyde 3-phosphate dehydrogenase, catalytic domain; IPR020830: Glyceraldehyde 3-phosphate dehydrogenase, active site; IPR020831: Glyceraldehyde/Erythrose phosphate dehydrogenase family; IPR036291: NAD(P)-binding domain superfamily	-	-		1505	2776	410	725	734	272	95952	5940	4532	7850	6966	2299	1247	3323		110.768	107.844	123.454	140.632	58.5075	138.715	968.613	390.587	392.557	389.505	212.531	100.704	63.6787	68.1002		2.04441	2.0328	2.0915	2.14809	1.76721	2.14212	2.98615	2.59172
Bm6581	DILCGAADEVLAVLK	2	2	WBGene00226842	6521		GO:0000166: nucleotide binding; GO:0003676: nucleic acid binding; GO:0004386: helicase activity; GO:0005524: ATP binding; GO:0016787: hydrolase activity	IPR001650: Helicase, C-terminal; IPR003593: AAA+ ATPase domain; IPR004179: Sec63 domain; IPR011545: DEAD/DEAH box helicase domain; IPR014001: Helicase superfamily 1/2, ATP-binding domain; IPR014756: Immunoglobulin E-set; IPR027417: P-loop containing nucleoside triphosphate hydrolase; IPR035892: C2 domain superfamily; IPR036390: Winged helix DNA-binding domain superfamily; IPR041094: Brr2, N-termi…	-	-		3221	6467	828	1352	2334	371	12617	1706	1304	2459	6286	6031	6026	16081		92.5575	98.09	97.3407	102.393	72.6375	73.8706	49.7275	43.798	44.0996	47.6372	74.8785	103.143	120.144	128.669		1.96641	1.99162	1.98829	2.01027	1.86116	1.86847	1.6966	1.64145
Bm7246	EAETRAEFAER	2	2	WBGene00227507	771		-	IPR000533: Tropomyosin	-	-		980	1916	581	916	1028	175	22942	4600	3309	5953	6040	1313	1151	2599		238.181	245.797	577.697	586.742	270.591	294.71	764.771	998.833	946.484	975.401	608.527	189.922	194.092	175.885		2.37691	2.39058	2.7617	2.76845	2.43231	2.4694	2.88353	2.99949
Bm7639	DVISIAEALERGLLEPDGR	2	2	WBGene00227900	10950		GO:0003779: actin binding; GO:0005515: protein binding; GO:0005737: cytoplasm; GO:0005856: cytoskeleton; GO:0045104: intermediate filament cytoskeleton organization	IPR001101: Plectin repeat; IPR001589: Actinin-type actin-binding domain, conserved site; IPR001715: Calponin homology domain; IPR002017: Spectrin repeat; IPR018159: Spectrin/alpha-actinin; IPR035915: Plakin repeat superfamily; IPR036872: CH domain superfamily; IPR041615: Desmoplakin, SH3 domain; IPR043197: Plakin	-	-		4143	7423	286	418	1928	63	76826	8984	6858	12125	15521	7494	6309	16333		70.8983	67.0504	20.023	18.8525	35.7328	7.4703	180.322	137.355	138.119	139.884	110.104	76.3248	74.9087	77.8266		1.85064	1.8264	1.30153	1.27537	1.55307	0.873338	2.25605	2.13785
Bm8777	SLGYAYVNFQQPADAER	2	2	WBGene00229038	2344		GO:0003676: nucleic acid binding; GO:0003723: RNA binding; GO:0005737: cytoplasm	IPR000504: RNA recognition motif domain; IPR002004: Polyadenylate-binding protein/Hyperplastic disc protein; IPR006515: Polyadenylate binding protein, human types 1, 2, 3, 4; IPR012677: Nucleotide-binding alpha-beta plait domain superfamily; IPR035979: RNA-binding domain superfamily; IPR036053: PABC (PABP) domain	-	-		565	1272	241	474	551	27	1674	355	292	524	4460	716	630	1246		45.1675	53.6742	78.8202	99.8681	47.7054	14.9561	18.3549	25.3548	27.4724	28.2407	147.8	34.066	34.9437	27.7355		1.65483	1.72977	1.89664	1.99943	1.67857	1.17482	1.26375	1.40406
Bm9363	HIDEIIK	2	2	WBGene00229624	6660		GO:0005634: nucleus; GO:0006397: mRNA processing; GO:0008380: RNA splicing	IPR013783: Immunoglobulin-like fold; IPR014756: Immunoglobulin E-set; IPR032640: AMP-activated protein kinase, glycogen-binding domain; IPR041105: TAR DNA-binding protein 43, N-terminal	-	-		57	75	16	38	59	261	37539	5826	4632	7879	5586	758	572	1610		1.60375	1.11384	1.84172	2.81783	1.79784	50.8836	144.865	146.449	153.379	149.451	65.1514	12.6929	11.1663	12.6133		0.205136	0.0468232	0.265224	0.449915	0.254752	1.70658	2.16096	2.16569
Bm8720	EIQTAVR	0	0	WBGene00228981	399		GO:0000786: nucleosome; GO:0003677: DNA binding; GO:0005634: nucleus; GO:0005694: chromosome; GO:0046982: protein heterodimerization activity	IPR000558: Histone H2B; IPR007125: Histone H2A/H2B/H3; IPR009072: Histone-fold	-	-		230	443	0	4	20	2	70	8	14	10	4606	524	449	1039		108.016	109.816	0	4.951	10.1726	6.50832	4.50899	3.35665	7.73795	3.16613	896.702	146.462	146.305	135.869		2.03349	2.04067	-2	0.694693	1.00743	0.813469	0.65408	0.525906
[truncated: 6 more columns]
