# Supplementary material for: Identification of biomarker candidates for filarial parasite infections by analysis of extracellular vesicles
Source: Front Parasitol. 2023 Oct 23;2:1281092. doi: 10.3389/fpara.2023.1281092 (PMC11732158; doi:10.3389/fpara.2023.1281092)
Supplement: Supplementary file 1 [file DataSheet_1.zip › Supplementary Table 5.XLSX]

## Sheet: Peptide Quantitative Report
Weil_124 Brugia timsTOF 090622, Peptide Quantitative Report created on 03/03/2023
Experiment: Weil_124 Brugia timsTOF 090622
	Peak List Generator: unknown
		Version: unknown
		Charge States Calculated: unknown
		Deisotoped: unknown
		Textual Annotation: unknown
	Database Set: 1 Database
		Database Name: the b_malayi_20220105 database
			Version: unknown
			Taxonomy: All Entries
			Number of Proteins: 15918
		Does database contain common contaminants?: unknown
	Search Engine Set: 1 Search Engine
		Search Engine: Mascot
			Version: 2.5.1
			Samples: All Samples
			Fragment Tolerance: 0.050 Da (Monoisotopic)
			Parent Tolerance: 25 PPM (Monoisotopic)
			Fixed Modifications: +57 on C (Carbamidomethyl)
			Variable Modifications: -17 on Peptide N-Terminal (Gln->pyro-Glu), +1 on NQ (Deamidated), +16 on M (Oxidation), +42 on Peptide N-Terminal (Acetyl)
			Database: the b_malayi_20220105 database (unknown version, 15918 entries)
			Digestion Enzyme: stricttrypsin
			Max Missed Cleavages: 4
			Probability Model:
				Weil_124_4904_2184_01_Slot2-25_1_302_5.3.556 (F019123): LFDR Model, Classifier data: Bayes, Good (50%) IonScore - IdentityScore m:38.0/s:15.9 Ion Score m:68.0/s:16.5 Identity Score m:NA Homology Score m:NA Delta Ion Score m:NA, Bad (50%) IonScore - IdentityScore m:4.83/s:5.76 Ion Score m:32.5/s:5.94 Identity Score m:NA Homology Score m:NA Delta Ion Score m:NA [all charge states]
				Weil_124_4904_2185_01_Slot2-25_1_314_5.3.556 (F019130): LFDR Model, Classifier data: Bayes, Good (50%) IonScore - IdentityScore m:39.4/s:15.7 Ion Score m:69.6/s:16.4 Identity Score m:NA Homology Score m:NA Delta Ion Score m:NA, Bad (50%) IonScore - IdentityScore m:5.46/s:5.91 Ion Score m:33.1/s:6.09 Identity Score m:NA Homology Score m:NA Delta Ion Score m:NA [all charge states]
				Weil_124_4904_2186_01_Slot2-25_1_318_5.3.556 (F019138): LFDR Model, Classifier data: Bayes, Good (50%) IonScore - IdentityScore m:37.1/s:16.5 Ion Score m:67.1/s:17.1 Identity Score m:NA Homology Score m:NA Delta Ion Score m:NA, Bad (50%) IonScore - IdentityScore m:4.80/s:5.53 Ion Score m:32.6/s:5.81 Identity Score m:NA Homology Score m:NA Delta Ion Score m:NA [all charge states]
				Weil_124_4904_2183_02_Slot2-26_1_303_5.3.556 (F019125): LFDR Model, Classifier data: Bayes, Good (50%) IonScore - IdentityScore m:38.3/s:16.5 Ion Score m:68.3/s:17.2 Identity Score m:NA Homology Score m:NA Delta Ion Score m:NA, Bad (50%) IonScore - IdentityScore m:4.91/s:5.47 Ion Score m:32.5/s:5.69 Identity Score m:NA Homology Score m:NA Delta Ion Score m:NA [all charge states]
				Weil_124_4904_2184_02_Slot2-26_1_315_5.3.556 (F019133): LFDR Model, Classifier data: Bayes, Good (50%) IonScore - IdentityScore m:37.0/s:15.5 Ion Score m:66.9/s:16.1 Identity Score m:NA Homology Score m:NA Delta Ion Score m:NA, Bad (50%) IonScore - IdentityScore m:4.29/s:5.48 Ion Score m:31.9/s:5.77 Identity Score m:NA Homology Score m:NA Delta Ion Score m:NA [all charge states]
				Weil_124_4904_2185_02_Slot2-26_1_319_5.3.556 (F019140): LFDR Model, Classifier data: Bayes, Good (50%) IonScore - IdentityScore m:35.0/s:16.7 Ion Score m:65.0/s:17.5 Identity Score m:NA Homology Score m:NA Delta Ion Score m:NA, Bad (50%) IonScore - IdentityScore m:3.76/s:5.29 Ion Score m:31.5/s:5.58 Identity Score m:NA Homology Score m:NA Delta Ion Score m:NA [all charge states]
				Weil_124_4904_2183_03_Slot2-27_1_304_5.3.556 (F019127): LFDR Model, Classifier data: Bayes, Good (50%) IonScore - IdentityScore m:40.4/s:15.8 Ion Score m:70.5/s:16.4 Identity Score m:NA Homology Score m:NA Delta Ion Score m:NA, Bad (50%) IonScore - IdentityScore m:5.58/s:5.26 Ion Score m:33.3/s:5.55 Identity Score m:NA Homology Score m:NA Delta Ion Score m:NA [all charge states]
				Weil_124_4904_2184_03_Slot2-27_1_316_5.3.556 (F019135): LFDR Model, Classifier data: Bayes, Good (50%) IonScore - IdentityScore m:33.2/s:16.4 Ion Score m:63.0/s:17.2 Identity Score m:NA Homology Score m:NA Delta Ion Score m:NA, Bad (50%) IonScore - IdentityScore m:2.61/s:5.18 Ion Score m:30.3/s:5.49 Identity Score m:NA Homology Score m:NA Delta Ion Score m:NA [all charge states]
				Weil_124_4904_2185_03_Slot2-27_1_320_5.3.556 (F019143): LFDR Model, Classifier data: Bayes, Good (50%) IonScore - IdentityScore m:36.1/s:15.7 Ion Score m:65.9/s:16.5 Identity Score m:NA Homology Score m:NA Delta Ion Score m:NA, Bad (50%) IonScore - IdentityScore m:3.46/s:5.01 Ion Score m:31.2/s:5.20 Identity Score m:NA Homology Score m:NA Delta Ion Score m:NA [all charge states]
				Weil_124_4904_2183_04_Slot2-28_1_305_5.3.556 (F019129): LFDR Model, Classifier data: Bayes, Good (50%) IonScore - IdentityScore m:39.5/s:18.0 Ion Score m:69.5/s:18.6 Identity Score m:NA Homology Score m:NA Delta Ion Score m:NA, Bad (50%) IonScore - IdentityScore m:4.98/s:5.31 Ion Score m:32.6/s:5.63 Identity Score m:NA Homology Score m:NA Delta Ion Score m:NA [all charge states]
				Weil_124_4904_2184_04_Slot2-28_1_317_5.3.556 (F019137): LFDR Model, Classifier data: Bayes, Good (50%) IonScore - IdentityScore m:36.1/s:17.0 Ion Score m:65.9/s:17.8 Identity Score m:NA Homology Score m:NA Delta Ion Score m:NA, Bad (50%) IonScore - IdentityScore m:3.78/s:5.29 Ion Score m:31.5/s:5.53 Identity Score m:NA Homology Score m:NA Delta Ion Score m:NA [all charge states]
				Weil_124_4904_2185_04_Slot2-28_1_321_5.3.556 (F019144): LFDR Model, Classifier data: Bayes, Good (50%) IonScore - IdentityScore m:38.0/s:15.7 Ion Score m:67.9/s:16.4 Identity Score m:NA Homology Score m:NA Delta Ion Score m:NA, Bad (50%) IonScore - IdentityScore m:4.44/s:5.42 Ion Score m:32.2/s:5.83 Identity Score m:NA Homology Score m:NA Delta Ion Score m:NA [all charge states]
	Scaffold: Version: Scaffold_5.1.2
		Modification Metadata Set: 0 modifications
			Source: None
			Comment:
		Protein Grouping Strategy: Experiment-wide grouping with binary peptide-protein weights
		Peptide Thresholds: 99.0% minimum
		Protein Thresholds: 99.0% minimum and 2 peptides minimum
		Peptide FDR: 0.9% (Decoy)
		Protein FDR: 6.8% (Decoy)
		GO Annotation Source(s):
		Pathway Annotation Source(s):
		Alternate ID Source(s):
		Total Spectrum Count													Weighted Spectrum Count													Total Precursor Intensity													Total TIC
		Cat Plasma/B malayi Sample 1 rep 1	Cat Plasma/B malayi Sample 1 rep 2	Cat Plasma/B malayi Sample 1 rep 3	Cat Plasma/B malayi Sample 2 rep 1	Cat Plasma/B malayi Sample 2 rep 2	Cat Plasma/B malayi Sample 2 rep 3	Cat Plasma/B malayi Sample 3 rep 1	Cat Plasma/B malayi Sample 3 rep 2	Cat Plasma/B malayi Sample 3 rep 3	Cat Plasma/B malayi Sample 4 rep 1	Cat Plasma/B malayi Sample 4 rep 2	Cat Plasma/B malayi Sample 4 rep 3		Cat Plasma/B malayi Sample 1 rep 1	Cat Plasma/B malayi Sample 1 rep 2	Cat Plasma/B malayi Sample 1 rep 3	Cat Plasma/B malayi Sample 2 rep 1	Cat Plasma/B malayi Sample 2 rep 2	Cat Plasma/B malayi Sample 2 rep 3	Cat Plasma/B malayi Sample 3 rep 1	Cat Plasma/B malayi Sample 3 rep 2	Cat Plasma/B malayi Sample 3 rep 3	Cat Plasma/B malayi Sample 4 rep 1	Cat Plasma/B malayi Sample 4 rep 2	Cat Plasma/B malayi Sample 4 rep 3		Cat Plasma/B malayi Sample 1 rep 1	Cat Plasma/B malayi Sample 1 rep 2	Cat Plasma/B malayi Sample 1 rep 3	Cat Plasma/B malayi Sample 2 rep 1	Cat Plasma/B malayi Sample 2 rep 2	Cat Plasma/B malayi Sample 2 rep 3	Cat Plasma/B malayi Sample 3 rep 1	Cat Plasma/B malayi Sample 3 rep 2	Cat Plasma/B malayi Sample 3 rep 3	Cat Plasma/B malayi Sample 4 rep 1	Cat Plasma/B malayi Sample 4 rep 2	Cat Plasma/B malayi Sample 4 rep 3		Cat Plasma/B malayi Sample 1 rep 1	Cat Plasma/B malayi Sample 1 rep 2	Cat Plasma/B malayi Sample 1 rep 3	Cat Plasma/B malayi Sample 2 rep 1	Cat Plasma/B malayi Sample 2 rep 2	Cat Plasma/B malayi Sample 2 rep 3	Cat Plasma/B malayi Sample 3 rep 1	Cat Plasma/B malayi Sample 3 rep 2	Cat Plasma/B malayi Sample 3 rep 3
Protein	Peptide	Weil_124_4904_2184_01_Slot2-25_1_302_5.3.556 (F019123)	Weil_124_4904_2185_01_Slot2-25_1_314_5.3.556 (F019130)	Weil_124_4904_2186_01_Slot2-25_1_318_5.3.556 (F019138)	Weil_124_4904_2183_02_Slot2-26_1_303_5.3.556 (F019125)	Weil_124_4904_2184_02_Slot2-26_1_315_5.3.556 (F019133)	Weil_124_4904_2185_02_Slot2-26_1_319_5.3.556 (F019140)	Weil_124_4904_2183_03_Slot2-27_1_304_5.3.556 (F019127)	Weil_124_4904_2184_03_Slot2-27_1_316_5.3.556 (F019135)	Weil_124_4904_2185_03_Slot2-27_1_320_5.3.556 (F019143)	Weil_124_4904_2183_04_Slot2-28_1_305_5.3.556 (F019129)	Weil_124_4904_2184_04_Slot2-28_1_317_5.3.556 (F019137)	Weil_124_4904_2185_04_Slot2-28_1_321_5.3.556 (F019144)		Weil_124_4904_2184_01_Slot2-25_1_302_5.3.556 (F019123)	Weil_124_4904_2185_01_Slot2-25_1_314_5.3.556 (F019130)	Weil_124_4904_2186_01_Slot2-25_1_318_5.3.556 (F019138)	Weil_124_4904_2183_02_Slot2-26_1_303_5.3.556 (F019125)	Weil_124_4904_2184_02_Slot2-26_1_315_5.3.556 (F019133)	Weil_124_4904_2185_02_Slot2-26_1_319_5.3.556 (F019140)	Weil_124_4904_2183_03_Slot2-27_1_304_5.3.556 (F019127)	Weil_124_4904_2184_03_Slot2-27_1_316_5.3.556 (F019135)	Weil_124_4904_2185_03_Slot2-27_1_320_5.3.556 (F019143)	Weil_124_4904_2183_04_Slot2-28_1_305_5.3.556 (F019129)	Weil_124_4904_2184_04_Slot2-28_1_317_5.3.556 (F019137)	Weil_124_4904_2185_04_Slot2-28_1_321_5.3.556 (F019144)		Weil_124_4904_2184_01_Slot2-25_1_302_5.3.556 (F019123)	Weil_124_4904_2185_01_Slot2-25_1_314_5.3.556 (F019130)	Weil_124_4904_2186_01_Slot2-25_1_318_5.3.556 (F019138)	Weil_124_4904_2183_02_Slot2-26_1_303_5.3.556 (F019125)	Weil_124_4904_2184_02_Slot2-26_1_315_5.3.556 (F019133)	Weil_124_4904_2185_02_Slot2-26_1_319_5.3.556 (F019140)	Weil_124_4904_2183_03_Slot2-27_1_304_5.3.556 (F019127)	Weil_124_4904_2184_03_Slot2-27_1_316_5.3.556 (F019135)	Weil_124_4904_2185_03_Slot2-27_1_320_5.3.556 (F019143)	Weil_124_4904_2183_04_Slot2-28_1_305_5.3.556 (F019129)	Weil_124_4904_2184_04_Slot2-28_1_317_5.3.556 (F019137)	Weil_124_4904_2185_04_Slot2-28_1_321_5.3.556 (F019144)		Weil_124_4904_2184_01_Slot2-25_1_302_5.3.556 (F019123)	Weil_124_4904_2185_01_Slot2-25_1_314_5.3.556 (F019130)	Weil_124_4904_2186_01_Slot2-25_1_318_5.3.556 (F019138)	Weil_124_4904_2183_02_Slot2-26_1_303_5.3.556 (F019125)	Weil_124_4904_2184_02_Slot2-26_1_315_5.3.556 (F019133)	Weil_124_4904_2185_02_Slot2-26_1_319_5.3.556 (F019140)	Weil_124_4904_2183_03_Slot2-27_1_304_5.3.556 (F019127)	Weil_124_4904_2184_03_Slot2-27_1_316_5.3.556 (F019135)	Weil_124_4904_2185_03_Slot2-27_1_320_5.3.556 (F019143)
Bm10502.1	QPMDVQMLQGQK	1	1																																						386353	519554
Bm10502.1	SSIEELQR	1	1																																						1074090	433652
Bm10535.1	EGSKLLQRER		2				2	1					1																													70019				65061	59291
Bm10535.1	SSEIQRSR		1				1	1					1																													89146				57003	1594380
Bm11013a.1-DECOY	EALIKNDAVQK						2																																							115195
Bm11013a.1-DECOY	TVTINTKNK						1																																							400397
Bm12503.1	VAVVAGYGDVGK							1																																							45245
Bm12503.1	VPAINVNDSVTK							1																																							72644
Bm12766.1	EIVHIQAGQCGNQIGAK	3	4	3	4	3	3	2	3	3	4	1	2																												384464	549986	453399	536910	445343	344705	530278	405050	454517
Bm12766.1	EVDEQMLNVQNK	4	6	5	2	5	4	4	3	4	5	3	4																												1222660	1302970	866893	302364	601076	371296	575837	418264	441015
Bm12766.1	FPGQLNADLR	6	4	5	7	4	6	4	4	6	5	5	5																												1630640	1131590	1338890	1263230	1012080	1510220	1246100	1156240	1361580
Bm12766.1	IMNTFSVVPSPK	6	5	5	5	5	5	4	4	4	3	3	3																												340032	284317	290876	379641	234667	231736	209337	250347	206883
Bm12766.1	INVYYNEATGGK	4	5	4	4	3	4	5	3	3	3	3	3																												608241	624283	583498	487159	196521	354475	428517	289061	303792
Bm12766.1	IREEYPDR		1	1	2		1		2	3		2	2																													94537	52849	61615		40187		119615	134580
Bm12766.1	LAVNMVPFPR	10	8	14	8	9	7	8	13	13	10	8	9																												1546670	1948840	1927610	1606900	1748260	1128160	1523660	947854	1001460
Bm12766.1	LHFFMPGFAPLTSR	7	3	5	1		5	4	4	3	2	5	3																												241313	81110	261171	39913		150669	222880	155102	189737
Bm12766.1	MAATFIGNSTAIQELFK	6	6	5	8	12	10	5	7	5	6	5	5																												672584	536124	501479	637860	551931	491584	744840	605902	499306
Bm12766.1	NMMAACDPR	2	2	4	4	2	3	2	3	2	2	3	2																												132060	126085	221655	257133	91454	156520	103593	122795	141075
Bm12766.1	NSSYFVEWIPNNVK	14	21	8	14	14	12	10	12	12	12	17	9																												1213350	1523260	785218	1554540	1289960	1861810	1026970	892807	863481
Bm12766.1	TAVCDIPPR	10	9	13	11	14	16	12	14	13	12	13	14																												470015	348791	552725	433090	561568	518378	535061	556341	522819
Bm12950.1	KVEELQQTVKAK	1																																							23375
Bm12950.1	SAVLQQNVDEK	1																																							398357
Bm13653.1	APFDLFENK	2	2	1	3	3	1	1	3	1	4	1	1																												179481	166913	87221	224573	262180	104753	142333	338542	96257
Bm13653.1	APFDLFENKK	1								1																															9872								16015
Bm13653.1	ELISNSSDALDK	1	1	2	2	2	1	1	2	3	2	1	1																												109833	55406	229267	319154	240315	102470	174515	267267	317182
Bm13653.1	GVVDSEDLPLNISR	2	4	3	2	2	2	2	3	2	2	1	5																												204353	389818	254288	384230	336357	228115	158434	382746	209491
Bm13653.1	LGIHEDSTNR		5	3	3	3	3	4	4	3	2	2	3																													221696	176692	127410	84027	152204	198885	207741	147186
Bm13653.1	NPDDISNEEYAEFYK		1							1	1	1	3																													59449							95513
Bm13658.1	FADDTYTESYISTIGVDFK	4	2		1			1	2																																84778	87736		78601			6473	58772
Bm13658.1	LLLIGDSGVGK	2	3		2			2	3																																247599	369960		179364			158887	339214
Bm13658.1	LQIWDTAGQER	4	5		3			4	3																																734255	1273680		573564			199020	217307
Bm13658.1	LQIWDTAGQERFR				1																																							53128
Bm13658.1	QWLQEIDR	2	2		4			3	2																																276410	251351		471636			438056	390307
Bm13658.1	FADDTYTESYISTIGVDFK			3		1	1			3	4	3	2																														85301		33288	38254			115262
Bm13658.1	LLLIGDSGVGK			3		4	3			3	1	3	4																														258182		723803	431206			431130
Bm13658.1	LQIWDTAGQER			3		2	4			2	4	3	2																														699689		251023	445339			198407
Bm13658.1	LQIWDTAGQERFR			1																																							62553
Bm13658.1	QWLQEIDR			1		3	1			1	3	2	1																														201639		279823	177226			129110
Bm13658.1	TITSSYYR						1			1	1		2																																	60515			38415
Bm13661.1	EIAEAYLGK	1																																							28351
Bm13661.1	IINEPTAAAIAYGLDK	4																																							337335
Bm13661.1	NELESYAYSLK	1																																							63198
Bm13687b.1	PYLISGADDR			2	1		1			1	1																																60488	41759		48509			14494
Bm13687b.1	VFNYNTLER			1	1		3			3	2																																58384	43688		128315			99211
Bm13696.1	EELTLEGIR		1																																							51429
Bm13696.1	MFVLDEADEMLSR										2
Bm13696.1	VLITTDLLAR		1								1																															44736
Bm13696.1	EELTLEGIR	1		2	1	1	1	1	1	2		1	2																												57169		115459	57233	54993	70103	51286	61115	81548
Bm13696.1	ELAQQIQK				1		1						1																															8166		41831
Bm13696.1	MFVLDEADEMLSR	1		2	2	3	2	1	3	1		3	2																												163391		226445	123805	299484	172963	98321	264282	74810
Bm13696.1	VLITTDLLAR	3		3	2	2	2	2	2	2		2	2																												65220		259156	186335	186183	149731	147336	219921	164814
Bm13697a.1	DIEQYYATQIDEMPMNVADLI								1																																							40489
Bm13697a.1	MLVLDEADEMLNK								1																																							63690
Bm13697a.1	MLVLDEADEMLNK										1
Bm13697a.1	RDELTLEGIK										1
Bm13697a.1	MLVLDEADEMLNK				1																																							46342
Bm13697a.1	RDELTLEGIK				1																																							96370
Bm13697a.1	DIEQYYATQIDEMPMNVADLI	1	1	1																																					41237	39039	35370
Bm13697a.1	GVAINFVK					1																																							39471
Bm13697a.1	MLVLDEADEMLNK	2	2	1		3																																			138418	101465	67720		234933
Bm13697a.1	RDELTLEGIK	2	2	1		2																																			104386	102997	93031		108469
Bm13698a.1	ELAFQISK	2																																							41694
Bm13698a.1	ILNDVQDR								1																																							10871
Bm13698a.1	ILVATNLFGR	1							1																																42624							59953
Bm13698a.1	GLAITFVSDENDAK			1		1	1						1																														23072		52686	24247
Bm13698a.1	ILVATNLFGR			2		1	2						2																														97478		54719	104050
Bm13698a.1	GLAITFVSDENDAK				3																																							70150
Bm13698a.1	ILNDVQDR				1																																							33337
Bm13698a.1	ILVATNLFGR				1																																							81917
Bm13703b.1	DVDFELIK	2	1			1	1	1	1	1			1																												76857	54015			51003	46327	72532	18689	45505
Bm13703b.1	IAILTCPFEPPKPK	4	2			4	2	5	3	3			2																												130878	81235			131363	69641	177063	98823	72607
Bm13704b.1	LVLEEAER		1	1	1	1	1	2	1	2	1	1	1																													72829	39607	78467	63371	32438	120395	50410	127072
Bm13704b.1	SIHDALCVIR		5	4	1	4	2	1	2	4	2	2	2																													302094	243584	61217	188912	121194	61869	100028	230812
Bm13704b.1	LVLEEAER	1																																							82706
Bm13704b.1	SIHDALCVIR	1																																							70347
Bm13705a.1	GFVVINQK	2																																							91168
Bm13705a.1	TEVNSGFFYK	1																																							36170
Bm13705a.1	MLVSGAGDIK				1	1																																						86012	76513
Bm13705a.1	TEVNSGFFYK				1	1																																						45915	62846
Bm13705a.1	MLVSGAGDIK								1																																							73486
Bm13705a.1	TEVNSGFFYK								1																																							88137
Bm13705a.1	GFVVINQK		1	2			1				1	1	1																													43481	74110			64552
Bm13705a.1	MLVSGAGDIK		1	1			1				1	1	1																													60406	49825			58290
Bm13705a.1	TEVNSGFFYK		1	1			1				1	1	1																													84758	62087			72740
Bm13705a.1	GFVVINQK							1		1																																					83213		73376
Bm13705a.1	MLVSGAGDIK							1		1																																					48755		100748
Bm13705a.1	TEVNSGFFYK							1		1																																					108430		103025
Bm13713.1	GGWGISPR	1																																							45742
Bm13713.1	LQEVPHEGPMCDLLWSDPDDR	3																																							202331
Bm13713.1	SPDTNYLFMGDYVDR	2																																							160894
Bm13713.1	GGWGISPR						1				2		1																																	10388
Bm13713.1	LQEVPHEGPMCDLLWSDPDDR		4		1	2	2	2	4	1	4	2																														215607		57661	114283	124182	192790	191396	89440
Bm13713.1	QITQVYGFYDECLR		2	1	1	3	1	1	1				1																													146002	63761	111282	151830	59859	49676	35447
Bm13713.1	SPDTNYLFMGDYVDR		3	2	1	2	3	1	1	2	1	2	2																													184570	144862	70664	138696	148589	104861	81787	178281
Bm13713.1	YSFLQFDPAPR			1			1		2	1	1	1	1																														79316			46246		164588	62293
Bm13717a.1	ATIGADFLTK			3			3	1	1	2	3	3	3																														361397			306148	88289	93753	215323
Bm13717a.1	DEFLIQASPR	3	3	2	2	2	2	1	3	1	4	1	2																												150211	120541	110823	156766	150626	142566	73024	219503	74966
Bm13717a.1	FQSLGVAFYR	1	1	1	1	1	2	1	1	1	1	1	1																												36309	64082	74200	85696	74757	123122	41100	52071	61380
Bm13717a.1	TSLMNQYVNK	1	1	3	2	2	3	1	2	2	1	2	2																												61500	132012	161364	180425	208371	108363	91707	176023	127625
Bm13717a.1	VIILGDSGVGK	1	2	1	1	2	2		1	1	2	1	1																												78777	250617	76611	73956	118201	119746		79669	73747
Bm13733.1	DLEEDHACIPIK	1																																							46763
Bm13733.1	GVQYLNEIK			1		1			1																																		56070		62844			53362
Bm13733.1	NMSVIAHVDHGK	1		2		2			1																																34367		69707		50441			14600
Bm13733.1	DLEEDHACIPIK				1																																							48601
Bm13733.1	DLEEDHACIPIKK				1																																							26258
Bm13733.1	GVQYLNEIK				1																																							62683
Bm13733.1	NMSVIAHVDHGK				1																																							42474
Bm13756b.1	GVLLYGPPGTGK		2		1				2																																	88880		63535				126082
Bm13756b.1	TMLELLNQLDGFEATK		1	1	1		1		1		2	2	1																													108118	128630	78801		83391		163015
Bm13756b.1	VPDSTYEMIGGLDK		1	1	2		1		2		1	1	2																													44679	46150	167081		46553		98272
Bm13756b.1	GVLLYGPPGTGK					2																																							112126
Bm13756b.1	TMLELLNQLDGFEATK					3																																							178084
Bm13756b.1	VPDSTYEMIGGLDK					2																																							114588
Bm13756b.1	EVIELPVK	1																																							4851
Bm13756b.1	GVLLYGPPGTGK	2																																							87180
Bm13756b.1	TMLELLNQLDGFEATK	1																																							95342
Bm13756b.1	VPDSTYEMIGGLDK	1																																							81056
Bm13756b.1	GVLLYGPPGTGK							1		2																																					94069		93865
Bm13756b.1	TMLELLNQLDGFEATK							1		1																																					132215		75241
Bm13756b.1	VPDSTYEMIGGLDK							1		1																																					39364		49145
Bm13756b.1	VSGSELVQK							1		1																																					29012		12532
Bm13757b.1	FVNLGIEPPK											2
Bm13757b.1	TMLELINQLDGFDPR											2
Bm13757b.1	DFLEAVNK			1			1	1		2			2																														63872			74751	54582		92113
Bm13757b.1	ESDTGLAPPALWDIAADK					2																																							198901
Bm13757b.1	EVVETPLLHPER	2	2	1		1		3			2																														126094	116693	60766		58669		130381
Bm13757b.1	FVNLGIEPPK	2	2	3	5	3	3	3	1	3			1																												81565	83148	128868	174150	77794	94315	106048	57212	84225
Bm13757b.1	GVLLYGPPGTGK	2	2		1	2		1	2	2																															87180	88880		63535	112126		94069	126082	93865
Bm13757b.1	SVCTEAGMFAIR	1	3		1	1																																			99836	87663		67814	22909
Bm13757b.1	TMLELINQLDGFDPR	1	1	1	1	2	1		2	1	1		2																												122446	86050	74526	72045	94839	60839		284349	89864
Bm13757b.1	VIGSELVQK			1	2			2	1		1																																36576	62213			79625	64696
Bm13759b.1	GILLYGPPGTGK			1		2																																					64993		190253
Bm13759b.1	MGIGGLDK			1		1					1																																47224		31901
Bm13759b.1	NFSGAELEGLVR			1		1					1																																60035		49907
Bm13763.1	AGAFDQLK								1																																							9032
Bm13763.1	TCLICADTFR								1																																							59267
Bm13763.1	DMYEQFQNIMK			1			1					1	1																														71005			68184
Bm13763.1	TCLICADTFR			1			2					2	1																														41899			91878
Bm13789.1	FEIPYFTTSGIQVR							1	1																																						71354	69181
Bm13789.1	YITQNGDYQLR							1	1																																						68302	46784
Bm13790.1	LNYSDHDVIK			2			1	1	1				1																														82574			36749	36998	26299
Bm13790.1	SYLSGMPECK			1			1	1	1				2																														60332			63190	52770	109134
Bm13797.1	ALEHFTDLYDIK			1		2		2	3																																		41069		98937		73641	126880
Bm13797.1	IVLDNSVFSEHR			2		1		2	2																																		67532		42301		214757	138992
Bm13797.1	ALEHFTDLYDIK						2						2																																	71893
Bm13797.1	IVLDNSVFSEHR						3						2																																	105387
Bm13797.1	ALEHFTDLYDIK									1	2	1																																					25798
Bm13797.1	IVLDNSVFSEHR									1	1	1																																					52503
Bm13797.1	LTDQLPLIIVCDR									2	1																																						138070
Bm13797.1	NLQNLLILTAIK											1
Bm13835.1	FTQAGSEVSALLGR					1																																							97278
Bm13835.1	IGLFGGAGVGK					2																																							86551
Bm13835.1	DQEGQDVLLFIDNIFR						1	1	1			2																																		44362	38392	31146
Bm13835.1	FTQAGSEVSALLGR	1			1			1	1	1	1	1	1																												62116			83799			177326	126937	115724
Bm13835.1	IGLFGGAGVGK	1		1	2		1	1	2	1	1	1	1																												57709		53906	59713		13617	35474	114004	49515
Bm13835.1	IMNVIGEPIDER										2
Bm13835.1	IPVGPETLGR							2	2	1	1	1																																			129101	127081	86556
Bm13835.1	SLQDIIAILGMDELSEEDK	1		3	1		2	3	4	1	5	1	1																												25239		74972	26541		66670	218793	164826	43856
Bm13835.1	TIAMDGTEGLVR							1	1	1	1	1	2																																		108584	125691	77206
Bm13835.1	TVLIMELINNVAK			1			1	2	1	1	1	1	1																														35968			36026	131743	84370	31121
Bm13835.1	VVDLLAPYAK							3	1	1		4	3																																		41631	47190	39001
Bm13837.1	AVDSLVPIGR			2		1	1																																				81965		62193	42248
Bm13837.1	VLSIGDGIAR			1		1	1																																				54050		40593	40109
Bm13837.1	AVDSLVPIGR				2			2	2	2	2	1	1																															134858			151077	115202	117797
Bm13837.1	EAYPGDVFYLHSR							2	2	2	3	2	3																																		97784	117107	78632
Bm13837.1	GMALNLEPDNVGVVVFGNDK				1			3	1	1	1	1	1																															36497			125676	28550	24042
Bm13837.1	VLSIGDGIAR				1			1	1	2	1	3	1																															18554			70640	34960	85170
Bm13848.1	DWNVDLIPK						1		2	1		1	2																																	72289		66577	40639
Bm13848.1	SPYLYPLYGLGELPQGFAR						1		1	1		1	1																																	55623		39931	43473
Bm13872.1	LLGELLLDR							1																																							7776
Bm13872.1	VFVANPNK							1																																							16980
Bm13872.1	DVAQIFNNLLR								1																																							70756
Bm13872.1	LLGELLLDR								1																																							37870
Bm14042.1	QAVDVSPLR	1									1																														13910
Bm14042.1	VNQAIWLLCTGAR	1									1																														67032
Bm14758.1-DECOY	LVESLNQGR	1																																							74892
Bm14758.1-DECOY	QKLRWEMIK	1																																							48993
Bm16898.1	DSDEVPMVLVGNK	2	1	1	2	3	1	1			1	1	1																												166351	46475	119210	185915	227692	52689	55012
Bm16898.1	QVVIDGETCLLDILDTAGQEEYSAMR	2	4	3	3	5	2	1			8	5	4																												77569	94821	64723	62372	99341	26299	57394
Bm16923.1	ELQTLHNLR	1	1			1						2																													53794	38914			36701
Bm16923.1	LYLVDLAGSEK	1	1			1						1																													73805	67504			70529
Bm1712b.1	ILDFGLAR					2	3	1	5	3	2	4	3																																99121	113732	60299	249115	164550
Bm1712b.1	PSNIAVNEDCELK					1	1	1	2	3	1	1	1																																35662	53613	101803	101151	103835
Bm1778.1	GGPNYQEGLR											1
Bm1778.1	GVTLIGPATVGGIK			1																																							51941
Bm1778.1	LYRPGSVAYVSR			1								1																															48364
Bm1778.1	GGPNYQEGLR								1																																							10286
Bm1778.1	GVTLIGPATVGGIK						2						3																																	93989
Bm1778.1	GVTLIGPATVGGIKPGCFK							3																																							47294
Bm1778.1	LYRPGSVAYVSR						1	1	1				2																																	55992	76609	52017
Bm1778.1	GGPNYQEGLR									3																																							26987
Bm1778.1	GVTLIGPATVGGIK									1																																							69277
Bm1778.1	LYRPGSVAYVSR									1																																							77451
Bm17816.1	VVVLGSGGVGK	2					1		2	1	2	1	1																												117367					67506		86930	69072
Bm17816.1	YDPTIEDFYR	1					1		1	1	1	1	1																												52410					91423		49336	93039
Bm1890.1	KPDTIEVQQMK								3																																							108198
Bm1890.1	QLFDQVVK								3																																							286469
Bm1890.1	RKPDTIEVQQMK								5																																							523328
Bm1890.1	FVIKPIDK	5	3	4	2	2	1			1	3	2	3																												298804	247765	231784	114929	80120	40178			70096
Bm1890.1	ILALCMGNHELYMR	1		3	1			1		1	2	1																													48862		182472	28970			91149		115147
Bm1890.1	KFVIKPIDK	1		2	5	2	2				2																														9324		34824	108820	62433	47127
Bm1890.1	KPDTIEVQQMK	3	3	3	3	4	3	3		3	2	3	4																												79169	103837	151971	115696	126939	144893	127162		119047
Bm1890.1	QLFDQVVK	1	2	2	2	4	2	1		2	2		2																												137513	147231	135206	109843	295200	163467	121535		399933
Bm1890.1	RKPDTIEVQQMK	4	4	3	4	3	5	6		2	4	5	3																												286440	567725	270687	477554	259176	436462	569636		184891
Bm1890.1-DECOY	KDNFSINR					1																																							7437
Bm1890.1-DECOY	VSFTNLQR					2																																							86448
Bm1908b.1	GYIGVVNR										1
Bm1908b.1	LDLMDEGTDAR										1
Bm1908b.1	GYIGVVNR								2																																							54130
Bm1908b.1	LDLMDEGTDAR								3																																							67428
Bm1908b.1	FFISHPAYR						1																																							17250
Bm1908b.1	GYIGVVNR						1																																							28784
Bm1908b.1	LDLMDEGTDAR						1																																							72817
Bm1917b.1	YENNVMNIR									2			1																																				85761
Bm1917b.1	YLFLGDYVDR									2			1																																				81791
Bm1919a.1	IDQISMEEVDR									1																																							71465
Bm1919a.1	VAMVGFPSVGK									1																																							15801
Bm1994.1	AVANETGAFFFLLNGPEIMSK								1		1																																					20676
Bm1994.1	ELQELVQYPVEHPDK	4	4	5	2	7	5	7	7	7	5	4	5																												367896	234753	340804	184913	330806	421083	655634	603674	624055
Bm1994.1	GILLYGPPGTGK	2	2	1	2	2	1	1	2	1		1	1																												158089	198958	64993	208114	190253	49858	95291	145161	80805
Bm1994.1	GPELLTMWFGESEANVR	1																																							55096
Bm1994.1	GVLFYGPPGCGK						1			1																																				84827			76699
Bm1994.1	IVSQLLTLMDGLK	2	1	1	1	1	1	1	2	1	1	2	1																												67672	53553	64443	73192	44788	46604	104447	214131	78438
Bm1994.1	LAGESESNLR	2	1	1	3	1	1	1	2	2	1	1	1																												82038	47089	33295	97945	40624	32811	29826	87448	86729
Bm1994.1	RELQELVQYPVEHPDK					1																																							20663
Bm2145.1	AICTEAGMLALR					3	1																																						118601	80538
Bm2145.1	IDVLDPALIR					1	1																																						118808	106466
Bm2299d.1	QALEDLEK								2		1																																					64498
Bm2299d.1	QLNNLALLCQNQGK										1
Bm2299d.1	VDSPTVTTTLK								1																																							74438
Bm2299d.1	QLNNLALLCQNQGK							2																																							195044
Bm2299d.1	VDSPTVTTTLK							1																																							74505
Bm2299d.1	LGPDDPNVAK		1																																							30279
Bm2299d.1	QALEDLEK		1	2						1																																27537	57249						18926
Bm2299d.1	QLNNLALLCQNQGK			2																																							152213
Bm2299d.1	VDSPTVTTTLK		1	2						1																																76761	91683						80386
Bm2299d.1	YEVAVPLCK									1																																							14892
Bm2299d.1	LGPDDPNVAK	1				1																																			35261				38081
Bm2299d.1	QALEDLEK	1				1																																			28632				41778
Bm2299d.1	QLNNLALLCQNQGK	2			2	1	1																																		141628			146470	53407	80405
Bm2299d.1	VDSPTVTTTLK	1			1	1	2																																		69678			72295	58340	84152
Bm2299d.1	YEVAVPLCK				1		1																																					76279		44961
Bm2350b.1	AFLIPEMQVMKGK			1																																							724861
Bm2350b.1	TQALNFLVR			2																																							94440
Bm2428.1	IVVLGSGGVGK	2		3	2	3	2	2			2	3	2																												547349		561570	190748	242386	187296	234852
Bm2428.1	SALTVQFVQGIFVEK	2									2	1																													157523
Bm2428.1	YDPTIEDSYRK			2	1	2	2	2					2																														75022	41774	37396	73840	90656
Bm2428.1	IVVLGSGGVGK								2	3																																						297902	419190
Bm2428.1	SALTVQFVQGIFVEK								1	2																																						50632	153345
Bm2428.1	YDPTIEDSYRK								1	2																																						23076	79997
Bm2433.1-DECOY	QIVTELSK						3																																							1987070
Bm2433.1-DECOY	QLLAAAHFLR						1																																							84801
Bm2748.1	EDAANNYAR						1		2	2			2																																	22616		57903	44956
Bm2748.1	FDGALNVDLTEFQTNLVPYPR	5	5		5	5	9	4	7	7			7																												604165	554973		318045	160256	485959	228809	401704	480813
Bm2748.1	IHFPLATYAPVISAEK	10	12		18	14	9	7	8	3			8																												951641	797275		905038	676649	340501	556828	557070	231989
Bm2748.1	TIQFVDWCPTGFK	21	22		22	13	20	11	14	11			18																												1332010	1279980		2025060	1386530	1324520	871560	1041930	803714
Bm2748.1	VGINYQPPTVVPGGDLAK	9	8		5	7	8	3	6	6			4																												2201060	2044940		1713950	2142640	1848670	804624	1786280	1821000
Bm2748.1	AVCMLANTTAIAEAWAR			2							2	1																															75818
Bm2748.1	EDAANNYAR			1																																							18647
Bm2748.1	FDGALNVDLTEFQTNLVPYPR			9							5	6																															534511
Bm2748.1	IHFPLATYAPVISAEK			10							4	4																															576605
Bm2748.1	TIQFVDWCPTGFK			16							10	15																															1200560
Bm2748.1	VGINYQPPTVVPGGDLAK			6							3	4																															1339670
Bm2816.1	ELVSCSNCTDYQAR	1	2	3	3	3	2	2	2	2	4	2	2																												74929	147911	153602	155176	172381	63068	112181	112204	54441
Bm2816.1	VLDIDLFR	4	2	2	2	2	2	2	1	1	3	2	1																												125606	105672	106138	123270	144986	146397	74978	42868	36925
Bm2979.1-DECOY	LDLLGVPM			1																																							14133
Bm2979.1-DECOY	NNSINLLR			1																																							7651
Bm2987a.1	ATSNVFAMFDQAQIQEFK	4	2	4	3	3	2	3	2	1	4	3	3																												509751	288184	400756	320086	393679	138927	384662	566323	265033
Bm2987a.1	EAFNMIDQNR	7	8	5	4	7	4	4	10	7	6	7	8																												1412110	1546890	737304	1379950	1461870	508121	1084480	2139630	1417140
Bm3206a.1	LILPGELAK	3	3			2																																			1069940	884528			203500
Bm3206a.1	QVHPDTGISSK	3	5			2																																			254795	295166			183929
Bm3206a.1	KESYSAYIYR							1																																							87136
Bm3206a.1	LILPGELAK				2		3		1	1	2	1	2																															137728		209436		73199	46539
Bm3206a.1	QVHPDTGISSK				2		5	4	7	5	2	4	5																															225082		325348	603832	784686	352070
Bm3206a.1	KESYSAYIYR			1																																							77251
Bm3206a.1	LILPGELAK			1																																							85776
Bm3206a.1	QVHPDTGISSK			5																																							361193
Bm3336.1	LHILEMWR								3																																							183770
Bm3336.1	TDNVDEQPRMK								1																																							193970
Bm3340a.1	ELPGHTGYLSCCR										2
Bm3340a.1	IYAMHWASDSR										4
Bm3340a.1	ELPGHTGYLSCCR	4	1	1	3	1	1	3																																	160752	70607	67845	145104	76455	58860	190727
Bm3340a.1	IYAMHWASDSR	3	2	2	2	1	3	3																																	255184	125388	97836	106775	41479	164552	240675
Bm3340a.1	AGVLAGHDNR								4	1			2																																			98118	12425
Bm3340a.1	ELPGHTGYLSCCR								2	3		2	1																																			119433	182047
Bm3340a.1	IYAMHWASDSR								3	2		3	2																																			279240	152696
Bm3340a.1	NLVSASQDGK											1
Bm3378a.1	KVPVDTDLQEIIK			1			1						1																														42076			62929
Bm3378a.1	LADFGVAGQLTDTMAK			1			1						1																														181548			169971
Bm3446e.1	DVLDIEQFSTVK	1		1	1	1	1	1	1	2	1	1																													103796		79133	59277	101438	36941	56784	72020	96261
Bm3446e.1	GGFGEVCACQVR	1		1	1	1	1	2	1	1	1	2																													121758		91164	57350	113227	60536	191304	79309	55691
Bm3497.1	ALMVIANSLQQK											1
Bm3497.1	VALESLYR											1
Bm3544.1	AVASQLDCNFLK		3			2		2	3		2																															231769			80780		89841	195726
Bm3544.1	VALDMTTLTIMR		2			1		1	1		3																															77903			39152		44601	38718
Bm3544.1	AVASQLDCNFLK						2																																							110384
Bm3544.1	VALDMTTLTIMR						1																																							42568
Bm3544.1	AVASQLDCNFLK												2
Bm3544.1	GCLLYGPPGTGK												1
Bm3544.1	VALDMTTLTIMR												1
Bm3590b.1	AGKPVICATQMLESMIK							7	6																																						897107	291851
Bm3590b.1	PVICATQMLESMIK							4	3																																						777857	449729
Bm3590b.1	AEGSDVANAVLDGADCVMLSGETAK	1	3	4	4	3	3			3	1	2	3																												391996	253621	612915	573711	529168	551154			456905
Bm3590b.1	AGKPVICATQMLESMIK	7	10	6	6	5	7			6	7	6	6																												379163	380349	291956	316478	199088	276477			313031
Bm3590b.1	GDLGIEIPPEK				1		1																																					28935		19058
Bm3590b.1	PVICATQMLESMIK	3	3	6	8	10	8			3	3	3	2																												582069	598523	926785	744683	505284	441428			438656
Bm3611.1	IINEPTAAAIAYGLDK	4	3	3	4	3	3	9	9	6	5	4	5																												337335	303279	262139	769042	287765	257026	1220150	1322790	416089
Bm3611.1	NALESYAFNMK			1			1			2																																	89004			85114			137983
Bm3611.1	SINPDEAVAYGAAVQAAILSGDK	1	3	2	1	1	1	1	2	4	2	2	2																												92729	350820	197542	95499	62552	54614	124069	266403	580998
Bm3611.1	STAGDTHLGGEDFDNR	3	3	4	3	3	3	3	4	4	5	2	3																												193492	207386	173628	133581	177546	238284	304633	325818	321690
Bm3611.1	TTPSYVAFTDTER	4	3	1	1	4	2	1	3	3	2	1	3																												329065	220357	131751	80286	433036	227463	160899	325731	309597
Bm3611.1	VEIIANDQGNR	2	2	2	1	2	2	1	3	2	1	2	1																												283766	261634	230888	176341	266646	223378	316251	265218	274963
Bm3640.1	FEIWDTAGQER	1			2		1	1		2	2	1																													98556			120489		92295	72582		157163
Bm3640.1	TAMNVNDIFLAIAK						1					1																																		47488
Bm3640.1	YHSLAPMYYR	1			1			2		3	2																														15441			35405			109134		157920
Bm3640.1	FEIWDTAGQER					1			2				1																																72084			121984
Bm3640.1	LVLLGESAVGK								1																																							49190
Bm3640.1	TAMNVNDIFLAIAK					1			1				1																																57400			22105
Bm3640.1	YHSLAPMYYR					1			1				2																																28450			40923
Bm3699b.1	AHQVVEDGYEFFAK	2		1		1	1	1	1	3	1	2	1																												81392		100089		57875	83757	77634	103071	195771
Bm3699b.1	DVQGWGENDR	1	2	1		1	1	1	1	1	1	1	1																												58103	78180	35012		65762	42319	55929	63330	49339
Bm3699b.1	HDLDLICR	2	1	1		1	2	2	2	2	1	1	1																												203648	50472	38393		83001	107754	215097	190929	85851
Bm3699b.1	IMRPTDVPDTGLLCDLLWSDPDK	1	1	2		2	5	2	1	2	3	1	2																												58147	43106	110973		141378	242467	168449	58389	104965
Bm3699b.1	IYGFYDECK	1	1	2		1	2	3	1	3	2	2	2																												130551	128443	155756		53156	173982	243668	43413	206289
Bm3699b.1	QSLETICLLLAYK		1	2				1		2		1																														18682	82937				58756		67212
Bm3699b.1	YPENFFLLR	5	2	1		2	3	8	10	2	5	9	2																												139788	101893	46527		102687	139582	279672	284362	82012
Bm3701.1	AVANQTSATFLR				1								2																															59453
Bm3701.1	TMLELLNQLDGFDSR				2								1																															125209
Bm3701.1	AVANQTSATFLR	2	1	1		1	2	1	1	2	1	1																													89624	45736	63379		64200	91387	72107	64311	72069
Bm3701.1	ESVELPLTHPEYYEEMGIKPPK	1	4	2				1	2	2	2	2																													89884	169765	86159				99606	114618	108679
Bm3701.1	IFQIHTSR	1	1	1		3	1		1	1	1																														23315	4324	38539		86114	12276		46194	8284
Bm3701.1	TMLELLNQLDGFDSR	1	1	1		2	2	1	2	1	3	1																													45359	64927	62763		52944	75670	94425	149277	72968
Bm3701.1	VVGSELIQK	2	2	1		1	1	1			1	1																													76513	71529	65873		124372	66140	27135
Bm3742.1	LINQIENEISR		1																																							35863
Bm3742.1	VNNEVEILQR		1																																							115374
Bm3834c.1-DECOY	EVNLELEER										1
Bm3834c.1-DECOY	HEIEQLLR										1
Bm4100.1	FQSAAIGALQEASEAYLVGLFEDTNLCAIHAK			1			1																																				37504			31223
Bm4100.1	YRPGTVALR			7			6																																				2450170			1091790
Bm4100.1	FQSAAIGALQEASEAYLVGLFEDTNLCAIHAK								1	1	3	1	1																																			32059	46483
Bm4100.1	YRPGTVALR								7	8	7	7	9																																			2033610	3625500
Bm4102.1	DAVLLVFANK									2																																							68936
Bm4102.1	ILMVGLDAAGK	2								2																															77900								209034
Bm4102.1	LGEIVTTIPTIGFNVETVEYK	2																																							276416
Bm4102.1	MLAEDELR	2								2																															224498								240110
Bm4102.1	DAVLLVFANK		2	3	3	4	3	1	1		3	3	2																													170903	116093	124860	233348	162376	39427	52026
Bm4102.1	ILMVGLDAAGK		2	1	2	2	1	1	3		1	1	1																													92416	66641	92106	102273	65235	108894	192483
Bm4102.1	LGEIVTTIPTIGFNVETVEYK		2	2	1		1	1	1		2	2	1																													179309	238213	40748		71720	54685	113825
Bm4102.1	MLAEDELR		1	1	2	2	1	1	2		1	2	2																													50999	139318	219140	281294	80533	53460	183670
Bm4102.1	NISFTVWDVGGQDK		1	1	3	2	1				2	1																														55774	105140	250555	166756	52753
Bm4112b.1	DNIQGITK	3	4	1	3	2	4	4	3	3	1	3	2																												185564	391086	72557	327303	133839	426227	597145	382873	387381
Bm4112b.1	DNIQGITKPAIR	1	1	1	1	1	1	2	2	2		1	1																												58163	19681	42697	45352	49642	46564	154655	94347	129884
Bm4112b.1	ISGLIYEETR	8	7	5	6	6	5	8	7	8	7	6	5																												2893670	2534110	977534	2129630	3198190	1650310	2372090	2861830	1653870
Bm4112b.1	TVTAMDVVYALK	38	36	36	25	28	25	19	33	35	29	37	35																												3426880	2021200	2490770	2620310	2601920	2556740	3054080	3139190	2892950
Bm4112b.1	VFLENVIR	14	11	14	11	13	11	23	16	15	21	17	12																												1584170	2286800	1676520	1218180	1769080	1358930	2432510	2013180	1046830
Bm4231d.1	DCTVEMPILK			1			1			2		2	3																														33888			53815			119268
Bm4231d.1	PLVALLDGR			1			2			2		1	2																														65331			67469			76662
Bm4244.1	CNGVLEGIR	5																																							895140
Bm4244.1	EDQSILCTGESGAGK	8																																							1365080
Bm4244.1	CNGVLEGIR				4																																							731330
Bm4244.1	EDQSILCTGESGAGK				3																																							634421
Bm4244.1	CIIPNHEK			1		2	2		1	1	1																																44209		82704	76887		49997	32343
Bm4244.1	CNGVLEGIR			6		4	6		6	5	3																																659075		661857	584005		868378	661355
Bm4244.1	EDQSILCTGESGAGK			3		4	4		4	3	4																																700836		702696	635210		1894600	786946
Bm4244.1	CIIPNHEK		1					2				2	2																													50395					61826
Bm4244.1	CNGVLEGIR		6					7				7	7																													682116					1223470
Bm4244.1	EDQSILCTGESGAGK		6					4				5	5																													723563					1450720
Bm4244.1	IAELDSAK		1																																							42135
Bm4317a.1	IQEGVFDINNEANGIK	2	1						2	2		1																													76446	41618						110520	95186
Bm4317a.1	LQIWDTAGQESFR	1	2						1	1	1	1																													45540	154494						56504	73685
Bm4317a.1	YIIIGDTGVGK										1
Bm4317a.1	IQEGVFDINNEANGIK			2	2	1	1	3					1																														84983	96609	49269	53945	105345
Bm4317a.1	LQIWDTAGQESFR			1	1	1	1	1					1																														62760	61460	56730	41109	70483
Bm4317a.1	SCLLLQFTDK				2	1							1																															62381	33903
Bm4317a.1	YIIIGDTGVGK			1	1		1	1																																			64162	83720		61042	70939
Bm4321.1	AQIWDTAGQER	1	1						1																																77566	54455						60113
Bm4321.1	NEFNLESK	1	4						1																																52086	106429						40021
Bm4321.1	STIGVEFATR		1						1																																	99223						62313
Bm4321.1	VVLIGDSGVGK	1																																							47114
Bm4321.1	AITSAYYR										1
Bm4321.1	AQIWDTAGQER			1	1		1	1		1	1	1	1																														60034	170760		51274	60127		74325
Bm4321.1	DDEYDYLFK			1	1	1	1	1		1	2	1	1																														31666	55785	80611	49221	42515		58066
Bm4321.1	GAVGALLVYDIAK				1	1	2					1																																38092	50867	70451
Bm4321.1	NEFNLESK			1		1	1	1		1	1	1	1																														29873		49444	34285	54071		45919
Bm4321.1	STIGVEFATR			1	1	1	1	1		1	1	1	1																														79674	131874	89156	67257	61159		35813
Bm4321.1	VVLIGDSGVGK			1			1			1	2	1	1																														47129			74580			74346
Bm4454a.1	DFVSEAYLLTLGK	1										1																													47222
Bm4454a.1	SIDLNRLVSQR	1										1																													239780
Bm4484.1	ISLVDLAGSER	2		2	1					1		1																													150510		129484	42733					35932
Bm4484.1	SYTMMGTAENPGIIPR	1		2	1					1		1																													71428		142447	59763					64508
Bm4484.1	IELNVNIK										1
Bm4484.1	ISLVDLAGSER										1
Bm4484.1	SYTMMGTAENPGIIPR										1
Bm4484.1	ISLVDLAGSER		2			2	2	2	2				1																													129607			82455	153835	176598	106003
Bm4484.1	SYTMMGTAENPGIIPR		2			1	1	1	1				1																													110474			51527	60844	82775	62146
Bm4484.1	VEVSYMEIYNEK		1			1	1	1	1				1																													149026			37555	164166	124737	83657
Bm4498.1	AVCVEAGMIALR		2		1	1	1																																			26317		7406	52829	51487
Bm4498.1	GVLLYGPPGTGK		2		1	2																																				88880		63535	112126
Bm4498.1	LAGPQLVQMFIGDGAK		1		1	3	3																																			48943		62686	185899	125931
Bm4529.1	FNINMPHR	2	3	1	4	4	3	6	5	4	4	2	5																												187604	272758	40547	262151	331011	149737	534671	297485	248930
Bm4529.1	LADFGMCK	1	2	2	2	1	2	1	2	2	1	1	2																												37481	150895	150988	114124	35396	124593	49558	163394	157229
Bm4628.1	ESTLHLVLR						1		2	1																																				33388		196767	42042
Bm4628.1	TLSDYNIQK						3		2	4																																				217543		211666	292452
Bm4628.1	ESTLHLVLR	1	1	1	1	1		1				1	3																												74623	93764	77313	66503	66258		56388
Bm4628.1	TLSDYNIQK	2	3	3	3	2		3				3	3																												169406	199942	163802	253437	139916		222162
Bm4628.1	ESTLHLVLR										1
Bm4628.1	TLSDYNIQK										3
Bm4731.1	FNVWDTAGQEK	4	4	2	3	2	2	3	2	2	2	3	3																												1049650	617538	667226	956212	368696	302826	918146	767467	649361
Bm4731.1	HLTGEFEK	3	3	3	4	2	2	2	2	2	2	2	3																												84217	163333	146167	168639	80205	98561	113050	110912	104310
Bm4731.1	LVLVGDGGTGK	2	2	2	2	3	2	3	2	2	3	2	3																												312900	328207	275770	293322	744718	201499	474158	361918	298322
Bm4731.1	NLQYYDISAK	2	2	3	3	2	1	1	2	2	2	1	2																												357968	331190	550707	1075020	633538	204263	179359	533646	348499
Bm4731.1	VCENIPIVLCGNK	3	3	2	4	3	3	3	4	3	3	3	4																												1656760	1290880	918632	1342960	928244	1029760	1410970	1333490	1077010
Bm4733.1	FPGQLNADLR	6	4		7	4			4																																1630640	1131590		1263230	1012080			1156240
Bm4733.1	IREEYPDR		1		2				2																																	94537		61615				119615
Bm4733.1	ISEQFTAMFR	12	10		14	7			17																																648436	758396		950581	602009			902267
Bm4733.1	LAVNMVPFPR	10	8		8	9			13																																1546670	1948840		1606900	1748260			947854
Bm4733.1	NMMAACDPR	2	2		4	2			3																																132060	126085		257133	91454			122795
Bm4733.1	NSSYFVEWIPNNVK	14	21		14	14			12																																1213350	1523260		1554540	1289960			892807
Bm4733.1	PDNFVFGQSGAGNNWAK	1	1		1	1			1																																58133	47669		51631	38538			62359
Bm4733.1	TAVCDIPPR	10	9		11	14			14																																470015	348791		433090	561568			556341
Bm492c.1	EEKLLEFLNR										1
Bm492c.1	MLDMGFEPQIR										1
Bm4940.1	IIEVSGQK	1																																							37142
Bm4940.1	LQIWDTAGQER	4																																							734255
Bm4940.1	SCLLHQFTEK	3																																							315952
Bm4940.1	FMADCPHTIGVEFGTR		1		1	2	2	2																																		44926		56713	104832	79283	85287
Bm4940.1	GAAGALMVYDITR			2	2	3	1	3	2	3	2	2	2																														73481	78119	78697	43945	113766	95321	101209
Bm4940.1	IIEVSGQK		1	1	1	1	1	2	2	1	2	1	1																													25800	58506	26233	37553	37828	75633	51698	41713
Bm4940.1	LQIWDTAGQER		5	3	3	2	4	4	3	2	4	3	2																													1273680	699689	573564	251023	445339	199020	217307	198407
Bm4940.1	LQIWDTAGQERFR			1	1																																						62553	53128
Bm4940.1	SCLLHQFTEK		3	1	2	2	1	2	2	2	2	2	2																													227474	154915	179148	332576	54791	315835	281428	322636
Bm4940.1	YIIIGDMGVGK			1	1	1	2	1	1	1	3	1	1																														65943	128441	65913	130731	63834	107631	58837
Bm4972.1	DLAALDAK								1																																							18159
Bm4972.1	DLIGVQNLIK								1																																							7036
Bm4997.1	DGLAFNALIHK		1																																							48775
Bm4997.1	SELDQAHR		1																																							64413
Bm4997.1	DGLAFNALIHK										1
Bm4997.1	IHCLENVDK										1
Bm4997.1	DGLAFNALIHK									3																																							218381
Bm4997.1	IHCLENVDK									2																																							59016
Bm4997.1	DGLAFNALIHK							10	5																																						444296	305133
Bm4997.1	IHCLENVDK							3	3																																						157633	118222
Bm5003a.1	NAESAIEALK								1	1																																						29255	61561
Bm5003a.1	SLPSVETLGCTSVICSDK								2	1																																						110946	22418
Bm5038.1	LLLLGTGESGK			2		2	2	2	2	2																																	67445		187823	132856	203541	211326	173742
Bm5038.1	MVDVGGQR			2		2	1	1	3	1																																	62771		46493	30877	64289	130982	45835
Bm5038.1	IIYSHFTCATDTENIR				1						1	1	2																															42524
Bm5038.1	LLLLGTGESGK				1						2	2	2																															80475
Bm5038.1	MVDVGGQR				1						1	1	1																															44277
Bm5066.1	LNQIIDRNK					1																																							53536
Bm5066.1	LNQIIDRNKR					1																																							72016
Bm5086.1	AGFAGDDAPR		2	2		2	2																																			314275	380408		298945	241742
Bm5086.1	AVFPSIVGR		4	3		6	3																																			1131020	1056130		1128470	991007
Bm5086.1	AVFPSIVGRPR		2	4		3	2																																			67821	156632		86541	124553
Bm5086.1	DLTDYLMK		4	3		2	4																																			203850	1462350		36052	1156320
Bm5086.1	DLYANIVLSGGTTMYPGIADR		3	1		1	2																																			119216	29014		40266	61932
Bm5086.1	DSYVGDEAQSK		2	3		2	3																																			167666	485123		278824	335961
Bm5086.1	EVTALAPSTMK		1	1		1	1																																			153789	94114		117765	102041
Bm5086.1	GYSFTTTAER		4	4		6	4																																			2016300	2005670		3287260	1373460
Bm5086.1	HQGVMVGMGQK		13	11		8	12																																			907397	1572340		879840	1726500
Bm5086.1	IWHHTFYNELR		2	6			11																																			68773	294396			377947
Bm5086.1	LCYVALDFEQEMATAASSSSLEK		108	90		119	99																																			3886910	3991670		4931990	3959570
Bm5086.1	PRHQGVMVGMGQK		1	2		1																																				39091	69929		9341
Bm5086.1	QEYDESGPSIVHR		16	19		16	18																																			2706570	3788620		2581290	3270920
Bm5086.1	VAPEEHPVLLTEAPLNPK		17	9		8	13																																			4730160	2244300		1539710	3595400
Bm5086.1	YPIEHGIVTNWDDMEK		2	3		2	2																																			129891	114147		150221	79144
Bm5195a.1	IGGIGTVPVGR	2	1	3	1	2	3	2	3	2	2	3	3																												465023	85281	822621	318033	1050180	731265	457825	914377	338537
Bm5195a.1	LPLQDVYK	4	4	4	2	3	3	4	4	3	3	4	3																												442487	448753	1032620	164644	481264	598402	580867	592205	437985
Bm5195a.1	QTVAVGVIK	1	1	1	2	2	2	2		1	2	2	1																												54835	85739	68076	63511	104676	218845	128849		102066
Bm5195a.1	STTTGHLIYK	3	3	3	3	3	2	2	3	2	2	2	2																												295498	631139	306056	273252	126841	136611	188663	289203	168573
Bm5195a.1	YYVTIIDAPGHR	4	5	5	3	2	4	5	4	4	3	7	3																												531262	540580	354045	274720	140306	145201	443269	243802	468138
Bm5243a.1	ILHISGFNEK	1	2		2	2	1					1																													102421	161085		165679	119012	29238
Bm5243a.1	LLLLGAGESGK	3	2		4	3	3			3		4																													214971	167386		216699	71198	183537			224260
Bm5243a.1	SNEYQLIDCAKYFLDK									2																																							92977
Bm5243a.1	ILHISGFNEK			2				1	1		1																																147911				65178	48617
Bm5243a.1	LLLLGAGESGK			4				3	3		6																																328688				200550	141435
Bm5243a.1	SNEYQLIDCAKYFLDK			1				2	3		1																																42174				91480	90180
Bm5286a.1	CVVVGDGAVGK				2	2																																						204550	215901
Bm5286a.1	YVECSALTQK				4	6																																						185018	264908
Bm5286a.1	CVVVGDGAVGK	3	3	3			2	2	1	2	4	3	2																												477356	444899	311675			150790	274787	134225	168494
Bm5286a.1	TCLLISYTTNK			1			3	2		2	2	1	2																														67509			118657	115425		81669
Bm5286a.1	TPFLLVGTQIDLR	1	1	5				1	2		1	1	1																												138518	22526	151797				49217	184366
Bm5286a.1	YVECSALTQK	5	4	3			3	3	4	4	1	4	3																												252804	181455	155671			139083	193530	186337	233896
Bm5354.1	DIKPDNLLLDSK	1	1	3	1	2	1	1	2		1		1																												44932	67193	106898	38093	101497	60731	57598	45053
Bm5354.1	LSDFGLCTGLK	1	2	1	1	1	1	2	1		2		1																												55110	85631	72388	68993	55079	59443	103927	43927
Bm5459.1	LLLQVQHASK							3	3	1	1	3	2																																		104339	138962	24286
Bm5459.1	YFPTQALNFAFK							3	2	5	2	2	2																																		159959	91126	159566
Bm5506.1	FCQQRQEECK	2	2		1	2					2																														67189	194350		281951	66095
Bm5506.1	LILFDYDK	1	1		1	1					1																														14043	25489		38535	33553
Bm5544.1	AGFAGDDAPR	3	2	2	3	2	2	4	3	4	3	3	2																												842039	314275	380408	862196	298945	241742	1890450	929564	1083720
Bm5544.1	AVFPSIVGR	3	4	3	2	6	3	3	3	5	3	4	3																												952839	1131020	1056130	200934	1128470	991007	733747	998555	867876
Bm5544.1	AVFPSIVGRPR	1	2	4	2	3	2	11	4	8	3	5	2																												43665	67821	156632	59516	86541	124553	404468	148418	379842
Bm5544.1	DLTDYLMK	3	4	3		2	4	3	6	3	8	3	6																												184658	203850	1462350		36052	1156320	161308	504210	464360
Bm5544.1	DSYVGDEAQSK	3	2	3	2	2	3	2	5	3	3	3	4																												240556	167666	485123	351540	278824	335961	1032000	831636	911289
Bm5544.1	EITALAPSTMK	4	4	9	4	3	10	6	7	8	6	9	9																												920182	1548160	3415020	2044240	1626930	3455950	1903290	2255000	2981860
Bm5544.1	GYSFTTTAER	6	4	4	5	6	4	8	8	8	7	6	7																												3511040	2016300	2005670	2121840	3287260	1373460	2640710	1504870	2367220
Bm5544.1	HQGVMVGMGQK	9	13	11	11	8	12	14	19	19	16	14	18																												1681750	907397	1572340	1453020	879840	1726500	3779420	2813800	2664630
Bm5544.1	IWHHTFYNELR	6	2	6	2		11	2	5	6	5	7	5																												261644	68773	294396	59414		377947	102466	331437	237728
Bm5544.1	LCYVALDFEQEMATAASSSSLEK	100	108	90	112	119	99	92	119	99	85	102	103																												4461210	3886910	3991670	4435790	4931990	3959570	3870200	6221000	5101400
Bm5544.1	PRHQGVMVGMGQK	2	1	2	1	1		2		1		2	1																												73890	39091	69929	39213	9341		72007		43459
Bm5544.1	QEYDESGPSIVHR	14	16	19	18	16	18	23	20	23	18	18	19																												2714680	2706570	3788620	4160740	2581290	3270920	6101080	4516010	6634610
Bm5544.1	SYELPDGQVITIGNER	19	21	19	14	16	15	17	23	27	21	19	26																												2545880	2882150	2891560	2050580	1941600	3231600	5650650	4818950	4909470
Bm5544.1	VAPEEHPVLLTEAPLNPK	10	17	9	9	8	13	16	21	32	14	15	19																												1933340	4730160	2244300	1909090	1539710	3595400	2159850	2878490	3655280
Bm5544.1	YPIEHGIVTNWDDMEK	2	2	3	4	2	2	5	3	2	1	1	1																												95411	129891	114147	180557	150221	79144	224469	185126	130636
Bm5578a.1	IACLDFSLQK	2	2	1	2	2	1	3	2	1	1	1	1																												96123	98490	42117	121868	75324	40702	145642	97713	34810
Bm5578a.1	SSLGPVGLDK	1	2	2	1	1	1	1	2	2	1	2	1																												26474	64471	89228	77693	69145	35591	59264	97809	88462
Bm5584a.1	ELISNASDALDK							3		4	3	2	3																																		389870		742253
Bm5584a.1	LIINSLYK							1		1	1	1	1																																		131899		122527
Bm5631.1	LFDSICNNK	1	2	2	1	2	2	1	1		1	2	2																												69698	278421	148079	100265	201856	178069	83344	77752
Bm5631.1	LLLLGAGESGK	3	2	4	4	3	3	3	3		6	4	4																												214971	167386	328688	216699	71198	183537	200550	141435
Bm5631.1	MFDVGGQR	1	1	1	2	2	1	1	1		1	2	1																												23245	67956	76598	146653	86592	60232	84698	81046
Bm5741b.1-DECOY	AILQNEER											1
Bm5741b.1-DECOY	VDGIESGK											1
Bm5875b.1	LNQWCNVVR		1																																							54220
Bm5875b.1	QIKEQGDLVR		1																																							28351
Bm5897a.1	LWAHEALR							1	1																																						40214	49879
Bm5897a.1	TFDHYCEYR							2	3																																						111382	99008
Bm5897a.1	ALGEYLER			1							1																																55814
Bm5897a.1	EYQTQLIQR	1	1	1	1	2	2			1		1	1																												46302	40529	59414	39084	97312	68870			83353
Bm5897a.1	IQFVGACNPPTDPGR										1
Bm5897a.1	LASEQLQK			1	1																																						59576	56209
Bm5897a.1	LGGSPFGPAGTGK	1	1	1		1																																			56594	49561	46159		20626
Bm5897a.1	LLTLPNGER			1			1						1																														40048			35613
Bm5897a.1	LWAHEALR	3	1	1	4	2	1			1	2	2	2																												69174	42051	24534	133152	67490	60985			49567
Bm5897a.1	TFDHYCEYR	2	3	2	3	4	3			2	3	2	2																												68532	106485	111228	92560	104852	130282			77355
Bm5897a.1	YATLATVSR			1			1			1		1																															20225			30162			25261
Bm5901a.1	ADQLTEEQIAEFK										1
Bm5901a.1	DTDSEEEIR										1
Bm5901a.1	ADQLTEEQIAEFK		2		2	1																																				401557		262932	109739
Bm5901a.1	EAFSLFDK		2		2	1																																				103419		133212	46373
Bm5901a.1	ADQLTEEQIAEFK			1				1				1																															41356				477506
Bm5901a.1	DTDSEEEIR			1				1				2																															19462				56609
Bm5901a.1	ADQLTEEQIAEFK	2							1	2			1																												522609							415304	567730
Bm5901a.1	DTDSEEEIR	1							1	1			3																												28084							24967	27127
Bm5901a.1	EAFSLFDK	2							2	1			2																												120567							109076	27866
Bm5972b.1	FHTITTSYYR										1
Bm5972b.1	FSDDAFNTTFISTIGIDFK										1
Bm5972b.1	LLLIGDSGVGK										1
Bm5972b.1	LQIWDTAGQER										4
Bm6048.1	LADFGLAR									1			1																																				88915
Bm6048.1	LDDDDEGVPSSALR									1			1																																				17125
Bm6063a.1	QKQYITEEK					1																																							178351
Bm6063a.1	QNWIDDINK					1																																							145523
Bm6128.1	IAVIIPFR												1
Bm6128.1	IAVIIPFRDR												2
Bm6157.1	AHQVVEDGYEFFAK	2		1	1	1	1	1	1	3	1	2	1																												81392		100089	53452	57875	83757	77634	103071	195771
Bm6157.1	EIFLSQPILLELEAPLK	2	2	2	2	2	3	2	3	3	3	3	2																												188583	139569	249916	335744	157702	397793	302346	373596	332803
Bm6157.1	HDLDLICR	2	1	1	2	1	2	2	2	2	1	1	1																												203648	50472	38393	182824	83001	107754	215097	190929	85851
Bm6157.1	IFCCHGGLSPDLQSMEQIR	5	6	6	16	3	3	7	6	8	6	8	7																												468717	340684	506225	960969	356366	236312	718640	617965	530874
Bm6157.1	IMRPTDVPDQGLLCDLLWSDPDK	2	1	1	1			2	2		2	3	1																												193246	56357	72862	131471			155268	83496
Bm6157.1	IYGFYDECK	1	1	2	1	1	2	3	1	3	2	2	2																												130551	128443	155756	39128	53156	173982	243668	43413	206289
Bm6157.1	QSLETICLLLAYK		1	2				1		2		1																														18682	82937				58756		67212
Bm6157.1	TFTDCFNCLPVAAIIDEK	3	1		1	2	2	2	2	2	3	2	2																												334266	87541		60989	177038	176752	117284	114966	183570
Bm6157.1	YPENFFLLR	5	2	1	3	2	3	8	10	2	5	9	2																												139788	101893	46527	139178	102687	139582	279672	284362	82012
Bm6180b.1	LVSIGAEEIVDGNVK		1		2	1	3	1	2	2	1	2	2																													48406		109586	51173	177336	76989	127272	92323
Bm6180b.1	TFTAWCNSHLR		1		1	2	3	2	4	3	3	2	2																													45484		46873	91479	146945	116301	275238	245913
Bm6215c.1	ICDFGLAR								1		2	1																																				69586
Bm6215c.1	YLHSANILHR								1		1	1																																				26039
Bm6218.1	FGNAFLNR					3		1																																					290465		94832
Bm6218.1	SVTIVDTPGILSGEK					1																																							129739
Bm6218.1	VYGALMWSLGK							2																																							92156
Bm6218.1	FGNAFLNR	4																																							374586
Bm6218.1	VYGALMWSLGK	1																																							10989
Bm6218.1	FGNAFLNR										1
Bm6218.1	SVTIVDTPGILSGEK										1
Bm6218.1	VYGALMWSLGK										3
Bm6219b.1-DECOY	GEQDQDITENK			2																																							62448
Bm6219b.1-DECOY	IDTVAIETK			1																																							77329
Bm6235a.1	MKVVLLDSR				2	1																																						118244	37639
Bm6235a.1	MTISKNNK				1	1																																						41310	56064
Bm6285.1	GAGTLINILK	1	1			3		3	5	5		3	1																												1159460	934588			1776980		1095830	1749970	1324640
Bm6285.1	KGAGTLINILK	1	1			2		2	1	2		2	2																												104207	171740			128771		161456	176299	248570
Bm6289b.1	DNTINLIHTFR	2	2	1		2				3		4																													174234	151487	111634		108994				263120
Bm6289b.1	NCFASVFEK	1	1	2		1				1		3																													111021	80655	111927		65696				75911
Bm6289b.1	DNTINLIHTFR				1		4		2		3		2																															82929		229622		218778
Bm6289b.1	DYLHYHIK				1		2		1		1		1																															148664		86044		99699
Bm6289b.1	NCFASVFEK				1		2		1		2		2																															65674		145454		83991
Bm6369a.1	EAVILPIK	1	1	1			1			1	1	1	1																												69100	66241	46019			44749			53547
Bm6369a.1	GILLFGPPGTGK	3	3	2			2			2	3	2	3																												277692	241819	198390			160940			148772
Bm6431c.1	ATMVGTPYWMAPEIVNK								1	1			1																																			68007	87906
Bm6431c.1	ELLLTEIK								1	1			1																																			34153	48488
Bm6431c.1	ATMVGTPYWMAPEIVNK				1		1																																					162023		42798
Bm6431c.1	SDNVLLGMQGAVK				3		1																																					109153		82406
Bm6431c.1	ATMVGTPYWMAPEIVNK			1																																							92647
Bm6431c.1	ELLLTEIK			1																																							6263
Bm6431c.1	SDNVLLGMQGAVK			2																																							78764
Bm6537a.1	ENKIISENLK												1
Bm6537a.1	LSDNAIDDSGSDDDNKENSFDIK												1
Bm6544a.1	AKQAEAEAK								1																																							39163
Bm6544a.1	QVQQIPQQQQQK								1																																							45138
Bm6574b.1-DECOY	CNSLNVLR				2																																							77704
Bm6574b.1-DECOY	ISNLIWEAGAK				1																																							28776
Bm6583b.1	MAKMNQMDSVK		1																																							59506
Bm6583b.1	SQDAMAQAMK		1																																							35008
Bm6622.1	DKTTEISK				1																																							29375
Bm6622.1	VIEQQQQR				1																																							21849
Bm6686.1	ALDEYYDK							1	1	1		1																																			45222	34155	46779
Bm6686.1	DDFLQQNGYTPYDR							1	1	2		1																																			23352	52723	106269
Bm6715b.1	QREFIDEMANR				1																																							175678
Bm6715b.1	VNVIPVIAKADTTCK				2																																							394942
Bm6727.1	EVFEMATR			7						4		5																															491578						430013
Bm6727.1	HFCPNVPIILVGNK			7						6		4																															583547						346538
Bm6727.1	QVELALWDTAGQEDYDR			15						14		15																															1020700						793521
Bm6727.1	EVFEMATR	4	3		3	2	5	5	1		6		7																												235761	168783		125416	73481	744132	551075	78180
Bm6727.1	HFCPNVPIILVGNK	3	6		3	3	5	2	6		7		6																												232735	240683		193172	170056	329005	215013	323349
Bm6727.1	KLVIVGDGACGK	1	1		1	2		1	1		1																														22305	28068		27362	53875		38454	33773
Bm6727.1	LVIVGDGACGK	2	2		1	4	1		1		2		1																												570663	422738		53101	989557	102360		61318
Bm6727.1	QVELALWDTAGQEDYDR	16	15		20	8	6	18	15		21		15																												1290360	1418860		1360930	1234160	756363	892039	1161580
Bm6727.1	TCLLIVFSK						1																																							13399
Bm6909.1	LWDIGGQPR	3	1		2	1		1																																	134238	62804		80177	77968		51273
Bm6909.1	MNLSAIQNR	2	1		2	1		1																																	74124	35105		64423	62869		76444
Bm7036.1	AEPEDHYFLLTEPPLNTPENR	2	1	3	1	1	4					5																													107560	82427	279111	119933	100557	276482
Bm7036.1	DITYFIQQLLR	1	1	1	1	1	2					1																													23953	40185	38488	49764	26458	70173
Bm7036.1	AEPEDHYFLLTEPPLNTPENR							6	3	4	7																																				448981	267316	292730
Bm7036.1	DITYFIQQLLR							1	1	1	1																																				51774	36859	32976
Bm7036.1	HGIVEDWDLMER							2	2	1	3																																				244737	94457	67198
Bm7086.1	ITEYLCEPLR												1
Bm7086.1	KGEIFELK												1
Bm7086.1	ITEYLCEPLR			1								1																															68215
Bm7086.1	KGEIFELK			2								2																															48320
Bm7086.1	YNDPIYVK			1								1																															36800
Bm7086.1	ITEYLCEPLR	1																																							66510
Bm7086.1	KGEIFELK	1																																							54174
Bm7086.1	VIASMTVGK	2																																							67635
Bm7086.1	DCEDPNPLIR				1		1		1	1																																		25473		36163		111548	78931
Bm7086.1	EYATEVDVDFVR		1		1	2			1																																	46617		68797	79706			34537
Bm7086.1	ITEYLCEPLR		1		1	1	1		1	1																																68270		44475	75835	33523		42329	46541
Bm7086.1	ITEYLCEPLRK				1	1			2																																			29425	21465			75971
Bm7086.1	KGEIFELK		1		1	1	1		1	1																																91046		108671	106308	54065		66422	78752
Bm7086.1	VIASMTVGK		2		1	1				1																																94905		49758	32796				65909
Bm7086.1	YNDPIYVK						1			1																																				43739			49703
Bm7212.1	HTVDDGLDLR	1	1	1	2	1	1	1		1	2	1	1																												58894	33071	59049	98628	43039	56388	87218		36305
Bm7212.1	LDSLCEPLK	5	8	4	4	2	2	2		3	4	3	3																												596993	3106770	1273760	2031120	1737880	1888460	2136250		1246390
Bm7268d.1	NAYTMVLHK	1																																							15093
Bm7268d.1	NNSGLSFEELYR	1																																							70613
Bm7308.1	FNVWDVGGQDK	2	1	1				1	1	1		1																													117083	46036	55151				62901	51354	30231
Bm7308.1	ILMLGLDAAGK	5	1	2				2	2	1		3																													142084	36878	184848				132336	156126	69360
Bm7308.1	FNVWDVGGQDK				1	1	1				3																																	47354	30397	39286
Bm7308.1	ILMLGLDAAGK				2	3	3				3																																	147081	191525	130943
Bm7308.1	LGQSVTTIPTVGFNVETVTYK				1	1	1				1																																	33974	34688	38107
Bm7400b.1	DPAGIFELIEVVGNGTYGQVYK	2	1		1	2	1		1		3	1																													57054	31569		40091	52774	39286		24605
Bm7400b.1	NIATYYGAFIK	1	1		2	3	1		1		2	1																													21115	35444		68826	110694	22829		54379
Bm7563.1	ILNAGAWSR	1	2	2	1	1	1		2		1																														43387	139041	135629	61489	77132	72552		162502
Bm7563.1	MLQDIEVNK	2	2	2	2	2	2		2		3																														168199	146086	146381	161063	130798	163255		165765
Bm7563.1	ILNAGAWSR							1		1		1	1																																		56119		42493
Bm7563.1	MLQDIEVNK							3		2		2	1																																		332680		184974
Bm7586.1	ITDFGFAK									1																																							40807
Bm7586.1	TLGTGSFGR									1																																							36080
Bm7586.1	NLLQVDLTK	1									1																														80013
Bm7586.1	TLGTGSFGR	2									2																														169947
Bm7586.1	ITDFGFAK		1	1	1	1	2		1				1																													42599	54383	71568	36716	124220		41176
Bm7586.1	KIDAPFLPK												1
Bm7586.1	NLLQVDLTK		2	1	1	1	1		1																																	192877	71705	51352	102736	85935		73766
Bm7586.1	TLGTGSFGR		2	1	1	1	2		1				2																													90564	80689	74081	112144	111391		85510
Bm7586.1	KIDAPFLPK											1
Bm7586.1	NLLQVDLTK											1
Bm7586.1	TLGTGSFGR											1
Bm7964.1	ADLEAVLADVSYLMAMEK	1	1	1	2	1	1	3	1	1	1	3	2																												89573	50750	17870	31728	5416	11367	89906	29393	43883
Bm7964.1	GGFGEVYGCR				1	1							1																															35159	15252
Bm7964.1	ISDLGLACDFSK	1	1	1	2	1	1	1	1	2	1	1	1																												48436	33097	44565	174559	37475	73814	55493	52682	165177
Bm7964.1	QGETLALNER	1	1	1	1	1	1	1	1	1	1	2	1																												43119	25046	39854	47264	52253	20118	49068	40885	51107
Bm8017.1	ENILNIVEK									1																																							79201
Bm8017.1	VLEASKLLK									1																																							851909
Bm8557a.1	TFVIEVMGR		3	2	2	2	2		1			1	1																													153529	84692	51382	135750	122105		49366
Bm8557a.1	VTVLGHVQR		2	3	2	3	2		2			2	3																													90005	148907	89836	143763	112227		90277
Bm8656.1	QTHSNEER						1																																							18348
Bm8656.1	TNGIVQEGK						1																																							139163
Bm8656.1	QTHSNEER			1		1																																					21573		103879
Bm8656.1	TNGIVQEGK			2		2																																					297225		243087
Bm8661.1	AILVDLEPGTMDSVR	6	7	4	6	6	3	6	3	5	6	6	3																												1787610	1557990	1352930	1195960	1983940	935773	1223570	756946	1185100
Bm8661.1	FPGQLNADLR	6	4	5	7	4	6	4	4	6	5	5	5																												1630640	1131590	1338890	1263230	1012080	1510220	1246100	1156240	1361580
Bm8661.1	IREEYPDR		1	1	2		1		2	3		2	2																													94537	52849	61615		40187		119615	134580
Bm8661.1	LAVNMVPFPR	10	8	14	8	9	7	8	13	13	10	8	9																												1546670	1948840	1927610	1606900	1748260	1128160	1523660	947854	1001460
Bm8661.1	LHFFMPGFAPLTSR	7	3	5	1		5	4	4	3	2	5	3																												241313	81110	261171	39913		150669	222880	155102	189737
Bm8661.1	LTTPTYGDLNHLVSATMSGVTTCLR	7	7	7	6	5	5	4	7	4	5	6	3																												954667	771327	964029	807047	731410	1024270	394632	818952	805941
Bm8661.1	MAATFIGNSTAIQELFK	6	6	5	8	12	10	5	7	5	6	5	5																												672584	536124	501479	637860	551931	491584	744840	605902	499306
Bm8661.1	NMMAACDPR	2	2	4	4	2	3	2	3	2	2	3	2																												132060	126085	221655	257133	91454	156520	103593	122795	141075
Bm8661.1	TAVCDIPPR	10	9	13	11	14	16	12	14	13	12	13	14																												470015	348791	552725	433090	561568	518378	535061	556341	522819
Bm8777b.1	PLYVALAQR	1			1		2		1			1																													71911			63659		69277		51127
Bm8777b.1	SLGYAYVNFQQPADAER				1		1		2			1																																57658		93021		129510
Bm8777b.1	YQGVNLYVK	1																																							63607
Bm8777b.1	PLYVALAQR		1																																							59452
Bm8777b.1	YQGVNLYVK		1																																							46378
Bm9228.1	AVCMLSNTTAIAEAWAR	18	19	24	20	29	41	16	21	17	23	21	18																												1047010	1123930	1415160	1308090	1553320	2309800	1023110	1254770	1061270
Bm9228.1	AVMIDLEPTVIDEIR											1
Bm9228.1	DVNAAIATIK	1	2	1		1	1			1		1	2																												333935	798880	279105		101592	315610			139322
Bm9228.1	EDAANNYAR			1			1		2	2			2																														18647			22616		57903	44956
Bm9228.1	FDGALNVDLTEFQTNLVPYPR	5	5	9	5	5	9	4	7	7	5	6	7																												604165	554973	534511	318045	160256	485959	228809	401704	480813
Bm9228.1	LIGQIVSSITASLR							1																																							12394
Bm9228.1	RSIQFVDWCPTGFK						1																																							35813
Bm9228.1	SIQFVDWCPTGFK	24	15	15	14	9	10	16	15	13	12	17	15																												3372810	2640880	2609320	1225470	2009690	1955490	3053840	1942230	2244140
Bm9228.1	VGINYQPPTVVPGGDLAK	9	8	6	5	7	8	3	6	6	3	4	4																												2201060	2044940	1339670	1713950	2142640	1848670	804624	1786280	1821000
Bm9583b.1	DSTLIMQLLR	8	18	13	18	9	13	9	10	9	8	12	16																												817024	1536650	1036630	1603680	1034390	1732790	973375	1015490	900082
Bm9583b.1	NLLSVAYK	4	3	3	3	2	4	2	2	4	2	5	3																												847633	328188	236500	240652	122112	755378	339328	278492	935961
Bm9583b.1	QAFDDAIAELDTLNEDSYK	5	8	8	8	7	10	6	5	10	8	4	11																												230943	383734	376988	322473	319917	423279	569346	249918	480172
Bm9583b.1	VISSIEQK		1	1	2	1	2	2	3	2	2	3	2																													80620	51783	110840	58911	89518	125274	273420	79284
Bm9583b.1	YDDMAQSMK	2	2	2	3	3		1	2	3	1	2	2																												159194	139890	74217	230302	181815		137963	196820	253062
Bm9766.1	IILPNERR					1																																							18683
Bm9766.1	QREKAHPKSEDDR					2																																							104098
END OF FILE
[truncated: 15 more columns]

## Sheet: Unique Brugia proteins
		Peptide counts												Unique across samples					Total spectra counts												Unique across samples
Remove letters and numbers	Protein	Cat Plasma/B malayi Sample 1 rep 1	Cat Plasma/B malayi Sample 1 rep 2	Cat Plasma/B malayi Sample 1 rep 3	Cat Plasma/B malayi Sample 2 rep 1	Cat Plasma/B malayi Sample 2 rep 2	Cat Plasma/B malayi Sample 2 rep 3	Cat Plasma/B malayi Sample 3 rep 1	Cat Plasma/B malayi Sample 3 rep 2	Cat Plasma/B malayi Sample 3 rep 3	Cat Plasma/B malayi Sample 4 rep 1	Cat Plasma/B malayi Sample 4 rep 2	Cat Plasma/B malayi Sample 4 rep 3	Cat Plasma/B malayi Sample 1	Cat Plasma/B malayi Sample 2	Cat Plasma/B malayi Sample 3	Cat Plasma/B malayi Sample 4		Cat Plasma/B malayi Sample 1 rep 1	Cat Plasma/B malayi Sample 1 rep 2	Cat Plasma/B malayi Sample 1 rep 3	Cat Plasma/B malayi Sample 2 rep 1	Cat Plasma/B malayi Sample 2 rep 2	Cat Plasma/B malayi Sample 2 rep 3	Cat Plasma/B malayi Sample 3 rep 1	Cat Plasma/B malayi Sample 3 rep 2	Cat Plasma/B malayi Sample 3 rep 3	Cat Plasma/B malayi Sample 4 rep 1	Cat Plasma/B malayi Sample 4 rep 2	Cat Plasma/B malayi Sample 4 rep 3	Cat Plasma/B malayi Sample 1	Cat Plasma/B malayi Sample 2	Cat Plasma/B malayi Sample 3	Cat Plasma/B malayi Sample 4
		Weil_124_4904_2184_01_Slot2-25_1_302_5.3.556 (F019123)	Weil_124_4904_2185_01_Slot2-25_1_314_5.3.556 (F019130)	Weil_124_4904_2186_01_Slot2-25_1_318_5.3.556 (F019138)	Weil_124_4904_2183_02_Slot2-26_1_303_5.3.556 (F019125)	Weil_124_4904_2184_02_Slot2-26_1_315_5.3.556 (F019133)	Weil_124_4904_2185_02_Slot2-26_1_319_5.3.556 (F019140)	Weil_124_4904_2183_03_Slot2-27_1_304_5.3.556 (F019127)	Weil_124_4904_2184_03_Slot2-27_1_316_5.3.556 (F019135)	Weil_124_4904_2185_03_Slot2-27_1_320_5.3.556 (F019143)	Weil_124_4904_2183_04_Slot2-28_1_305_5.3.556 (F019129)	Weil_124_4904_2184_04_Slot2-28_1_317_5.3.556 (F019137)	Weil_124_4904_2185_04_Slot2-28_1_321_5.3.556 (F019144)						Weil_124_4904_2184_01_Slot2-25_1_302_5.3.556 (F019123)	Weil_124_4904_2185_01_Slot2-25_1_314_5.3.556 (F019130)	Weil_124_4904_2186_01_Slot2-25_1_318_5.3.556 (F019138)	Weil_124_4904_2183_02_Slot2-26_1_303_5.3.556 (F019125)	Weil_124_4904_2184_02_Slot2-26_1_315_5.3.556 (F019133)	Weil_124_4904_2185_02_Slot2-26_1_319_5.3.556 (F019140)	Weil_124_4904_2183_03_Slot2-27_1_304_5.3.556 (F019127)	Weil_124_4904_2184_03_Slot2-27_1_316_5.3.556 (F019135)	Weil_124_4904_2185_03_Slot2-27_1_320_5.3.556 (F019143)	Weil_124_4904_2183_04_Slot2-28_1_305_5.3.556 (F019129)	Weil_124_4904_2184_04_Slot2-28_1_317_5.3.556 (F019137)	Weil_124_4904_2185_04_Slot2-28_1_321_5.3.556 (F019144)
Bm9583	Bm9583b.1	2	2	2	2	2	1	2	2	2	2	2	2	2	2	2	2		7	10	10	11	10	10	7	7	13	9	6	13	27	31	27	28
Bm7212	Bm7212.1	1	1	1	1	1	1	1	0	1	1	1	1	1	1	1	1		5	8	4	4	2	2	2	0	3	4	3	3	17	8	5	10
Bm2987	Bm2987a.1	1	1	1	1	1	1	1	1	1	1	1	1	1	1	1	1		4	2	4	3	3	2	3	2	1	4	3	3	10	8	6	10
Bm3590	Bm3590b.1	1	1	1	1	1	1	0	0	1	1	1	1	1	1	1	1		1	3	4	4	3	3	0	0	3	1	2	3	8	10	3	6
Bm3340	Bm3340a.1	1	1	1	1	1	1	1	1	1	1	2	1	1	1	1	2		3	2	2	2	1	3	3	3	2	4	4	2	7	6	8	10
Bm5243	Bm5243a.1	1	1	2	1	1	1	2	2	1	2	1	0	2	1	2	2		1	2	3	2	2	1	3	4	2	2	1	0	6	5	9	3
Bm5086	Bm5086.1	0	2	2	0	2	2	0	0	0	0	0	0	2	2	0	0		0	4	2	0	2	3	0	0	0	0	0	0	6	5	0	0
Bm4529	Bm4529.1	1	1	1	1	1	1	1	1	1	1	1	1	1	1	1	1		2	3	1	4	4	3	6	5	4	4	2	5	6	11	15	11
Bm7563	Bm7563.1	1	1	1	1	1	1	1	1	1	1	1	1	1	1	1	1		2	2	2	2	2	2	3	2	2	3	2	1	6	6	7	6
Bm4484	Bm4484.1	1	1	1	1	1	1	1	1	1	2	1	1	1	1	1	2		1	2	2	1	1	1	1	1	1	2	1	1	5	3	3	4
Bm6431	Bm6431c.1	0	0	3	2	0	2	0	2	2	0	0	2	3	2	2	2		0	0	4	4	0	2	0	2	2	0	0	2	4	6	4	2
Bm6285	Bm6285.1	2	2	0	0	2	0	2	2	2	0	2	2	2	2	2	2		2	2	0	0	5	0	5	6	7	0	5	3	4	5	18	8
Bm10502	Bm10502.1	2	2	0	0	0	0	0	0	0	0	0	0	2	0	0	0		2	2	0	0	0	0	0	0	0	0	0	0	4	0	0	0
Bm16898	Bm16898.1	1	1	1	1	1	1	1	0	0	1	1	1	1	1	1	1		2	1	1	2	3	1	1	0	0	1	1	1	4	6	1	3
Bm6157	Bm6157.1	1	1	0	1	1	1	1	1	1	1	1	1	1	1	1	1		3	1	0	1	2	2	2	2	2	3	2	2	4	5	6	7
Bm5506	Bm5506.1	1	1	0	1	1	0	0	0	0	1	0	0	1	1	0	1		2	2	0	1	2	0	0	0	0	2	0	0	4	3	0	2
Bm10535	Bm10535.1	0	2	0	0	0	2	2	0	0	0	0	2	2	2	2	2		0	3	0	0	0	3	2	0	0	0	0	2	3	3	2	2
Bm8656	Bm8656.1	0	0	2	0	2	2	0	0	0	0	0	0	2	2	0	0		0	0	3	0	3	2	0	0	0	0	0	0	3	5	0	0
Bm2350	Bm2350b.1	0	0	2	0	0	0	0	0	0	0	0	0	2	0	0	0		0	0	3	0	0	0	0	0	0	0	0	0	3	0	0	0
Bm7400	Bm7400b.1	1	1	0	1	1	1	0	1	0	1	1	0	1	1	1	1		2	1	0	1	2	1	0	1	0	3	1	0	3	4	1	4
Bm6909	Bm6909.1	1	1	0	1	1	0	1	0	0	0	0	0	1	1	1	0		2	1	0	2	1	0	1	0	0	0	0	0	3	3	1	0
Bm13697	Bm13697a.1	1	1	1	0	0	0	0	1	0	0	0	0	1	0	1	0		1	1	1	0	0	0	0	1	0	0	0	0	3	0	1	0
Bm3742	Bm3742.1	0	2	0	0	0	0	0	0	0	0	0	0	2	0	0	0		0	2	0	0	0	0	0	0	0	0	0	0	2	0	0	0
Bm6583	Bm6583b.1	0	2	0	0	0	0	0	0	0	0	0	0	2	0	0	0		0	2	0	0	0	0	0	0	0	0	0	0	2	0	0	0
Bm12950	Bm12950.1	2	0	0	0	0	0	0	0	0	0	0	0	2	0	0	0		2	0	0	0	0	0	0	0	0	0	0	0	2	0	0	0
Bm2748	Bm2748.1	0	0	1	0	0	0	0	0	0	1	1	0	1	0	0	1		0	0	2	0	0	0	0	0	0	2	1	0	2	0	0	3
Bm3378	Bm3378a.1	0	0	1	0	0	1	0	0	0	0	0	1	1	1	0	1		0	0	1	0	0	1	0	0	0	0	0	1	1	1	0	1
Bm13653	Bm13653.1	0	1	0	0	0	0	0	0	1	1	1	1	1	0	1	1		0	1	0	0	0	0	0	0	1	1	1	3	1	0	1	5
Bm4454	Bm4454a.1	1	0	0	0	0	0	0	0	0	0	1	0	1	0	0	1		1	0	0	0	0	0	0	0	0	0	1	0	1	0	0	1
Bm5897	Bm5897a.1	0	0	1	1	0	0	0	0	0	0	0	0	1	1	0	0		0	0	1	1	0	0	0	0	0	0	0	0	1	1	0	0
Bm3206	Bm3206a.1	0	0	1	0	0	0	1	0	0	0	0	0	1	0	1	0		0	0	1	0	0	0	1	0	0	0	0	0	1	0	1	0
Bm4244	Bm4244.1	0	1	0	0	0	0	0	0	0	0	0	0	1	0	0	0		0	1	0	0	0	0	0	0	0	0	0	0	1	0	0	0
Bm4997	Bm4997.1	0	1	0	0	0	0	0	0	0	0	0	0	1	0	0	0		0	1	0	0	0	0	0	0	0	0	0	0	1	0	0	0
Bm5875	Bm5875b.1	0	1	0	0	0	0	0	0	0	0	0	0	1	0	0	0		0	1	0	0	0	0	0	0	0	0	0	0	1	0	0	0
Bm6128	Bm6128.1	0	0	0	0	0	0	0	0	0	0	0	2	0	0	0	2		0	0	0	0	0	0	0	0	0	0	0	3	0	0	0	3
Bm6537	Bm6537a.1	0	0	0	0	0	0	0	0	0	0	0	2	0	0	0	2		0	0	0	0	0	0	0	0	0	0	0	2	0	0	0	2
Bm13837	Bm13837.1	0	0	0	1	0	0	1	1	1	1	1	1	0	1	1	1		0	0	0	1	0	0	3	1	1	1	1	1	0	1	5	3
Bm6218	Bm6218.1	0	0	0	0	1	0	0	0	0	1	0	0	0	1	0	1		0	0	0	0	1	0	0	0	0	1	0	0	0	1	0	1
Bm6215	Bm6215c.1	0	0	0	0	0	0	0	1	0	1	1	0	0	0	1	1		0	0	0	0	0	0	0	1	0	1	1	0	0	0	1	2
Bm3497	Bm3497.1	0	0	0	0	0	0	0	0	0	0	1	0	0	0	0	1		0	0	0	0	0	0	0	0	0	0	1	0	0	0	0	1
Bm492	Bm492c.1	0	0	0	0	0	0	0	0	0	1	0	0	0	0	0	1		0	0	0	0	0	0	0	0	0	1	0	0	0	0	0	1
Bm7586	Bm7586.1	0	0	0	0	0	0	0	0	0	0	1	1	0	0	0	1		0	0	0	0	0	0	0	0	0	0	1	1	0	0	0	2
Bm9228	Bm9228.1	0	0	0	0	0	0	0	0	0	0	1	0	0	0	0	1		0	0	0	0	0	0	0	0	0	0	1	0	0	0	0	1
Bm2145	Bm2145.1	0	0	0	0	2	2	0	0	0	0	0	0	0	2	0	0		0	0	0	0	4	2	0	0	0	0	0	0	0	6	0	0
Bm6235	Bm6235a.1	0	0	0	2	2	0	0	0	0	0	0	0	0	2	0	0		0	0	0	3	2	0	0	0	0	0	0	0	0	5	0	0
Bm6715	Bm6715b.1	0	0	0	2	0	0	0	0	0	0	0	0	0	2	0	0		0	0	0	3	0	0	0	0	0	0	0	0	0	3	0	0
Bm9766	Bm9766.1	0	0	0	0	2	0	0	0	0	0	0	0	0	2	0	0		0	0	0	0	3	0	0	0	0	0	0	0	0	3	0	0
Bm5066	Bm5066.1	0	0	0	0	2	0	0	0	0	0	0	0	0	2	0	0		0	0	0	0	2	0	0	0	0	0	0	0	0	2	0	0
Bm6063	Bm6063a.1	0	0	0	0	2	0	0	0	0	0	0	0	0	2	0	0		0	0	0	0	2	0	0	0	0	0	0	0	0	2	0	0
Bm6622	Bm6622.1	0	0	0	2	0	0	0	0	0	0	0	0	0	2	0	0		0	0	0	2	0	0	0	0	0	0	0	0	0	2	0	0
Bm3336	Bm3336.1	0	0	0	0	0	0	0	2	0	0	0	0	0	0	2	0		0	0	0	0	0	0	0	4	0	0	0	0	0	0	4	0
Bm6544	Bm6544a.1	0	0	0	0	0	0	0	2	0	0	0	0	0	0	2	0		0	0	0	0	0	0	0	2	0	0	0	0	0	0	2	0
Bm8017	Bm8017.1	0	0	0	0	0	0	0	0	2	0	0	0	0	0	2	0		0	0	0	0	0	0	0	0	2	0	0	0	0	0	2	0
Bm1919	Bm1919a.1	0	0	0	0	0	0	0	0	1	0	0	0	0	0	1	0		0	0	0	0	0	0	0	0	1	0	0	0	0	0	1	0
Bm4972	Bm4972.1	0	0	0	0	0	0	0	1	0	0	0	0	0	0	1	0		0	0	0	0	0	0	0	1	0	0	0	0	0	0	1	0
Bm12503	Bm12503.1	0	0	0	0	0	0	0	0	0	0	0	0	0	0	0	0		0	0	0	0	0	0	0	0	0	0	0	0	0	0	0	0
Bm12766	Bm12766.1	0	0	0	0	0	0	0	0	0	0	0	0	0	0	0	0		0	0	0	0	0	0	0	0	0	0	0	0	0	0	0	0
Bm13658	Bm13658.1	0	0	0	0	0	0	0	0	0	0	0	0	0	0	0	0		0	0	0	0	0	0	0	0	0	0	0	0	0	0	0	0
Bm13661	Bm13661.1	0	0	0	0	0	0	0	0	0	0	0	0	0	0	0	0		0	0	0	0	0	0	0	0	0	0	0	0	0	0	0	0
Bm13687	Bm13687b.1	0	0	0	0	0	0	0	0	0	0	0	0	0	0	0	0		0	0	0	0	0	0	0	0	0	0	0	0	0	0	0	0
Bm13696	Bm13696.1	0	0	0	0	0	0	0	0	0	0	0	0	0	0	0	0		0	0	0	0	0	0	0	0	0	0	0	0	0	0	0	0
Bm13698	Bm13698a.1	0	0	0	0	0	0	0	0	0	0	0	0	0	0	0	0		0	0	0	0	0	0	0	0	0	0	0	0	0	0	0	0
Bm13703	Bm13703b.1	0	0	0	0	0	0	0	0	0	0	0	0	0	0	0	0		0	0	0	0	0	0	0	0	0	0	0	0	0	0	0	0
Bm13704	Bm13704b.1	0	0	0	0	0	0	0	0	0	0	0	0	0	0	0	0		0	0	0	0	0	0	0	0	0	0	0	0	0	0	0	0
Bm13705	Bm13705a.1	0	0	0	0	0	0	0	0	0	0	0	0	0	0	0	0		0	0	0	0	0	0	0	0	0	0	0	0	0	0	0	0
Bm13713	Bm13713.1	0	0	0	0	0	0	0	0	0	0	0	0	0	0	0	0		0	0	0	0	0	0	0	0	0	0	0	0	0	0	0	0
Bm13717	Bm13717a.1	0	0	0	0	0	0	0	0	0	0	0	0	0	0	0	0		0	0	0	0	0	0	0	0	0	0	0	0	0	0	0	0
Bm13733	Bm13733.1	0	0	0	0	0	0	0	0	0	0	0	0	0	0	0	0		0	0	0	0	0	0	0	0	0	0	0	0	0	0	0	0
Bm13756	Bm13756b.1	0	0	0	0	0	0	0	0	0	0	0	0	0	0	0	0		0	0	0	0	0	0	0	0	0	0	0	0	0	0	0	0
Bm13757	Bm13757b.1	0	0	0	0	0	0	0	0	0	0	0	0	0	0	0	0		0	0	0	0	0	0	0	0	0	0	0	0	0	0	0	0
Bm13759	Bm13759b.1	0	0	0	0	0	0	0	0	0	0	0	0	0	0	0	0		0	0	0	0	0	0	0	0	0	0	0	0	0	0	0	0
Bm13763	Bm13763.1	0	0	0	0	0	0	0	0	0	0	0	0	0	0	0	0		0	0	0	0	0	0	0	0	0	0	0	0	0	0	0	0
Bm13789	Bm13789.1	0	0	0	0	0	0	0	0	0	0	0	0	0	0	0	0		0	0	0	0	0	0	0	0	0	0	0	0	0	0	0	0
Bm13790	Bm13790.1	0	0	0	0	0	0	0	0	0	0	0	0	0	0	0	0		0	0	0	0	0	0	0	0	0	0	0	0	0	0	0	0
Bm13797	Bm13797.1	0	0	0	0	0	0	0	0	0	0	0	0	0	0	0	0		0	0	0	0	0	0	0	0	0	0	0	0	0	0	0	0
Bm13835	Bm13835.1	0	0	0	0	0	0	0	0	0	0	0	0	0	0	0	0		0	0	0	0	0	0	0	0	0	0	0	0	0	0	0	0
Bm13848	Bm13848.1	0	0	0	0	0	0	0	0	0	0	0	0	0	0	0	0		0	0	0	0	0	0	0	0	0	0	0	0	0	0	0	0
Bm13872	Bm13872.1	0	0	0	0	0	0	0	0	0	0	0	0	0	0	0	0		0	0	0	0	0	0	0	0	0	0	0	0	0	0	0	0
Bm14042	Bm14042.1	0	0	0	0	0	0	0	0	0	0	0	0	0	0	0	0		0	0	0	0	0	0	0	0	0	0	0	0	0	0	0	0
Bm16923	Bm16923.1	0	0	0	0	0	0	0	0	0	0	0	0	0	0	0	0		0	0	0	0	0	0	0	0	0	0	0	0	0	0	0	0
Bm1712	Bm1712b.1	0	0	0	0	0	0	0	0	0	0	0	0	0	0	0	0		0	0	0	0	0	0	0	0	0	0	0	0	0	0	0	0
Bm1778	Bm1778.1	0	0	0	0	0	0	0	0	0	0	0	0	0	0	0	0		0	0	0	0	0	0	0	0	0	0	0	0	0	0	0	0
Bm17816	Bm17816.1	0	0	0	0	0	0	0	0	0	0	0	0	0	0	0	0		0	0	0	0	0	0	0	0	0	0	0	0	0	0	0	0
Bm1890	Bm1890.1	0	0	0	0	0	0	0	0	0	0	0	0	0	0	0	0		0	0	0	0	0	0	0	0	0	0	0	0	0	0	0	0
Bm1908	Bm1908b.1	0	0	0	0	0	0	0	0	0	0	0	0	0	0	0	0		0	0	0	0	0	0	0	0	0	0	0	0	0	0	0	0
Bm1917	Bm1917b.1	0	0	0	0	0	0	0	0	0	0	0	0	0	0	0	0		0	0	0	0	0	0	0	0	0	0	0	0	0	0	0	0
Bm1994	Bm1994.1	0	0	0	0	0	0	0	0	0	0	0	0	0	0	0	0		0	0	0	0	0	0	0	0	0	0	0	0	0	0	0	0
Bm2299	Bm2299d.1	0	0	0	0	0	0	0	0	0	0	0	0	0	0	0	0		0	0	0	0	0	0	0	0	0	0	0	0	0	0	0	0
Bm2428	Bm2428.1	0	0	0	0	0	0	0	0	0	0	0	0	0	0	0	0		0	0	0	0	0	0	0	0	0	0	0	0	0	0	0	0
Bm2816	Bm2816.1	0	0	0	0	0	0	0	0	0	0	0	0	0	0	0	0		0	0	0	0	0	0	0	0	0	0	0	0	0	0	0	0
Bm3446	Bm3446e.1	0	0	0	0	0	0	0	0	0	0	0	0	0	0	0	0		0	0	0	0	0	0	0	0	0	0	0	0	0	0	0	0
Bm3544	Bm3544.1	0	0	0	0	0	0	0	0	0	0	0	0	0	0	0	0		0	0	0	0	0	0	0	0	0	0	0	0	0	0	0	0
Bm3611	Bm3611.1	0	0	0	0	0	0	0	0	0	0	0	0	0	0	0	0		0	0	0	0	0	0	0	0	0	0	0	0	0	0	0	0
Bm3640	Bm3640.1	0	0	0	0	0	0	0	0	0	0	0	0	0	0	0	0		0	0	0	0	0	0	0	0	0	0	0	0	0	0	0	0
Bm3699	Bm3699b.1	0	0	0	0	0	0	0	0	0	0	0	0	0	0	0	0		0	0	0	0	0	0	0	0	0	0	0	0	0	0	0	0
Bm3701	Bm3701.1	0	0	0	0	0	0	0	0	0	0	0	0	0	0	0	0		0	0	0	0	0	0	0	0	0	0	0	0	0	0	0	0
Bm4100	Bm4100.1	0	0	0	0	0	0	0	0	0	0	0	0	0	0	0	0		0	0	0	0	0	0	0	0	0	0	0	0	0	0	0	0
Bm4102	Bm4102.1	0	0	0	0	0	0	0	0	0	0	0	0	0	0	0	0		0	0	0	0	0	0	0	0	0	0	0	0	0	0	0	0
Bm4112	Bm4112b.1	0	0	0	0	0	0	0	0	0	0	0	0	0	0	0	0		0	0	0	0	0	0	0	0	0	0	0	0	0	0	0	0
Bm4231	Bm4231d.1	0	0	0	0	0	0	0	0	0	0	0	0	0	0	0	0		0	0	0	0	0	0	0	0	0	0	0	0	0	0	0	0
Bm4317	Bm4317a.1	0	0	0	0	0	0	0	0	0	0	0	0	0	0	0	0		0	0	0	0	0	0	0	0	0	0	0	0	0	0	0	0
Bm4321	Bm4321.1	0	0	0	0	0	0	0	0	0	0	0	0	0	0	0	0		0	0	0	0	0	0	0	0	0	0	0	0	0	0	0	0
Bm4498	Bm4498.1	0	0	0	0	0	0	0	0	0	0	0	0	0	0	0	0		0	0	0	0	0	0	0	0	0	0	0	0	0	0	0	0
Bm4628	Bm4628.1	0	0	0	0	0	0	0	0	0	0	0	0	0	0	0	0		0	0	0	0	0	0	0	0	0	0	0	0	0	0	0	0
Bm4731	Bm4731.1	0	0	0	0	0	0	0	0	0	0	0	0	0	0	0	0		0	0	0	0	0	0	0	0	0	0	0	0	0	0	0	0
Bm4733	Bm4733.1	0	0	0	0	0	0	0	0	0	0	0	0	0	0	0	0		0	0	0	0	0	0	0	0	0	0	0	0	0	0	0	0
Bm4940	Bm4940.1	0	0	0	0	0	0	0	0	0	0	0	0	0	0	0	0		0	0	0	0	0	0	0	0	0	0	0	0	0	0	0	0
Bm5003	Bm5003a.1	0	0	0	0	0	0	0	0	0	0	0	0	0	0	0	0		0	0	0	0	0	0	0	0	0	0	0	0	0	0	0	0
Bm5038	Bm5038.1	0	0	0	0	0	0	0	0	0	0	0	0	0	0	0	0		0	0	0	0	0	0	0	0	0	0	0	0	0	0	0	0
Bm5195	Bm5195a.1	0	0	0	0	0	0	0	0	0	0	0	0	0	0	0	0		0	0	0	0	0	0	0	0	0	0	0	0	0	0	0	0
Bm5286	Bm5286a.1	0	0	0	0	0	0	0	0	0	0	0	0	0	0	0	0		0	0	0	0	0	0	0	0	0	0	0	0	0	0	0	0
Bm5354	Bm5354.1	0	0	0	0	0	0	0	0	0	0	0	0	0	0	0	0		0	0	0	0	0	0	0	0	0	0	0	0	0	0	0	0
Bm5459	Bm5459.1	0	0	0	0	0	0	0	0	0	0	0	0	0	0	0	0		0	0	0	0	0	0	0	0	0	0	0	0	0	0	0	0
Bm5544	Bm5544.1	0	0	0	0	0	0	0	0	0	0	0	0	0	0	0	0		0	0	0	0	0	0	0	0	0	0	0	0	0	0	0	0
Bm5578	Bm5578a.1	0	0	0	0	0	0	0	0	0	0	0	0	0	0	0	0		0	0	0	0	0	0	0	0	0	0	0	0	0	0	0	0
Bm5584	Bm5584a.1	0	0	0	0	0	0	0	0	0	0	0	0	0	0	0	0		0	0	0	0	0	0	0	0	0	0	0	0	0	0	0	0
Bm5631	Bm5631.1	0	0	0	0	0	0	0	0	0	0	0	0	0	0	0	0		0	0	0	0	0	0	0	0	0	0	0	0	0	0	0	0
Bm5901	Bm5901a.1	0	0	0	0	0	0	0	0	0	0	0	0	0	0	0	0		0	0	0	0	0	0	0	0	0	0	0	0	0	0	0	0
Bm5972	Bm5972b.1	0	0	0	0	0	0	0	0	0	0	0	0	0	0	0	0		0	0	0	0	0	0	0	0	0	0	0	0	0	0	0	0
Bm6048	Bm6048.1	0	0	0	0	0	0	0	0	0	0	0	0	0	0	0	0		0	0	0	0	0	0	0	0	0	0	0	0	0	0	0	0
Bm6180	Bm6180b.1	0	0	0	0	0	0	0	0	0	0	0	0	0	0	0	0		0	0	0	0	0	0	0	0	0	0	0	0	0	0	0	0
Bm6289	Bm6289b.1	0	0	0	0	0	0	0	0	0	0	0	0	0	0	0	0		0	0	0	0	0	0	0	0	0	0	0	0	0	0	0	0
Bm6369	Bm6369a.1	0	0	0	0	0	0	0	0	0	0	0	0	0	0	0	0		0	0	0	0	0	0	0	0	0	0	0	0	0	0	0	0
Bm6686	Bm6686.1	0	0	0	0	0	0	0	0	0	0	0	0	0	0	0	0		0	0	0	0	0	0	0	0	0	0	0	0	0	0	0	0
Bm6727	Bm6727.1	0	0	0	0	0	0	0	0	0	0	0	0	0	0	0	0		0	0	0	0	0	0	0	0	0	0	0	0	0	0	0	0
Bm7036	Bm7036.1	0	0	0	0	0	0	0	0	0	0	0	0	0	0	0	0		0	0	0	0	0	0	0	0	0	0	0	0	0	0	0	0
Bm7086	Bm7086.1	0	0	0	0	0	0	0	0	0	0	0	0	0	0	0	0		0	0	0	0	0	0	0	0	0	0	0	0	0	0	0	0
Bm7268	Bm7268d.1	0	0	0	0	0	0	0	0	0	0	0	0	0	0	0	0		0	0	0	0	0	0	0	0	0	0	0	0	0	0	0	0
Bm7308	Bm7308.1	0	0	0	0	0	0	0	0	0	0	0	0	0	0	0	0		0	0	0	0	0	0	0	0	0	0	0	0	0	0	0	0
Bm7964	Bm7964.1	0	0	0	0	0	0	0	0	0	0	0	0	0	0	0	0		0	0	0	0	0	0	0	0	0	0	0	0	0	0	0	0
Bm8557	Bm8557a.1	0	0	0	0	0	0	0	0	0	0	0	0	0	0	0	0		0	0	0	0	0	0	0	0	0	0	0	0	0	0	0	0
Bm8661	Bm8661.1	0	0	0	0	0	0	0	0	0	0	0	0	0	0	0	0		0	0	0	0	0	0	0	0	0	0	0	0	0	0	0	0
Bm8777	Bm8777b.1	0	0	0	0	0	0	0	0	0	0	0	0	0	0	0	0		0	0	0	0	0	0	0	0	0	0	0	0	0	0	0	0

## Sheet: Enrichment Data
Table X: GO Molecular function enrichment among the 56 shared genes/proteins between...						Table X: GO Biological process enrichment among the 56 shared genes/proteins between...						Table X: GO Cellular component enrichment among the 56 shared genes/proteins between...
Gene Ontology Term		Total number of proteins in GO term	Number of detected proteins	FDR-adjusted P value		Gene Ontology Term		Total number of proteins in GO term	Number of detected proteins	FDR-adjusted P value		Gene Ontology Term		Total number of proteins in GO term	Number of detected proteins	FDR-adjusted P value
GO:0017111	ribonucleoside triphosphate phosphatase activity	192	26	1.43328e-21		GO:0046907	intracellular transport	138	6	0.017203		GO:0005856	cytoskeleton	76	6	0.000753192
GO:0016462	pyrophosphatase activity	203	26	3.0249e-21		GO:0007017	microtubule-based process	53	4	0.017203		GO:0015630	microtubule cytoskeleton	33	4	0.00172697
GO:0016817	hydrolase activity, acting on acid anhydrides	208	26	3.0249e-21		GO:0051649	establishment of localization in cell	143	6	0.017203		GO:0099513	polymeric cytoskeletal fiber	15	3	0.00172697
GO:0016818	hydrolase activity, acting on acid anhydrides, in phosphorus-containing anhydrides	208	26	3.0249e-21		GO:0051641	cellular localization	166	6	0.0282295		GO:0005874	microtubule	15	3	0.00172697
GO:0035639	purine ribonucleoside triphosphate binding	745	37	6.20124e-18		GO:0071705	nitrogen compound transport	126	5	0.0387734		GO:0099512	supramolecular fiber	20	3	0.00266013
GO:0032555	purine ribonucleotide binding	756	37	8.63027e-18		GO:0006886	intracellular protein transport	81	4	0.0389562		GO:0099081	supramolecular polymer	20	3	0.00266013
GO:0032553	ribonucleotide binding	761	37	8.93162e-18		GO:0007264	small GTPase mediated signal transduction	41	3	0.0389562		GO:0045261	proton-transporting ATP synthase complex, catalytic core F(1)	5	2	0.00266013
GO:0017076	purine nucleotide binding	763	37	8.93162e-18		GO:0071702	organic substance transport	148	5	0.0455218		GO:0099080	supramolecular complex	23	3	0.00266013
GO:1901265	nucleoside phosphate binding	829	38	1.08533e-17		GO:0015031	protein transport	97	4	0.0455218		GO:0005622	intracellular anatomical structure	955	15	0.00266013
GO:0000166	nucleotide binding	829	38	1.08533e-17		GO:0045184	establishment of protein localization	99	4	0.0455218		GO:0030117	membrane coat	24	3	0.00266013
GO:0097367	carbohydrate derivative binding	778	37	1.28081e-17		GO:0006457	protein folding	51	3	0.0455218		GO:0048475	coated membrane	24	3	0.00266013
GO:0043168	anion binding	817	37	6.41495e-17		GO:0008104	protein localization	104	4	0.0455218		GO:0043228	non-membrane-bounded organelle	286	8	0.00325928
GO:0036094	small molecule binding	887	38	9.28048e-17		GO:0070727	cellular macromolecule localization	104	4	0.0455218		GO:0043232	intracellular non-membrane-bounded organelle	286	8	0.00325928
GO:0043167	ion binding	1241	42	1.57702e-15		GO:0035556	intracellular signal transduction	106	4	0.0455218		GO:0045259	proton-transporting ATP synthase complex	11	2	0.00687375
GO:0032561	guanyl ribonucleotide binding	138	18	4.76763e-15		GO:1902600	proton transmembrane transport	20	2	0.0486386		GO:0030118	clathrin coat	11	2	0.00687375
GO:0005525	GTP binding	138	18	4.76763e-15								GO:0033178	proton-transporting two-sector ATPase complex, catalytic domain	11	2	0.00687375
GO:0019001	guanyl nucleotide binding	143	18	8.57549e-15								GO:0098796	membrane protein complex	139	5	0.0091608
GO:0003924	GTPase activity	122	17	9.85115e-15								GO:0032991	protein-containing complex	642	11	0.0117122
GO:0097159	organic cyclic compound binding	1556	41	4.51567e-11								GO:0016469	proton-transporting two-sector ATPase complex	26	2	0.0316625
GO:1901363	heterocyclic compound binding	1556	41	4.51567e-11
GO:0016787	hydrolase activity	758	28	8.4261e-10
GO:0005488	binding	2949	50	1.02914e-07
GO:0016887	ATP hydrolysis activity	70	9	1.05604e-07
GO:0140657	ATP-dependent activity	152	11	1.14893e-06
GO:0005524	ATP binding	607	19	2.29245e-05
GO:0032559	adenyl ribonucleotide binding	618	19	2.87026e-05
GO:0030554	adenyl nucleotide binding	620	19	2.89786e-05
GO:0003824	catalytic activity	2037	34	0.00180191
GO:0046933	proton-transporting ATP synthase activity, rotational mechanism	6	2	0.00332046
GO:0015252	proton channel activity	6	2	0.00332046
GO:0030276	clathrin binding	7	2	0.00420351
GO:0036402	proteasome-activating activity	7	2	0.00420351
GO:0051082	unfolded protein binding	25	3	0.00420351
GO:0003774	cytoskeletal motor activity	32	3	0.00833936
GO:0003777	microtubule motor activity	15	2	0.0187136
