# Supplementary material for: Identification of biomarker candidates for filarial parasite infections by analysis of extracellular vesicles
Source: Front Parasitol. 2023 Oct 23;2:1281092. doi: 10.3389/fpara.2023.1281092 (PMC11732158; doi:10.3389/fpara.2023.1281092)
Supplement: Supplementary file 1 [file DataSheet_1.zip › Supplementary Table 6.XLSX]

## Sheet: Peptide Quantitative Report
Weil_125_126 timsTOF B timori 032923, Peptide Quantitative Report created on 04/03/2023
Experiment: Weil_125_126 timsTOF B timori 032923
	Peak List Generator: unknown
		Version: unknown
		Charge States Calculated: unknown
		Deisotoped: unknown
		Textual Annotation: unknown
	Database Set: 1 Database
		Database Name: the brugia_timori_PRJEB4663_WBPS17_032723 database
			Version: unknown
			Taxonomy: All Entries
			Number of Proteins: 16203
		Does database contain common contaminants?: unknown
	Search Engine Set: 1 Search Engine
		Search Engine: Mascot
			Version: 2.8.0.1
			Samples: All Samples
			Fragment Tolerance: 0.050 Da (Monoisotopic)
			Parent Tolerance: 25 PPM (Monoisotopic)
			Fixed Modifications: +57 on C (Carbamidomethyl)
			Variable Modifications: -17 on Peptide N-Terminal (Gln->pyro-Glu), +1 on NQ (Deamidated), +16 on M (Oxidation), +42 on Peptide N-Terminal (Acetyl)
			Database: the brugia_timori_PRJEB4663_WBPS17_032723 database (unknown version, 16203 entries)
			Digestion Enzyme: Trypsin
			Max Missed Cleavages: 4
			Probability Model:
				Weil_125_4926_2181_10_Slot1-19_1_739_5.3.556 (F005106): Peptide Prophet with Delta Mass Correction [+1,+2,+3,+4,+5 and above]
				Weil_126_4961_2181_06_Slot2-9_1_1224_5.3.556 (F005112): Peptide Prophet with Delta Mass Correction [+1,+2,+3,+4,+5 and above]
				Weil_126_4961_2181_07_Slot2-10_1_1225_5.3.556 (F005113): Peptide Prophet with Delta Mass Correction [+1,+2,+3,+4,+5 and above]
				Weil_126_4961_2181_08_Slot2-1_1_1216_5.3.556 (F005114): Peptide Prophet with Delta Mass Correction [+1,+2,+3,+4,+5 and above]
				Weil_126_4961_2181_09_Slot2-2_1_1217_5.3.556 (F005115): Peptide Prophet with Delta Mass Correction [+1,+2,+3,+4,+5 and above]
				Weil_126_4961_2181_10_Slot2-3_1_1218_5.3.556 (F005116): Peptide Prophet with Delta Mass Correction [+1,+2,+3,+4,+5 and above]
	Scaffold: Version: Scaffold_5.1.2
		Modification Metadata Set: 0 modifications
			Source: None
			Comment:
		Protein Grouping Strategy: Experiment-wide grouping with binary peptide-protein weights
		Peptide Thresholds: 95.0% minimum
		Protein Thresholds: 95.0% minimum and 1 peptide minimum
		Peptide FDR: 1.5% (Decoy)
		Protein FDR: 6.5% (Decoy)
		GO Annotation Source(s):
		Pathway Annotation Source(s):
		Alternate ID Source(s):
		Total Spectrum Count							Weighted Spectrum Count							Total Precursor Intensity							Total TIC							Median Retention Time
		B malayi + gerbil EV	B timori positive sera 1	B timori positive sera 2	BJC normal sera 1	BJC normal sera 2	BJC normal sera 3		B malayi + gerbil EV	B timori positive sera 1	B timori positive sera 2	BJC normal sera 1	BJC normal sera 2	BJC normal sera 3		B malayi + gerbil EV	B timori positive sera 1	B timori positive sera 2	BJC normal sera 1	BJC normal sera 2	BJC normal sera 3		B malayi + gerbil EV	B timori positive sera 1	B timori positive sera 2	BJC normal sera 1	BJC normal sera 2	BJC normal sera 3
Protein	Peptide	Weil_125_4926_2181_10_Slot1-19_1_739_5.3.556 (F005106)	Weil_126_4961_2181_06_Slot2-9_1_1224_5.3.556 (F005112)	Weil_126_4961_2181_07_Slot2-10_1_1225_5.3.556 (F005113)	Weil_126_4961_2181_08_Slot2-1_1_1216_5.3.556 (F005114)	Weil_126_4961_2181_09_Slot2-2_1_1217_5.3.556 (F005115)	Weil_126_4961_2181_10_Slot2-3_1_1218_5.3.556 (F005116)		Weil_125_4926_2181_10_Slot1-19_1_739_5.3.556 (F005106)	Weil_126_4961_2181_06_Slot2-9_1_1224_5.3.556 (F005112)	Weil_126_4961_2181_07_Slot2-10_1_1225_5.3.556 (F005113)	Weil_126_4961_2181_08_Slot2-1_1_1216_5.3.556 (F005114)	Weil_126_4961_2181_09_Slot2-2_1_1217_5.3.556 (F005115)	Weil_126_4961_2181_10_Slot2-3_1_1218_5.3.556 (F005116)		Weil_125_4926_2181_10_Slot1-19_1_739_5.3.556 (F005106)	Weil_126_4961_2181_06_Slot2-9_1_1224_5.3.556 (F005112)	Weil_126_4961_2181_07_Slot2-10_1_1225_5.3.556 (F005113)	Weil_126_4961_2181_08_Slot2-1_1_1216_5.3.556 (F005114)	Weil_126_4961_2181_09_Slot2-2_1_1217_5.3.556 (F005115)	Weil_126_4961_2181_10_Slot2-3_1_1218_5.3.556 (F005116)		Weil_125_4926_2181_10_Slot1-19_1_739_5.3.556 (F005106)	Weil_126_4961_2181_06_Slot2-9_1_1224_5.3.556 (F005112)	Weil_126_4961_2181_07_Slot2-10_1_1225_5.3.556 (F005113)	Weil_126_4961_2181_08_Slot2-1_1_1216_5.3.556 (F005114)	Weil_126_4961_2181_09_Slot2-2_1_1217_5.3.556 (F005115)	Weil_126_4961_2181_10_Slot2-3_1_1218_5.3.556 (F005116)
BTMF_0000074501	VPAINVNDSVTK						1																					68869							2526.5
BTMF_0000076301	DDFLQQNGYTPYDR	2																					94111							3589.3
BTMF_0000076301	DDFLQQNGYTPYDR		1																					64435							3774.79
BTMF_0000083301	EAFSLFDK		2																					147976							3767.69
BTMF_0000083301	EAFSLFDK						1																					31852							3602.44
BTMF_0000083301	DGDGTITTK	1																					38037							527.463
BTMF_0000083301	EAFSLFDK	3																					859952							3575.91
BTMF_0000085901	AFLIEEQK	1																					43868							2311.04
BTMF_0000086601	IGEGTYGVVYK	1																					25277							2407.06
BTMF_0000088901	LVLVGDGGTGK			2																					93320							2335.6
BTMF_0000088901	HLTGEFEK						1																					58217							1087.99
BTMF_0000088901	VCENIPIVLCGNK						2																					370557							3565.71
BTMF_0000088901	HLTGEFEK				1																					31366							1011.54
BTMF_0000088901	LVLVGDGGTGK				1																					115335							2219.43
BTMF_0000088901	VCENIPIVLCGNK				1																					116524							3528.1
BTMF_0000088901	LVLVGDGGTGK					2																					246691							2217.95
BTMF_0000088901	VCENIPIVLCGNK					2																					202246							3530.71
BTMF_0000088901	FNVWDTAGQEK	2																					1215780							2941.47
BTMF_0000088901	HLTGEFEK	3																					261289							857.964
BTMF_0000088901	LVLVGDGGTGK	1																					80229							2019.52
BTMF_0000088901	NLQYYDISAK	2																					1565390							2584.49
BTMF_0000088901	VCENIPIVLCGNK	3																					1116270							3605.76
BTMF_0000100701	LSPEQILIR						1																					79129							4337.48
BTMF_0000100701	LSPEQILIR	1																					153504							4379.18
BTMF_0000100701	LSPEQILIR				2																					80746							4299.23
BTMF_0000105601	VVGSEFVQK			1																					49208							2025.69
BTMF_0000105601	GVLMYGPPGCGK	1																					98866							2620.43
BTMF_0000118801	FYSLLDPSYAK		1																					57571							4264.4
BTMF_0000118801	FYSLLDPSYAK	2																					161074							4188.65
BTMF_0000119701	SSMINTLR						1																					45703							1298.45
BTMF_0000120401	EQIRQSLQELR					1																					56554							2956.2
BTMF_0000123101	IQQNTFTR		2																					83126							1372.46
BTMF_0000123101	IQQNTFTR			2																					916040							1346.44
BTMF_0000124601	LELLSSLK		1																					187475							3808.68
BTMF_0000124601	LELLSSLK						1																					198195							3619.52
BTMF_0000126801	FMADCPHTIGVEFGTR		1																					53898							3585.54
BTMF_0000126801	LQIWDTAGQER		1																					120531							3180.23
BTMF_0000126801	FMADCPHTIGVEFGTR						1																					18943							3428.1
BTMF_0000126801	LQIWDTAGQER						2																					145575							3049.04
BTMF_0000128501	LQIWDTAGQESFR	1																					77040							4066.98
BTMF_0000128501	GAAGALLVYDITR						1																					20893							4352.48
BTMF_0000128501	LQIWDTAGQESFR						1																					67039							3990.99
BTMF_0000128501	EHGLIFMETSAK		1																					38825							3016.57
BTMF_0000128501	LQIWDTAGQESFR		1																					74612							4126.23
BTMF_0000129401	ILILGLDGAGK	1																					50833							4176.74
BTMF_0000130201	MLVEDFKKK						1																					996733							2378.17
BTMF_0000134401	EHLELFWSR		1																					112678							3867.3
BTMF_0000137601	ILEFFGLK	3																					300628							4906.51
BTMF_0000137601	ILEFFGLK						2																					128852							4850.92
BTMF_0000137601	ILEFFGLK				2																					104979							4812.77
BTMF_0000137601	ILEFFGLK		2																					77630							4996.36
BTMF_0000137801	MLVLDEADEMLNK	2																					353379							4861.63
BTMF_0000137801	RDELTLEGIK	1																					113449							2349.69
BTMF_0000158401	ALEHFTDLYDIK						2																					142216							3804.85
BTMF_0000158401	ALEHFTDLYDIK	4																					234787							3892.96
BTMF_0000158401	ALEHFTDLYDIK		3																					420192							3972.49
BTMF_0000158401	LTDQLPLIIVCDR		1																					110150							5023.65
BTMF_0000162501	VDRAANNDTR				1																					46808							1172.22
BTMF_0000171901	VLSMEQLADFEK				1																					26990							4357.91
BTMF_0000171901	VLSMEQLADFEK						1																					115707							4384.99
BTMF_0000182801	GGPNYQEGLR		1																					61243							1722
BTMF_0000182801	GGPNYQEGLR			1																					52668							1704.95
BTMF_0000187901	LDLEQYIHR	1																					73551							1955.31
BTMF_0000202401	DLIGVQNLIK	1																					23235							4785.67
BTMF_0000212201	IAILTCPFEPPKPK						5																					240843							3748.64
BTMF_0000212201	IAILTCPFEPPKPK				1																					40284							3690.06
BTMF_0000212201	IAILTCPFEPPKPK	1																					103432							3864.05
BTMF_0000212201	IAILTCPFEPPKPK					3																					149025							3718.42
BTMF_0000212401	ELISNASDALEK	1																					97523							2629.45
BTMF_0000219701	LLLLGAGESGK	1																					179844							3057.62
BTMF_0000219701	LLLLGAGESGK		2																					48399							3335.57
BTMF_0000233501	KFDTLSEK					1																					42537							1002.62
BTMF_0000242701	NLEAVETLGSTSTICSDK	2																					91893							3571.43
BTMF_0000247501	VGHSELVGEIIR					1																					38760							2738.65
BTMF_0000253101	TQGFLALFSGDTGEIK						1																					31687							5326.03
BTMF_0000254701	MVTGDNINTAR	1																					58402							1397.75
BTMF_0000256901	EHAPSIIFMDEIDSIGSSR		1																					72210							5135.32
BTMF_0000256901	EHAPSIIFMDEIDSIGSSR				1																					48857							4957.36
BTMF_0000256901	GVLLYGPPGTGK	1																					83053							2904.96
BTMF_0000256901	VPDSTYEMIGGLDK	1																					114132							3782.18
BTMF_0000260401	GILLFGPPGTGK	1																					120795							4337.61
BTMF_0000261501	QLYQTLTDYDIR		1																					65724							4046.38
BTMF_0000261501	EPFFHGHDNYDQLVR	1																					29155							2937.78
BTMF_0000261501	QLYQTLTDYDIR	4																					697802							4001.81
BTMF_0000267701	ICYIFHETFGR		3																					138276							3595.75
BTMF_0000267701	RLEEPSLR		1																					82839							1682.21
BTMF_0000268401	LSTIALALGVER				1																					60712							4280.82
BTMF_0000269701	NGEVQNLAVK					1																					57033							1693.41
BTMF_0000269701	NGEVQNLAVK				4																					135655							1967.68
BTMF_0000269701	LLEDKNGEVQNLAVK						2																					92931							2694.76
BTMF_0000269701	NGEVQNLAVK						1																					43969							1736.2
BTMF_0000273901	TLPSGLDDYPR	1																					45009							2836.4
BTMF_0000276001	YRPGTVALR	4																					1162670							1320.6
BTMF_0000276001	YRPGTVALR						3																					1101330							1531.37
BTMF_0000276001	YRPGTVALR					3																					386801							1475.33
BTMF_0000276001	YRPGTVALR				2																					232884							1476.2
BTMF_0000284701	ILIIGESGVGK	1																					137447							3145.48
BTMF_0000301301	TMLELINQLDGFDPR						2																					93951							5826.8
BTMF_0000304301	VVLIGDSGVGK				1																					79432							2595.29
BTMF_0000304301	GAVGALLVYDIAK		2																					208781							4791.47
BTMF_0000304301	VVLIGDSGVGK		1																					47979							2754.45
BTMF_0000304301	AQIWDTAGQER	1																					95577							2165.23
BTMF_0000304301	DDEYDYLFK	1																					71870							4152.08
BTMF_0000304301	VVLIGDSGVGK	1																					75951							2558.45
BTMF_0000309701	APELLLGAK	1																					79217							2657.55
BTMF_0000309801	LVFLGLDNAGK					1																					32019							4082.07
BTMF_0000309801	LVFLGLDNAGK				1																					44201							4069.18
BTMF_0000309801	LVFLGLDNAGK		1																					49224							4264.19
BTMF_0000309801	LVFLGLDNAGK	3																					870138							4151.71
BTMF_0000309801	TTLLHMLK	1																					63802							2401.92
BTMF_0000323701	ILGPGLNK	1																					288714							1681.02
BTMF_0000324801	ALHEEIALK	1																					113376							1591.24
BTMF_0000341301-DECOY	ILAGDAGVNR	1																					119287							1280.99
BTMF_0000357701	LDNVMLDTNGHIK		2																					122812							2829.97
BTMF_0000364501	ILTDYGFEGHPFR		1																					54446							3690.94
BTMF_0000366401	LLLPGELAK	1																					1322100							3475.12
BTMF_0000369401	VMTVSFHK	2																					65695							1545.51
BTMF_0000372601	EVFEMATR			1																					60183							1613.65
BTMF_0000381401	EAHLEMAR						1																					39536							1057.45
BTMF_0000418001	AEPEDHYFLLTEPPLNTPENR	1																					111292							4540.64
BTMF_0000418001	AEPEDHYFLLTEPPLNTPENR		1																					253666							4536.75
BTMF_0000418001	HGIVEDWDLMER						1																					234160							3907.46
BTMF_0000420101-DECOY	LSHIETEPK		1																					43287							2804.45
BTMF_0000421701	GHAVGDIPGVR	3																					365851							1553.91
BTMF_0000433301	VSHVSTGGGASLELLEGK			1																					41809							6273.38
BTMF_0000433301	VSHVSTGGGASLELLEGK						1																					75825							2956.28
BTMF_0000436701	MNNFGVTSK	1																					84434							4062.31
BTMF_0000450401	TPGPGAQSALR	3																					1064530							1243.61
BTMF_0000451701	QGYGEGFR		1																					80096							1580.54
BTMF_0000451701	QGYGEGFR			2																					109831							1560.46
BTMF_0000451701	QGYGEGFR	1																					133317							1290.21
BTMF_0000464301	MAILSDIMNK		1																					70732							4114.21
BTMF_0000474901	HTVDDGLDLR	1																					67641							1740.56
BTMF_0000474901	HTVDDGLDLR		1																					69515							2057.95
BTMF_0000474901	HTVDDGLDLR						2																					128103							1960.03
BTMF_0000474901	HTVDDGLDLR				2																					139083							1915.81
BTMF_0000475401-DECOY	VNASLVASR						1																					50714							1428.42
BTMF_0000481701	ELVSCSNCTDYQAR						1																					50810							2004.4
BTMF_0000534701	SPDTNYLFMGDYVDR	1																					191850							4641.71
BTMF_0000534701	SPDTNYLFMGDYVDR					1																					64253							4543.14
BTMF_0000534701	SPDTNYLFMGDYVDR		1																					77102							4670.51
BTMF_0000534701	SPDTNYLFMGDYVDR						1																					116080							4570.02
BTMF_0000549901	IPELAINPLGDR	1																					132824							4458.99
BTMF_0000549901	IPELAINPLGDR		1																					110301							4510.15
BTMF_0000550101	VLEQLTGQTPVFSK				1																					55222							3741.56
BTMF_0000550101	IAVHCTVR	5																					603482							781.606
BTMF_0000550101	VLEQLTGQTPVFSK	2																					549529							3849.09
BTMF_0000562101	AICTEAGMLALR	1																					36649							3648.02
BTMF_0000574201	GVVDSEDLPLNISR			2																					294021							5784.51
BTMF_0000574201	GVVDSEDLPLNISR		1																					70885							4152.83
BTMF_0000574201	GVVDSEDLPLNISR				2																					352691							3994.67
BTMF_0000574201	GVVDSEDLPLNISR					2																					327950							4006.56
BTMF_0000574201	APFDLFENK	5																					1473250							4025.72
BTMF_0000574201	GVVDSEDLPLNISR	4																					2310260							4100.4
BTMF_0000574201	APFDLFENK						1																					136760							4003.54
BTMF_0000574201	GVVDSEDLPLNISR						4																					865272							4040.35
BTMF_0000577501	AGFAGDDAPR	2		8	3	4	4																329943		4946360	262521	255712	1250230		1232.58		1497.43	1404.77	1408.08	1440.26
BTMF_0000577501	DLTDYLMK	1	6																				66628	1129130						3309.89	4301.42
BTMF_0000577501	DSYVGDEAQSK	3	1	1	2	1	2																564192	44168	1008280	94264	61843	553347		1073.3	1337.77	1330.02	1250.38	1251.77	1343.09
BTMF_0000577501	GYSFTTTAER	2	10	30	3	2	3																33477	4344760	4521950	640418	433936	2295650		1590.63	2119.65	3735.93	2017.15	2011.4	2047.55
BTMF_0000577501	GYSFTTTAEREIVRDIK		1																					184275							3856.61
BTMF_0000577501	HQGVMVGMGQK	8	3	8	8	7	17																2179720	247258	1028340	795763	684834	4093780		1079.33	1403.26	1359.4	1086	1238.1	1299.73
BTMF_0000577501	ILTERGYSFTTTAEREIVRDIK		1																					78560							4306.18
BTMF_0000577501	IWHHTFYNELR	2	7	1	4																		117267	508751	61029	352754				2185.91	2761.21	6399.36	2393.44
BTMF_0000577501	LCYVALDFEQEMATAASSSSLEK	40	212	11	61	8	137																1807150	26466700	837478	3149810	658726	8083940		5643.26	5861.19	6430.16	5935.84	6298.03	6005.27
BTMF_0000577501	VAPEEHPVLLTEAPLNPK	14	5	6	6	5	10																4500410	572375	1494600	1214340	1381470	2962180		3484.48	3593.62	6285.99	3370.57	3374.94	3410.65
BTMF_0000577501	YPIEHGIVTNWDDMEK						1																					56880							3775.67
BTMF_0000598201	LFEGNALLR					1																					35799							3359.03
BTMF_0000598201	LFEGNALLR	3																					779753							3359.79
BTMF_0000612501	LSDNAIDDSGSDDDNKENSFDIK		1																					323245							6065.3
BTMF_0000742901	LQIWDTAGQER						2																					145575							3049.04
BTMF_0000742901	LLLIGDSGVGK					2																					235877							3499.04
BTMF_0000742901	LQIWDTAGQER					1																					72329							3013.34
BTMF_0000742901	FADDTYTESYISTIGVDFK				1																					40994							5178.73
BTMF_0000742901	LLLIGDSGVGK				1																					54831							3495.32
BTMF_0000742901	LQIWDTAGQER				1																					97077							3008.4
BTMF_0000742901	FADDTYTESYISTIGVDFK		4																					184280							5280.05
BTMF_0000742901	LLLIGDSGVGK	2	2																				147372	166976						3437.5	3718.02
BTMF_0000742901	LQIWDTAGQER	1	1																				131200	120531						2954.96	3180.23
BTMF_0000742901	QWLQEIDR	1																					120813							2952.52
BTMF_0000778601	EAFNMIDQNR					1																					109709							2581.64
BTMF_0000778601	EAFNMIDQNR	1																					469097							2424.09
BTMF_0000778601	EAFNMIDQNR		9																					3400640							1991.07
BTMF_0000778601	EAFNMIDQNR			8																					1077150							2319.31
BTMF_0000782201	SIATLAITTLLK	1																					55568							5479.48
BTMF_0000793901	IPAVISADLR	3																					204288							3232.69
BTMF_0000798101	VNCSFYFK	1																					105842							2548.96
BTMF_0000799001	VNQAIWLLCTGAR	1																					83166							4446.96
BTMF_0000803401	MTQNPNYYNLQGVTHR	1																					44380							2531.78
BTMF_0000806501	EQFGAFIR	1																					36566							3378.35
BTMF_0000807801	CNGVLEGLR	2																					370929							2073.63
BTMF_0000807801	CNGVLEGLR			2																					243244							3709.04
BTMF_0000807801	CNGVLEGLR		2																					285573							2714.92
BTMF_0000813601	FTQAGSEVSALLGR			1																					90931							6020.11
BTMF_0000813601	DQEGQDVLLFIDNIFR	1	1																				20170	31245						6235.21	6332.21
BTMF_0000813601	FTQAGSEVSALLGR	2	2																				181081	209379						4012.54	4102.29
BTMF_0000813601	IGLFGGAGVGK	1	1																				92706	69042						3128.72	3384.17
BTMF_0000813601	IMNVIGEPIDER	1																					133912							3493.89
BTMF_0000813601	IPVGPETLGR	3																					361941							2464.02
BTMF_0000813601	SLQDIIAILGMDELSEEDK	2	5																				138528	505177						6049.92	6195.26
BTMF_0000813601	TIAMDGTEGLVR	2																					197480							2911.91
BTMF_0000813601	TVLIMELINNVAK		1																					44789							5953.31
BTMF_0000813601	VVDLLAPYAK	2																					86922							3783.98
BTMF_0000814101	VNEVGVDVNR						2																					809265							2775.62
BTMF_0000814101	VNEVGVDVNR	1																					227291							1589.33
BTMF_0000814701-DECOY	LNQMQNIR	7																					2876550							2497.64
BTMF_0000821101	DILCGAADEVLAVLK	1																					39788							5909.7
BTMF_0000826001	TVALWDLR	1																					74630							4074.08
BTMF_0000839601	ALDLLYGMVSK	2																					145283							4748.18
BTMF_0000839601	EKLEDPDPGVQSAAVNVICELAR	1																					117203							5151.8
BTMF_0000839601	LEDPDPGVQSAAVNVICELAR	6																					510578							5487.43
BTMF_0000839801	ALGDHFYK	1																					169931							1446.59
BTMF_0000839801	VNGGLNLSR	4																					387155							1618.36
BTMF_0000842201	TAVAPIER			1																					46676							1507.99
BTMF_0000842201	YFPTQALNFAFK		2																					248634							5160.03
BTMF_0000842201	YFPTQALNFAFK	3																					318258							5085.04
BTMF_0000846201	STGSVVGQQPFGGAR	2																					459410							2138.54
BTMF_0000851001	SKQELEAEQQAK				2																					145684							1075.4
BTMF_0000851001	SKQELEAEQQAK		1																					330771							1212.47
BTMF_0000851001	SKQELEAEQQAK					1																					30466							1081.36
BTMF_0000851001	SKQELEAEQQAK						1																					320591							1119.91
BTMF_0000851001	SKQELEAEQQAK			2																					63149							1190.11
BTMF_0000854101	FNLTGLNEQVPHYR	3																					262596							3644.42
BTMF_0000854101	FNLTGLNEQVPHYR		2																					206363							3723.36
BTMF_0000855301	APELILGSIRYR						1																					39956							1511.46
BTMF_0000860001	ANGSTVHIGIHPSK	3																					337599							1241.22
BTMF_0000860601	EDLDVLGLTFR		1																					35721							5300.25
BTMF_0000861201	QVAQNDLR	1																					49908							751.326
BTMF_0000869801	LVSIGAEEIVDGNVK			3																					224350							5828.16
BTMF_0000869801	LVSIGAEEIVDGNVK						2																					74145							3879.23
BTMF_0000869801	TFTAWCNSHLR						1																					69450							2447.17
BTMF_0000869801	LVSIGAEEIVDGNVK		4																					307887							4027.1
BTMF_0000869801	TFTAWCNSHLR		2																					144078							2580.25
BTMF_0000875001	FQCQRITEGLR				1																					54782							346.743
BTMF_0000885601	IITTNTWSSELSK	2																					246072							3396.48
BTMF_0000887101	HEQEYMEVR	2																					265322							1165.59
BTMF_0000887101	HEQEYMEVR		2																					212874							1454.76
BTMF_0000891501	DMYEQFQNIMK	1																					75983							4723.52
BTMF_0000891501	TCLICADTFR	1																					224638							3164.88
BTMF_0000902101	APGFGDNR			1																					46225							1117.22
BTMF_0000902101	VTDALNATR	1																					90110							1147.11
BTMF_0000910401	YPENFFLLR						2																					83371							4690.76
BTMF_0000910401	DVQGWGENDR			1																					51565							1913.07
BTMF_0000910401	AHQVVEDGYEFFAK	1	1																				65738	116559						3284.29	3457.48
BTMF_0000910401	HDLDLICR	1																					174714							2019.47
BTMF_0000910401	IMRPTDVPDTGLLCDLLWSDPDK		1																					63392							5831.57
BTMF_0000910401	IYGFYDECK	2	2																				213244	134225						2766.54	2994.31
BTMF_0000910401	QSLETICLLLAYK	1	1																				48393	80567						5288.01	5399.42
BTMF_0000910401	YPENFFLLR	2	2																				94595	124431						4755.87	4819.67
BTMF_0000913101	ELISNASDALDK			1																					65326							4673.39
BTMF_0000913101	ELISNASDALDK					1																					408247							2705.45
BTMF_0000913101	ELISNASDALDK				1																					489225							2700.47
BTMF_0000913101	ELISNASDALDK						3																					1633920							2727.62
BTMF_0000913101	ELISNASDALDK		2																					489385							2841.86
BTMF_0000913101	LIINSLYK		1																					127480							3475.14
BTMF_0000913101	ELISNASDALDK	2																					855994							2580.41
BTMF_0000913101	LIINSLYK	2																					186674							3235.45
BTMF_0000917101	LADFGMCK	1																					78004							2066.02
BTMF_0000917101	LADFGMCK			2																					121351							2360.71
BTMF_0000925801	MLSCAGADR	1																					64577							936.761
BTMF_0000927201	VMVQPINLIFR	2																					282596							5238.46
BTMF_0000931801	VQENCIDLVGR	1																					159553							2447.9
BTMF_0000937801	KSEIEYYAMLAK	4																					177222							3245.55
BTMF_0000937801	SEIEYYAMLAK	2																					471626							3991.31
BTMF_0000941201	VNGSLAVSR			1																					47625							1696.75
BTMF_0000941201	VNGSLAVSR						2																					192927							1426.43
BTMF_0000941201	VNGSLAVSR	2																					355586							1209.72
BTMF_0000943701	HCNMVLENVK	1																					401925							1513.08
BTMF_0000945001-DECOY	VEILQGKK	1																					174496							3356.13
BTMF_0000951101	LIDDMVAQVLK	1																					68867							4890.39
BTMF_0000951101	LIDDMVAQVLK		2																					74892							4948.42
BTMF_0000951101	CATITPDEAR			1																					38785							1536.45
BTMF_0000951101	LIDDMVAQVLK			1																					66909							6278.06
BTMF_0000956001-DECOY	TVTGAQEVIGK						1																					48749							1297.55
BTMF_0000962701	FAAYFQQGDMESNGK	1																					46005							2907.56
BTMF_0000964401	TSLMNQYVNK			1																					53333							2399.91
BTMF_0000964401	TSLMNQYVNK						1																					59798							2333.58
BTMF_0000964401	DEFLIQASPR	2																					122939							3185.53
BTMF_0000964401	TSLMNQYVNK	1																					129792							2103.77
BTMF_0000964401	TSLMNQYVNK				3																					142210							2289.71
BTMF_0000964401	VIILGDSGVGK				1																					87954							2838.85
BTMF_0000968801	LGGSPFGPAGTGK	1																					63889							2062.63
BTMF_0000971901	NLLSVAYK		1																					84538							3052.97
BTMF_0000976001	LVISDIDGTITK	1																					63785							3462.71
BTMF_0000979101	LTEIINTQHENVK					3																					155977							2001.19
BTMF_0000979101	LTEIINTQHENVK						4																					355804							2040.77
BTMF_0000979101	LTEIINTQHENVK	5																					703382							1835.53
BTMF_0000982401	DNTINLIHTFR	3																					61096							3552.64
BTMF_0000982401	DNTINLIHTFR		2																					217150							3693.33
BTMF_0000982401	DYLHYHIK		1																					191292							2091.63
BTMF_0000993501	VALDMTTLTIMR				2																					63973							4749.09
BTMF_0000993501	VALDMTTLTIMR					1																					11073							4743.28
BTMF_0000994801	ISLVDLAGSER	2																					133094							3837.52
BTMF_0000994801	SYTMMGTAENPGIIPR	1																					77126							3986.32
BTMF_0000994801	TVAATNMNTESSR	1																					22522							1053.52
BTMF_0000994801	VEVSYMEIYNEK	1																					115815							3646.81
BTMF_0000995701	DFLLKPELLR	2																					132957							4488.98
BTMF_0000995701	GLAITFVSDENDAK	2																					193350							3725.99
BTMF_0000995701	ILNDVQDR	2																					295455							1320.78
BTMF_0000995701	ILVATNLFGR	1																					124085							4274.2
BTMF_0000997801	INQLYEQAK	2																					99716							1433.47
BTMF_0000999701	DGYISNGELFQVLK	2																					193680							5073.33
BTMF_0001004101	VPFPLTLR	3																					115298							4218.68
BTMF_0001004801	AVANQTSATFLR					1																					56595							2370.79
BTMF_0001004801	TMLELLNQLDGFDSR				1																					55419							5822.36
BTMF_0001004801	AVANQTSATFLR	1																					125861							2209.5
BTMF_0001004801	AVANQTSATFLR						1																					48600							2406.21
BTMF_0001004801	TMLELLNQLDGFDSR						1																					105565							5854.12
BTMF_0001009401	IHCLENVDK	1																					44170							1018.89
BTMF_0001009401	DGLAFNALIHK					1																					21199							3631.81
BTMF_0001010201-DECOY	LNNDYLKEIDAPPR	1																					78483							4357.44
BTMF_0001016101	MLDMGFEPQIR	2																					94149							4288.92
BTMF_0001020601	RKPDTIEVQQMK						1																					21033							1336.38
BTMF_0001020601	KPDTIEVQQMK	2																					128733							1423.36
BTMF_0001020601	RKPDTIEVQQMK	1																					54331							1130.89
BTMF_0001030501	LLLQVQHASK		2																					72107							1950.94
BTMF_0001030501	YFPTQALNFAFK		2																					248634							5160.03
BTMF_0001030501	LLLQVQHASK	5																					571749							1604.23
BTMF_0001030501	YFPTQALNFAFK	3																					318258							5085.04
BTMF_0001033301	DFVSEAYLLTLGK		1																					93811							5639.78
BTMF_0001033601	NFGSYVTHETK		1																					25550							1802.65
BTMF_0001033601	NFGSYVTHETK	2																					85160							1468.2
BTMF_0001038401	SSPSVEDDK	1																					198039							593.791
BTMF_0001041101	DSHGVAQVR	1																					34568							443.311
BTMF_0001041701	AGLSQSLFER	1																					41257							2956.39
BTMF_0001051001-DECOY	TPALILAR	2																					163759							2938.21
BTMF_0001052101	GILLYGPPGTGK	1																					70718							3338.63
BTMF_0001052101	NFSGAELEGLVR	2																					183920							4068.39
BTMF_0001052501	YPASTVQILGAEK	1																					81147							3041.45
BTMF_0001055101	LNVWDIGGQR	1																					59540							3704.23
BTMF_0001055401	LVIVGDGACGK				1																					44837							2188.35
BTMF_0001055401	QVELALWDTAGQEDYDR				1																					8820							5608.44
BTMF_0001055401	LVIVGDGACGK					1																					72195							2188.15
BTMF_0001055401	QVELALWDTAGQEDYDR					2																					82218							5059.06
BTMF_0001055401	HFCPNVPIILVGNK		1																					42381							4177.3
BTMF_0001055401	LVIVGDGACGK		1																					61908							2387.88
BTMF_0001055401	QVELALWDTAGQEDYDR		5																					276562							4635.44
BTMF_0001055401	HFCPNVPIILVGNK						1																					59193							4003.7
BTMF_0001055401	LVIVGDGACGK						1																					90061							2226.86
BTMF_0001055401	QVELALWDTAGQEDYDR						2																					76705							5622.04
BTMF_0001055401	HFCPNVPIILVGNK	3																					332154							4105.21
BTMF_0001055401	LVIVGDGACGK	1																					127534							2010.51
BTMF_0001055401	QVELALWDTAGQEDYDR	6																					496669							4604.43
BTMF_0001060901	DFMIQGGDFTR	2																					317511							3880.59
BTMF_0001065401	TIDDLENK			1																					70226							1731.92
BTMF_0001066501	LCLISTFIEDGIR		2																					107649							5767.68
BTMF_0001069701	VASAPEITSMIPDVAEDVVNQK				1																					65193							2868.38
BTMF_0001078501-DECOY	SALLLNEPK	2																					161826							2549.76
BTMF_0001087401	YIPTFGTNK		1																					70974							2764.98
BTMF_0001087401	YIPTFGTNK			2																					167298							4016.92
BTMF_0001094601	YFIVGAGAIGCELLK		1																					107240							5421.92
BTMF_0001095001	WSPALQIR	2																					214254							3093.3
BTMF_0001106501	NVALSSGSACTSASLEPSYVLR	1																					30396							4381.99
BTMF_0001114801	YLVLDEADR	1																					50337							2685.65
BTMF_0001115801	VLNSYWVGQDSTYK	5																					1797540							3491.45
BTMF_0001126901	LADFGVAGQLTDTMAK						2																					236298							4340.27
BTMF_0001126901	LADFGVAGQLTDTMAK	1																					201756							4413.03
BTMF_0001126901	LADFGVAGQLTDTMAK				1																					44350							4306.62
BTMF_0001142301	VPTPDVSVVDLTCR	1																					170083							4043.43
BTMF_0001150801	EFTLEFSR	1																					81893							3600.14
BTMF_0001150801	GAPEGVLNR			2																					98226							1615.38
BTMF_0001150801	LDEFGEQLSK	1																					68867							2480.3
BTMF_0001150801	NAESAIEALK			2																					88732							2685.5
BTMF_0001150801	SLPSVETLGCTSVICSDK	4																					231525							4186.31
BTMF_0001150801	VIMITGDNK			1																					49731							2085.01
BTMF_0001150801	LDEFGEQLSK		1																					39557							2762.37
BTMF_0001150801	NAESAIEALK		1																					79058							2710.82
BTMF_0001150801	SLPSVETLGCTSVICSDK		5																					760338							4220.61
BTMF_0001157801	IVPGQFLAVDPK	1																					48984							4008.44
BTMF_0001166501-DECOY	QAQLQVLR	1																					124486							1712.62
BTMF_0001169301	ATEYHLGLLK	1																					85888							2528.02
BTMF_0001169301	IDQISMEEVDR	1																					87962							2687.83
BTMF_0001174701	MLAEDELR			3																					238349							2386.93
BTMF_0001174701	ILMVGLDAAGK						1																					51603							3528.33
BTMF_0001174701	NISFTVWDVGGQDK						2																					229565							4575.5
BTMF_0001174701	DAVLLVFANK	1	1		1	1																	101768	59461		71471	35566			4470.34	4562.82		4403.93	4411.36
BTMF_0001174701	HYFQNTQGLIFVVDSNDR		1																					126266							4398.91
BTMF_0001174701	ILMVGLDAAGK	2	1			1																	94220	65164			46919			3182.61	3700.3			3486.14
BTMF_0001174701	LGEIVTTIPTIGFNVETVEYK	3	1																				190602	93583						5584.2	5749.28
BTMF_0001174701	MLAEDELR	2				1																	587379				72199			2092.83				2284.19
BTMF_0001174701	NISFTVWDVGGQDK	2	3		2	1																	327796	427362		222933	99322			4642.34	4685.41		4538.22	4546.86
BTMF_0001177601	LTDEEVDEMIR	2																					233569							3322.04
BTMF_0001177601	TNLGEKLTDEEVDEMIR	1																					343624							4065.44
BTMF_0001179301	LPLQDVYK						2																					61020							2805.14
BTMF_0001179301	STTTGHLIYK						1																					87015							1289.51
BTMF_0001179301	IGGIGTVPVGR		1																					68113							2773.28
BTMF_0001179301	LPLQDVYK		1																					69128							2937.09
BTMF_0001179301	IGGIGTVPVGR			1																					91225							4944.64
BTMF_0001179301	QTVAVGVIK			1																					25444							2238.45
BTMF_0001179301	STTTGHLIYK			1																					72975							6012.39
BTMF_0001179301	IGGIGTVPVGR	1																					245437							2478.92
BTMF_0001179301	LPLQDVYK	6																					1211690							2658.58
BTMF_0001179301	STTTGHLIYK	3																					1290040							1065.08
BTMF_0001183601	VIEGMDVVR	1																					69194							2661
BTMF_0001189801	AGLQFPVGR			1																					37057							3119.65
BTMF_0001189801	AGLQFPVGR					3																					959282							2961.78
BTMF_0001189801	AGLQFPVGR	4																					1262900							2908.81
BTMF_0001189801	AGLQFPVGR						1																					53645							3001.61
BTMF_0001197001	IIQQSIEK	1																					79713							1741.73
BTMF_0001211801-DECOY	EELISIQR		1																					29582							2905
BTMF_0001222401	GEEILSGAQR			1																					71877							1788.05
BTMF_0001234701	VIFLENYR						1																					45536							3446.56
BTMF_0001238401	TPYTIMFGPDK						1																					65519							3755.83
BTMF_0001238401	TPYTIMFGPDK	1																					147312							3785.42
BTMF_0001238401	TPYTIMFGPDK		1																					104944							3904.7
BTMF_0001242701	EAFMSNDYLK				1																					56271							3063.52
BTMF_0001243401	LVLLGESAVGK	1																					82045							3232.59
BTMF_0001243401	FEIWDTAGQER					2																					128313							3504.57
BTMF_0001243401	FEIWDTAGQER		1																					62446							3699.93
BTMF_0001254901	TQLQLDER			1																					55930							1861.68
BTMF_0001268201	MLQIQPEK	1																					68237							1875.93
BTMF_0001268201	YLEPLYNDYR	1																					58715							3346.11
BTMF_0001273401	AGVLAGHDNR		1																					39797							765.785
BTMF_0001273401	ELPGHTGYLSCCR		2																					98477							2100.75
BTMF_0001273401	IYAMHWASDSR		1																					93121							2631.5
BTMF_0001279001-DECOY	IAIEEYNK		1																					44803							2166.82
BTMF_0001282201	QYAGTGALK			1																					74869							1305.87
BTMF_0001282901	IVSQLLTLMDGLK				1																					16568							5648.24
BTMF_0001282901	GILLYGPPGTGK	1																					70718							3338.63
BTMF_0001282901	LAGESESNLR	1																					88649							1165.88
BTMF_0001282901	IVSQLLTLMDGLK					2																					102208							6018.87
BTMF_0001282901	LAGESESNLR					1																					29409							1336.52
BTMF_0001282901	IVSQLLTLMDGLK						1																					76615							5707.71
BTMF_0001282901	LAGESESNLR						1																					58641							1374.9
BTMF_0001282901	GILLYGPPGTGK		1																					71418							3536.01
BTMF_0001282901	IVSQLLTLMDGLK		1																					100793							5827.8
BTMF_0001282901	LAGESESNLR		2																					239496							1445.45
BTMF_0001286901	SDMAVLECLQDVK						1																					125570							3042.53
BTMF_0001291501	EGFPITSLR	1																					82375							3414.67
BTMF_0001300601	NMSVIAHVDHGK				1																					28618							1316.18
BTMF_0001300601	NMSVIAHVDHGK						1																					31107							1379.69
BTMF_0001300601	DLEEDHACIPIK	3																					321151							2581.68
BTMF_0001300601	GVQYLNEIK	2																					84725							2527.06
BTMF_0001300601	NMSVIAHVDHGK	2																					272251							1168.96
BTMF_0001302101	SQVFSTAADGQTQVEIK	1																					30217							2942.24
BTMF_0001310701	LVLEEAER			1																					20789							2095.65
BTMF_0001310701	SIHDALCVIR	3																					281434							2629.66
BTMF_0001310701	LVLEEAER						1																					40936							2027.87
BTMF_0001310701	SIHDALCVIR						3																					189577							2770.28
BTMF_0001314201-DECOY	ILDNLTNTMMGMK						1																					65447							3074.45
BTMF_0001314201-DECOY	ILDNLTNTMMGMK					1																					84018							3034.62
BTMF_0001328001	AEGSDVANAVLDGADCVMLSGETAK						1																					378200							5385.83
BTMF_0001328001	AEGSDVANAVLDGADCVMLSGETAK	1																					247979							5376.93
BTMF_0001328001	AGKPVICATQMLESMIK					1																					39974							5984.42
BTMF_0001328001	AGKPVICATQMLESMIK				3																					127774							4856.7
BTMF_0001328001	AEGSDVANAVLDGADCVMLSGETAK		1																					105897							5482.63
BTMF_0001328001	AGKPVICATQMLESMIK		2																					68187							5123.37
BTMF_0001331701	DVDDFFEHER	2																					121161							3056.58
BTMF_0001335701	LQLLKHDVK						1																					62161							2764.38
BTMF_0001335701	LQLLKHDVK		2																					106119							2911.71
BTMF_0001355101	IACLDFSLQK					1																					27274							3699.21
BTMF_0001355101	SSLGPVGLDK			2																					134932							2488.98
BTMF_0001355101	FATEAAITILR						1																					35590							4080.04
BTMF_0001355101	IACLDFSLQK	1																					62392							3772.79
BTMF_0001355101	SSLGPVGLDK	1																					84398							2212.05
BTMF_0001359201	AFVHWYVGEGMEEGEFSEAR		1																					91336							4518.4
BTMF_0001359201	AVCMLSNTTAIAEAWAR	19	2		4	4	5																2656640	207155		274120	334920	565903		5025.65	5026.07		4855.58	4858.62	4891.93
BTMF_0001359201	DVNAAIATIK			2																					262804							2924.17
BTMF_0001359201	EDAANNYAR	2		3			1																113728		137703			34311		575.897		832.633			782.559
BTMF_0001359201	FDGALNVDLTEFQTNLVPYPR	6	5		1	1	5																300758	575818		39914	67555	388987		5688.23	5847.59		5766.08	5891.9	5807.46
BTMF_0001359201	LIGQIVSSITASLR	1																					18861							5485.42
BTMF_0001359201	NLDIERPSYTNLNR	3																					381117							2746.11
BTMF_0001359201	SIQFVDWCPTGFK	3	2		1	1	4																1627340	289684		230074	277648	1323130		4907.62	4952.49		4788.6	4792.39	4820.96
BTMF_0001359201	VGINYQPPTVVPGGDLAK	7		2			3																6878750		1061230			746788		4175.05		5678.92			4072.54
BTMF_0001368601	SLNDEIEK		1																					98134							1824.62
BTMF_0001370601-DECOY	ARETTTSPK				1																					79112							823.052
BTMF_0001370601-DECOY	ARETTTSPK					1																					207947							837.365
BTMF_0001370601-DECOY	ARETTTSPK						1																					75729							873.586
BTMF_0001370601-DECOY	ARETTTSPK		1																					428556							953.791
BTMF_0001374901	FPLFGGWK	1																					69168							4700.09
BTMF_0001374901	FPLFGGWK		1																					67794							4794.21
BTMF_0001376101	ACIRPEISR						2																					114587							1405.86
BTMF_0001376901	VIEQQQQR			1																					64522							1134.57
BTMF_0001377101	LAPDYDALDVANK	2																					1532980							3270.39
BTMF_0001379101	IMISDFGLSK		1																					72175							4180.82
BTMF_0001379801	TEVNSGFFYK	1																					77521							2762.49
BTMF_0001380301	LLVTSNDSR			1																					30261							1406.27
BTMF_0001384101	IGDTALHAAAWK				1																					28703							2402.38
BTMF_0001384101	IGDTALHAAAWK	1																					171316							2275.19
BTMF_0001384101	IGDTALHAAAWK						3																					306241							2457.38
BTMF_0001384101	IGDTALHAAAWK					2																					100496							2403.59
BTMF_0001384301	DCEDPNPLIR			1																					46578							2646.82
BTMF_0001384301	YNDPIYVK			1																					49428							2391.99
BTMF_0001384301	ITEYLCEPLR	1																					50950							3232.69
BTMF_0001384301	TAAVCVAK	1																					15360							684.145
BTMF_0001398001	FNVWDVGGQDK	2																					188064							3625.33
BTMF_0001398001	ILMLGLDAAGK	1																					42197							4122.92
BTMF_0001398001	LGQSVTTIPTVGFNVETVTYK	2																					113176							4952.62
BTMF_0001401901	AVLVDLEPGTMDSIR						2																					1512340							4496.77
BTMF_0001401901	FPGQLNADLR	15	7	7	2	5	3																6369690	508745	554599	91717	274482	298837		2930.57	3169.54	5670.17	2964.83	2971.15	2993.31
BTMF_0001401901	IREEYPDR	3					2																1443010					273109		818.988					1013.14
BTMF_0001401901	ISEQFTAMFR	16	2		3	2	2																2127770	175823		145947	130232	75776		4038.1	4141.87		3922.66	3943.22	3982.09
BTMF_0001401901	LAVNMVPFPR	9	1	3																			2066860	33722	137863					4245.04	4329.75	5835.66
BTMF_0001401901	NMMAACDPR	5		1			2																1990330		209901			156508		1336.87		1606.25			1551.4
BTMF_0001401901	NSSYFVEWIPNNVK	11	1		2	1	2																4519270	116330		315945	462877	707439		4814.4	4939.69		4678.09	4676.51	5034.05
BTMF_0001401901	TAVCDIPPR	21	7	10		1	4																3512660	330487	424789		19268	146667		1647.34	1916.46	1969.44		1847.91	1892.94
BTMF_0001411301	SINSILDYISTSK	2																					160582							4990.16
BTMF_0001418101	EDQSILCTGESGAGK						1																					57285							2189.3
BTMF_0001418101	CNGVLEGIR	2																					370929							2073.63
BTMF_0001418101	EDQSILCTGESGAGK	1																					93219							1964.64
BTMF_0001418101	CNGVLEGIR			2																					243244							3709.04
BTMF_0001418101	EDQSILCTGESGAGK			3																					1326110							2246.54
BTMF_0001418101	CNGVLEGIR		2																					285573							2714.92
BTMF_0001418101	EDQSILCTGESGAGK		2																					258799							2268.96
BTMF_0001418101	EDQSILCTGESGAGK					1																					107286							2164.05
BTMF_0001418101	EDQSILCTGESGAGK				1																					71032							2161.11
BTMF_0001437001	LIAAQTGTR	1																					72849							952.03
BTMF_0001437901	YVECSALTQK			1																					49807							1804.33
BTMF_0001437901	YVECSALTQK						1																					60068							1746.84
BTMF_0001437901	CVVVGDGAVGK					1																					95198							1727.36
BTMF_0001437901	YVECSALTQK					2																					46148							1713.23
BTMF_0001437901	YVECSALTQK				2																					51390							1709.46
BTMF_0001437901	CVVVGDGAVGK		2																					349064							1845.72
BTMF_0001437901	YVECSALTQK		1																					27530							1828.66
BTMF_0001437901	CVVVGDGAVGK	1																					517251							1539.91
BTMF_0001437901	YVECSALTQK	3																					423892							1527.45
BTMF_0001439501	IIEVGDTPK			1																					60937							2063.14
BTMF_0001439501	IIEVGDTPK	1																					49323							1768.71
BTMF_0001450401	IFMHLNFK		2																					208576							4347.25
BTMF_0001453601	LILFDYDK	1																					16915							4302.73
BTMF_0001455301	LSLCGEESFGTGSDHIR		1																					34402							3148.68
BTMF_0001455901	DNTVAGAVTQCYR	2																					1700130							2559.99
BTMF_0001464101	LLENMPMPWEQIR	2																					68804							5203.87
BTMF_0001488301	TAMNVNDIFLAIAK	1																					83661							5463.31
BTMF_0001489701	DALLLWCQR		1																					376423							4318.95
BTMF_0001490101	IEQAMDLVK	1																					61118							2497.8
BTMF_0001498401	AVDSLVPIGR	1																					323930							3096
BTMF_0001498401	GMALNLEPDNVGVVVFGNDK	1																					60854							5251.74
BTMF_0001500001	TSVLEMIAQAR	1																					27077							4600.13
BTMF_0001504401	DSAVNAICYGAK	2																					112135							2171.94
BTMF_0001511501	VNVIPVIAKADTTCK				1																					131056							3322.2
BTMF_0001511501	VNVIPVIAK	1																					42111							3145.53
BTMF_0001525801	ELAEDGYSGVEVR	3																					574739							2503.47
BTMF_0001526901	FFDDPMLLELAK	1																					63486							5509.81
BTMF_0001526901	LGEFFQTK	2																					125549							2738.79
BTMF_0001526901	LTMIAEPLEK	1																					86925							3154.43
BTMF_0001526901	YDWDLLAAR	1																					29162							4466.89
BTMF_0001548501	GHYTEGAELVDSVLDVVR				1																					55816							5171.55
BTMF_0001548501	GHYTEGAELVDSVLDVVR		2																					97326							5395.5
BTMF_0001548501	GHYTEGAELVDSVLDVVR					2																					110279							6020.61
BTMF_0001548501	LFRPDNFVFGQSGAGNNWAK						1																					55478							4286.89
BTMF_0001548501	GHYTEGAELVDSVLDVVR	10																					1230180							5305.51
BTMF_0001548501	LFRPDNFVFGQSGAGNNWAK	2																					270025							4383.99
BTMF_0001562101	YHPGYFGK	1																					257597							1187.62
BTMF_0001585701	FLQFVTGTSK						1																					16964							3314.57
BTMF_0001585701	FLQFVTGTSK	1																					47015							3257.4
BTMF_0001585701	LLECYFTR	2																					82681							3264.88
BTMF_0001592001	SQGMALSLGDK			1																					27768							2579.31
BTMF_0001593901	GLLDVTCK						1																					70188							2621.15
BTMF_0001615801	YENNVMNIR	2																					115369							2076.23
BTMF_0001620001	TIQFVDWCPTGFK					1																					114931							4822.87
BTMF_0001620001	TIQFVDWCPTGFK				2																					197175							4820.94
BTMF_0001620001	TIQFVDWCPTGFK		1																					200903							4990.83
BTMF_0001620001	TIQFVDWCPTGFK						3																					396860							4854.37
BTMF_0001620001	TIQFVDWCPTGFK	2																					998589							4937.96
BTMF_0001624101-DECOY	AAIGLLAR					1																					21180							2578.08
BTMF_0001652901	VHLVGLDIFTGK						1																					42948							4344.45
BTMF_0001652901	VHLVGLDIFTGK	1																					68367							4418.06
BTMF_0001652901	VHLVGLDIFTGK				2																					47178							4292.18
BTMF_0001663201	IFCCHGGLSPDLQSMEQIR				1																					76364							3963.83
BTMF_0001663201	IFCCHGGLSPDLQSMEQIR						1																					37356							4019.13
BTMF_0001663201	YPENFFLLR						2																					83371							4690.76
BTMF_0001663201	IFCCHGGLSPDLQSMEQIR					1																					74760							3980.43
BTMF_0001663201	EIFLSQPILLELEAPLK	3	2																				171127	328659						5953.97	6105.09
BTMF_0001663201	IFCCHGGLSPDLQSMEQIR	1	2																				107028	170658						4127.26	3715.43
BTMF_0001663201	IMRPTDVPDQGLLCDLLWSDPDK		1																					53702							5733.16
BTMF_0001663201	IYGFYDECK	2	2																				213244	134225						2766.54	2994.31
BTMF_0001663201	QSLETICLLLAYK	1	1																				48393	80567						5288.01	5399.42
BTMF_0001663201	TFTDCFNCLPVAAIIDEK	4	4																				275369	490215						5658.5	5827.16
BTMF_0001663201	YPENFFLLR	2	2																				94595	124431						4755.87	4819.67
BTMF_0001671601	FLDGIYVSEK	3																					850832							3596.43
BTMF_0001687401	EEMLRSLELEK						1																					56832							1519.71
BTMF_0001700401	HFTILDAPGHK						1																					43453							1994.08
BTMF_0001706401	DCTVEMPILK	1																					103558							3812.72
BTMF_0001708401	YDPTIEDSYR	2					2																389082					194507		2212.42					2403.6
BTMF_0001708401	IVVLGSGGVGK					1																					91924							2492.52
BTMF_0001708401	YDPTIEDSYR					2																					130038							2372.6
BTMF_0001708401	IVVLGSGGVGK				1																					122540							2493.3
BTMF_0001708401	YDPTIEDSYR				2																					147553							2369.93
BTMF_0001708401	IVVLGSGGVGK			2																					181040							2622.32
BTMF_0001708401	YDPTIEDSYR			11																					577627							3472
BTMF_0001708401	IVVLGSGGVGK		1																					28724							2667.46
BTMF_0001708401	SALTVQFVQGIFVEK		2																					250226							5443.45
BTMF_0001708401	YDPTIEDSYR		2																					124194							2404.38
BTMF_0001744701	LQLWDTAGQER				1																					97077							3008.4
BTMF_0001744701	LVFLGEQSVGK				1																					33739							3295.33
BTMF_0001744701	LQLWDTAGQER		1																					120531							3180.23
BTMF_0001744701	LVFLGEQSVGK		1																					65299							3505.85
BTMF_0001779001	DADDAVYELNGK	2																					207904							2666.75
BTMF_0001787701	AMAAEAEAAR	2																					209619							917.037
BTMF_0001792101	SLGYAYVNFQQPADAER	1																					42068							3932.93
BTMF_0001795401	GVLLFGPPGTGK				1																					40859							3835.09
BTMF_0001807601	QLNNLALLCQNQGK	1																					63922							3246.9
BTMF_0001824001	FDGALNVDLTEFQTNLVPYPR					1																					67555							5891.9
BTMF_0001824001	YMACCLLYR					1																					45638							3167.09
BTMF_0001824001	FDGALNVDLTEFQTNLVPYPR	6																					300758							5688.23
BTMF_0001824001	YMACCLLYR	2																					334613							3162.62
END OF FILE

## Sheet: Unique B timori proteins
																		Gene product naming
	Peptide count		Sum across samples		spectra count		Sum across samples				Functional annotation			Secretion prediction				sma3s (v2)							Pannzer2 (http://ekhidna2.biocenter.helsinki.fi/sanspanz/)			Reciprocal blastp (diamond blast v2.0.6.144, C.elegans PRJNA13758.WBPS17)
Protein	B timori positive sera 1	B timori positive sera 2	B timori positive sera		B timori positive sera 1	B timori positive sera 2	B timori positive sera			Length(aa)	KEGG (GhostKOALA - https://www.kegg.jp/ghostkoala/ KEGG db for search: genus_prokaryotes+family_eukaryotes run on 1/19/2023)	InterPro (IPR) domains (interproscan v5.59-91.0)	Gene Ontology (GO) terms (interproscan v5.59-91.0, using go.obo downloaded 1/19/23 from: http://purl.obolibrary.org/obo/go.obo)	Signal Peptide Detected (signalp v4.1)	S-mean Score (signalp v4.1)	TM count (tmhmm v2.0c)	Predicted secreted (SP and < 2 TM domains)	GENENAME	DESCRIPTION	ENZYME	GO	KEYWORD	PATHWAY	GOSLIM	DE_score	PPV_score	product_name	TOPHIT (GeneName)	EVALUE	PERCENT IDENTITY	ALIGNMENT LENGTH	RECIPROCAL	TOPHIT (Symbol)	TOPHIT (Description)	Gene name
	Weil_126_4961_2181_06_Slot2-9_1_1224_5.3.556 (F005112)	Weil_126_4961_2181_07_Slot2-10_1_1225_5.3.556 (F005113)															0
BTMF_0000357701	1	0	1		2	0	2			362	K02677:177:PRKCA: classical protein kinase C alpha type [EC:2.7.11.13]	IPR000008:C2 domain;IPR000719:Protein kinase domain;IPR008271:Serine/threonine-protein kinase, active site;IPR011009:Protein kinase-like domain superfamily;IPR017441:Protein kinase, ATP binding site;IPR035892:C2 domain superfamily;	molecular_function:GO:0004672:protein kinase activity|molecular_function:GO:0005524:ATP binding|biological_process:GO:0006468:protein phosphorylation;molecular_function:GO:0004672:protein kinase activity|biological_process:GO:0006468:protein phosphorylation;molecular_function:GO:0005524:ATP binding;	N	-	0	-	cPKC	Protein kinase C	2.7.11.13	GO:0045785;GO:0051412;GO:0004698;GO:0014070;GO:0006915;GO:0043278;GO:0048265;GO:0005829;GO:0048259;GO:0007596;GO:0046627;GO:0021955;GO:0019899;GO:0045766;GO:0001933;GO:0009612;GO:0042177;GO:0001934;GO:0035403;GO:0005783;GO:0009636;GO:0051965;GO:0042752;GO:0045177;GO:0030424;GO:0045931;GO:0010595;GO:0007611;GO:0019992;GO:0030949;GO:0005246;GO:0048471;GO:0050861;GO:0097481;GO:2000370;GO:0042113;GO:…	Angiogenesis;Synaptosome;ATP-binding;Transferase;Nucleotide-binding;Spinocerebellar ataxia;Zinc-finger;Biological rhythms;Chromatin regulator;Calcium;Serine/threonine-protein kinase;Disease mutation;Apoptosis;Kinase;Cell adhesion;Neurodegeneration;Metal-binding;Adaptive immunity;Acetylation;Zinc;Immunity	-	GO:0043226;GO:0005622;GO:0005576;GO:0008283;GO:0003013;GO:0042592;GO:0007155;GO:0048856;GO:0008219;GO:0048870;GO:0042393;GO:0048646;GO:0006464;GO:0007165;GO:0021700;GO:0002376;GO:0005783;GO:0043167;GO:0000988;GO:0034330;GO:0016301;GO:0019899;GO:0006950;GO:0007049;GO:0005829;GO:0022607	0.604063	0.133324	Protein kinase domain-containing protein	E01H11.1c	1.9e-131	60.8	337	N	pkc-2	Protein kinase C-like 2 [Source:UniProtKB/Swiss-Prot;Acc:P90980]	BTMF_0000357701
BTMF_0000464301	1	0	1		1	0	1			124	K13178:93:DDX17: ATP-dependent RNA helicase DDX17 [EC:3.6.4.13]	IPR001650:Helicase, C-terminal;IPR027417:P-loop containing nucleoside triphosphate hydrolase;	-	N	-	0	-	ddx	Putative ATP-dependent RNA helicase DDX17	3.6.1.-;3.6.4.13	GO:0000122;GO:0000184;GO:0000381;GO:0001701;GO:0003676;GO:0003712;GO:0003713;GO:0003724;GO:0004004;GO:0004386;GO:0005524;GO:0005654;GO:0005730;GO:0005739;GO:0005829;GO:0006259;GO:0006364;GO:0006397;GO:0007623;GO:0008094;GO:0008186;GO:0008380;GO:0009299;GO:0009791;GO:0010501;GO:0016049;GO:0030331;GO:0030529;GO:0033148;GO:0036002;GO:0043517;GO:0044822;GO:0045069;GO:0045667;GO:0045893;GO:0045944;GO:…	ATP-binding;Acetylation;Biological rhythms;Helicase;Hydrolase;Isopeptide bond;Nonsense-mediated mRNA decay;Nucleotide-binding;Spliceosome;Ubl conjugation;mRNA processing;mRNA splicing	-	GO:0000988;GO:0004386;GO:0005634;GO:0005654;GO:0005730;GO:0005739;GO:0005829;GO:0006397;GO:0008219;GO:0016887;GO:0022618;GO:0030154;GO:0034641;GO:0034655;GO:0042254;GO:0043226;GO:0048856	0.591846	0.105288	Helicase C-terminal domain-containing protein	F58E10.3a	2.8e-35	80.9	68	N	ddx-17	RNA helicase [Source:UniProtKB/TrEMBL;Acc:Q9XUW5]	BTMF_0000464301
BTMF_0000612501	1	0	1		1	0	1			161	K11420:78:EHMT: [histone H3]-lysine9 N-trimethyltransferase EHMT [EC:2.1.1.355]	IPR001214:SET domain;IPR046341:SET domain superfamily;	molecular_function:GO:0005515:protein binding;	N	-	0	-	WBGene00239006	Histone-lysine n-methyltransferase suv39h2	-	GO:0005634;GO:0005694;GO:0008168;GO:0008270;GO:0018024	ANK repeat;Chromosome;Methyltransferase;Nucleus;S-adenosyl-L-methionine;Transferase	-	GO:0005634;GO:0005694;GO:0008168;GO:0043167	0.697042	0.346712	SET domain-containing protein	-	-	-	-	-	-	-	BTMF_0000612501
BTMF_0000851001	1	1	1		1	2	3			704	K00685:341:ATE1: arginyl-tRNA---protein transferase [EC:2.3.2.8]	IPR007471:N-end aminoacyl transferase, N-terminal;IPR007472:N-end rule aminoacyl transferase, C-terminal;IPR016181:Acyl-CoA N-acyltransferase;IPR018472:Growth arrest/ DNA-damage-inducible protein-interacting protein 1;IPR030700:N-end rule aminoacyl transferase;IPR043035:Growth arrest and DNA damage-inducible proteins-interacting protein 1 domain superfamily;	molecular_function:GO:0004057:arginyltransferase activity|biological_process:GO:0016598:protein arginylation;cellular_component:GO:0005634:nucleus;	N	-	0	-	Ate1	Arginyl-tRNA--protein transferase 1	2.3.2.8	GO:0007049;GO:0004057;GO:0016740;GO:0016598;GO:0005634	Ubl conjugation pathway;Coiled coil;Acyltransferase;Transferase	-	GO:0005634;GO:0016746;GO:0009056;GO:0007049;GO:0006464	0.964104	0.490558	Arginyl-tRNA--protein transferase 1	K07A1.9a	3.9e-92	38.4	490	Y	ate-1	ATE_N domain-containing protein [Source:UniProtKB/TrEMBL;Acc:Q8I4H5]	BTMF_0000851001
BTMF_0001065401	0	1	1		0	1	1			1436	K10382:551:DST: dystonin	IPR002017:Spectrin repeat;IPR018159:Spectrin/alpha-actinin;IPR043197:Plakin;	molecular_function:GO:0005515:protein binding;biological_process:GO:0045104:intermediate filament cytoskeleton organization;	N	-	0	-	DST	Bm12835	-	GO:0005856;GO:0007010;GO:0008168;GO:0005509;GO:0007050	Coiled coil	-	GO:0007049;GO:0007010;GO:0005856;GO:0043167	0.630756	0.194585	Dystrophin	ZK1151.1l	6.1e-163	26.9	1440	N	vab-10	GAR domain-containing protein [Source:UniProtKB/TrEMBL;Acc:A0A1N7SYQ0]	BTMF_0001065401
BTMF_0001087401	1	1	1		1	2	3			115	-	-	-	N	-	0	-	trpm	BMA-GTL-2	-	GO:0005216;GO:0016021	Ion channel;Ion transport;Transport	-	GO:0022857	-	-	-	-	-	-	-	-	-	-	BTMF_0001087401
BTMF_0001150801	0	1	1		0	2	2			687	K05853:1013:ATP2A: P-type Ca2+ transporter type 2A [EC:7.2.2.10]	IPR001757:P-type ATPase;IPR004014:Cation-transporting P-type ATPase, N-terminal;IPR008250:P-type ATPase, A domain superfamily;IPR018303:P-type ATPase, phosphorylation site;IPR023214:HAD superfamily;IPR023298:P-type ATPase, transmembrane domain superfamily;IPR023299:P-type ATPase, cytoplasmic domain N;IPR036412:HAD-like superfamily;	molecular_function:GO:0000166:nucleotide binding;molecular_function:GO:0005215:transporter activity|molecular_function:GO:0005524:ATP binding|cellular_component:GO:0016020:membrane|molecular_function:GO:0016887:ATP hydrolysis activity;	N	-	5	-	atp2a1	Calcium-transporting ATPase	3.6.3.8	GO:0030104;GO:0043434;GO:0031902;GO:0043234;GO:0032471;GO:0005802;GO:0042803;GO:0010882;GO:0006816;GO:0030322;GO:0090534;GO:0048364;GO:0015410;GO:0005768;GO:0033017;GO:0036335;GO:0048471;GO:1903779;GO:0012505;GO:0009792;GO:0030968;GO:0001614;GO:0005811;GO:0031490;GO:0014801;GO:0005783;GO:0005793;GO:0086039;GO:0086036;GO:0042175;GO:0006996;GO:0009612;GO:0006942;GO:0004931;GO:0045932;GO:0008637;GO:…	Nitration;ATP-binding;Nucleotide-binding;Membrane;Calcium;Transmembrane helix;Hydrolase;Transport;Epilepsy;Disease mutation;Transmembrane;Phosphoprotein;Calcium transport;SH2 domain;Endoplasmic reticulum;Ion transport;Sarcoplasmic reticulum	-	GO:0043226;GO:0005635;GO:0007267;GO:0022857;GO:0003013;GO:0042592;GO:0007005;GO:0009790;GO:0048856;GO:0008219;GO:0005768;GO:0005811;GO:0007009;GO:0016887;GO:0005783;GO:0043167;GO:0005886	1.18075	0.584478	Calcium-transporting ATPase	K11D9.2a	0	84.4	652	Y	sca-1	Calcium-transporting ATPase [Source:UniProtKB/TrEMBL;Acc:Q9XU13]	BTMF_0001150801
BTMF_0001273401	1	0	1		1	0	1			286	K04536:581:GNB1: guanine nucleotide-binding protein G(I)/G(S)/G(T) subunit beta-1	IPR001632:G-protein, beta subunit;IPR001680:WD40 repeat;IPR015943:WD40/YVTN repeat-like-containing domain superfamily;IPR016346:Guanine nucleotide-binding protein, beta subunit;IPR019775:WD40 repeat, conserved site;IPR020472:G-protein beta WD-40 repeat;IPR036322:WD40-repeat-containing domain superfamily;	molecular_function:GO:0005515:protein binding;biological_process:GO:0007165:signal transduction;	N	-	0	-	gnb1	Guanine nucleotide-binding protein subunit beta	2.3.1.48	GO:0000132;GO:0000187;GO:0000750;GO:0000909;GO:0001403;GO:0001750;GO:0001917;GO:0003380;GO:0003924;GO:0004402;GO:0004871;GO:0005246;GO:0005615;GO:0005634;GO:0005765;GO:0005829;GO:0005834;GO:0005875;GO:0005925;GO:0005937;GO:0006457;GO:0007015;GO:0007067;GO:0007165;GO:0007186;GO:0007188;GO:0007190;GO:0007191;GO:0007200;GO:0007204;GO:0007213;GO:0007223;GO:0007265;GO:0008217;GO:0008277;GO:0008283;GO:…	Acetylation;Coiled coil;Mitosis;Phosphoprotein;Repeat;Transducer;WD repeat	-	GO:0000003;GO:0003013;GO:0003924;GO:0004871;GO:0005576;GO:0005615;GO:0005623;GO:0005634;GO:0005764;GO:0005829;GO:0005886;GO:0005929;GO:0006457;GO:0007165;GO:0008283;GO:0009790;GO:0019899;GO:0032196;GO:0040007;GO:0043226;GO:0048856;GO:0048870;GO:0050877	1.58381	0.731871	Guanine nucleotide-binding protein subunit beta-1	F13D12.7a	3.3e-145	90.9	286	Y	gpb-1	Guanine nucleotide-binding protein subunit beta-1 [Source:UniProtKB/Swiss-Prot;Acc:P17343]	BTMF_0001273401
BTMF_0001328001	1	0	1		1	0	1			494	K00873:604:PK, pyk: pyruvate kinase [EC:2.7.1.40]	IPR001697:Pyruvate kinase;IPR011037:Pyruvate kinase-like, insert domain superfamily;IPR015793:Pyruvate kinase, barrel;IPR015806:Pyruvate kinase, insert domain superfamily;IPR015813:Pyruvate/Phosphoenolpyruvate kinase-like domain superfamily;IPR018209:Pyruvate kinase, active site;IPR036918:Pyruvate kinase, C-terminal domain superfamily;IPR040442:Pyruvate kinase-like domain superfamily;	molecular_function:GO:0000287:magnesium ion binding|molecular_function:GO:0004743:pyruvate kinase activity|biological_process:GO:0006096:glycolytic process|molecular_function:GO:0030955:potassium ion binding;molecular_function:GO:0003824:catalytic activity;molecular_function:GO:0004743:pyruvate kinase activity|biological_process:GO:0006096:glycolytic process;	N	-	0	-	pk	Pyruvate kinase	2.7.1.40	GO:0023026;GO:0005739;GO:0010906;GO:0044822;GO:0007584;GO:0008158;GO:0042866;GO:0005929;GO:0006754;GO:0006006;GO:0000287;GO:0031982;GO:0030017;GO:0033198;GO:0010033;GO:0009744;GO:0070062;GO:0004743;GO:0014870;GO:0007525;GO:0043531;GO:0043403;GO:0055120;GO:0001666;GO:0043186;GO:0005921;GO:0010226;GO:0012501;GO:0016301;GO:0051591;GO:0007520;GO:0009629;GO:0001889;GO:0032869;GO:0006096;GO:1903561;GO:…	Ubl conjugation;Pyruvate;Hydroxylation;Phosphoprotein;Disease mutation;Transferase;Potassium;Hereditary hemolytic anemia;Glycolysis;Acetylation;Isopeptide bond;Magnesium;Kinase	Carbohydrate degradation	GO:0040007;GO:0005811;GO:0016301;GO:0043167;GO:0005576;GO:0043226;GO:0008219;GO:0005929;GO:0048856	0.947612	0.482988	Pyruvate kinase	F25H5.3e	1e-237	75.4	459	Y	pyk-1	Pyruvate kinase [Source:UniProtKB/TrEMBL;Acc:Q7JL40]	BTMF_0001328001
BTMF_0001335701	1	0	1		2	0	2			597	K24070:557:PARP1: poly [ADP-ribose] polymerase 1 [EC:2.4.2.30]	IPR004102:Poly(ADP-ribose) polymerase, regulatory domain;IPR008893:WGR domain;IPR012317:Poly(ADP-ribose) polymerase, catalytic domain;IPR012982:PADR1 domain;IPR036616:Poly(ADP-ribose) polymerase, regulatory domain superfamily;IPR036930:WGR domain superfamily;IPR038650:PADR1 domain superfamily;	molecular_function:GO:0003950:NAD+ ADP-ribosyltransferase activity;	N	-	0	-	parp1	PARP	2.4.2.30	GO:0010613;GO:0070911;GO:0036211;GO:0015030;GO:0008069;GO:0007552;GO:0005635;GO:0006295;GO:1903516;GO:0016925;GO:0051457;GO:1903827;GO:0051103;GO:2000679;GO:0051287;GO:0051276;GO:0030576;GO:0000784;GO:0071451;GO:0070212;GO:0006293;GO:0008270;GO:0003950;GO:0097191;GO:0008340;GO:0005730;GO:0009303;GO:0019901;GO:0034599;GO:0040009;GO:0044822;GO:0048812;GO:0005739;GO:0006284;GO:0006294;GO:0007179;GO:…	Acetylation;Isopeptide bond;Zinc;NAD;Glycosyltransferase;ADP-ribosylation;Metal-binding;Ubl conjugation;Transferase;S-nitrosylation;Nucleus;Zinc-finger	-	GO:0042393;GO:0006464;GO:0043167;GO:0019899;GO:0006950;GO:0008134;GO:0006259;GO:0000228;GO:0003677;GO:0005635;GO:0009058;GO:0016874;GO:0016757;GO:0005975;GO:0007005;GO:0005654;GO:0005634;GO:0008219;GO:0005730	0.823496	0.424105	Poly [ADP-ribose] polymerase	Y71F9AL.18a	3.1e-140	41.1	611	Y	parp-1	Poly [ADP-ribose] polymerase 1 [Source:UniProtKB/Swiss-Prot;Acc:Q9N4H4]	BTMF_0001335701
BTMF_0001368601	1	0	1		1	0	1			567	K10414:474:DYNC2H, DNCH2: dynein cytoplasmic 2 heavy chain	IPR013602:Dynein heavy chain, linker;IPR026983:Dynein heavy chain;IPR042222:Dynein heavy chain, domain 2, N-terminal;	biological_process:GO:0007018:microtubule-based movement|molecular_function:GO:0008569:minus-end-directed microtubule motor activity|cellular_component:GO:0030286:dynein complex|molecular_function:GO:0045505:dynein intermediate chain binding|molecular_function:GO:0051959:dynein light intermediate chain binding;	N	-	0	-	DHC2	Cytoplasmic dynein 2 heavy chain 1	-	GO:0019886;GO:0009953;GO:0005794;GO:0060287;GO:0072372;GO:0030512;GO:0045177;GO:0030900;GO:0007018;GO:0060976;GO:0051959;GO:0043053;GO:0045880;GO:0016887;GO:0042384;GO:0007368;GO:0035058;GO:0007507;GO:0005874;GO:0097542;GO:0030182;GO:0035721;GO:0005929;GO:0021522;GO:0008104;GO:0005930;GO:0030326;GO:0005524;GO:0030286;GO:0003777;GO:0060271;GO:0031512;GO:0007635;GO:0061066;GO:0008105;GO:0070062;GO:…	Dynein;Cell projection;Coiled coil;Cilium biogenesis/degradation;Motor protein;Microtubule;Cytoskeleton;Cell membrane;Ciliopathy;Disease mutation;Developmental protein;Cilium	-	GO:0051604;GO:0048856;GO:0009790;GO:0005929;GO:0043226;GO:0030154;GO:0030705;GO:0005576;GO:0005856;GO:0022607;GO:0005794;GO:0043234;GO:0000902;GO:0016887;GO:0048646	0.59057	0.102358	Cytoplasmic dynein 2 heavy chain 1 (Fragment)	F18C12.1	2.7e-196	54.2	555	Y	che-3	Cytoplasmic dynein 2 heavy chain 1 [Source:UniProtKB/Swiss-Prot;Acc:Q19542]	BTMF_0001368601
BTMF_0001376901	0	1	1		0	1	1			643	-	-	-	N	-	0	-	Bm6622	Bm6622	-	-	Coiled coil	-	-	0.813121	0.41903	Centrosomal protein of 162 kDa	-	-	-	-	-	-	-	BTMF_0001376901
BTMF_0001450401	1	0	1		2	0	2			498	K03935:595:NDUFS2: NADH dehydrogenase (ubiquinone) Fe-S protein 2 [EC:7.1.1.2]	IPR001135:NADH-quinone oxidoreductase, subunit D;IPR014029:NADH:ubiquinone oxidoreductase, 49kDa subunit, conserved site;IPR022885:NAD(P)H-quinone oxidoreductase subunit D/H;IPR029014:[NiFe]-hydrogenase, large subunit;	molecular_function:GO:0016651:oxidoreductase activity, acting on NAD(P)H;molecular_function:GO:0016651:oxidoreductase activity, acting on NAD(P)H|molecular_function:GO:0048038:quinone binding|molecular_function:GO:0051287:NAD binding;	N	-	0	-	nad7	NADH dehydrogenase [ubiquinone] iron-sulfur protein 2, mitochondrial	1.6.99.5;1.6.99.3;1.6.-.-;1.6.5.3	GO:0042493;GO:0008137;GO:0031625;GO:0048038;GO:0050136;GO:0008280;GO:0003954;GO:0016651;GO:0046331;GO:0006979;GO:0003682;GO:0005764;GO:0051287;GO:0006120;GO:0051276;GO:0007064;GO:0005747;GO:0048812;GO:0005694;GO:0005654;GO:0005739;GO:0032981	Transit peptide;Respiratory chain;Mitochondrion inner membrane;Electron transport;Disease mutation;Oxidoreductase;4Fe-4S;Mitochondrion;Methylation;NAD;Ubiquinone;Acetylation	-	GO:0016491;GO:0005739;GO:0005654;GO:0005694;GO:0051276;GO:0005764;GO:0007067;GO:0007059;GO:0006950;GO:0019899;GO:0043234	2.67189	0.952191	Complex I-49kD	K09A9.5	1.2e-251	66.6	485	Y	gas-1	Probable NADH dehydrogenase [ubiquinone] iron-sulfur protein 2, mitochondrial [Source:UniProtKB/Swiss-Prot;Acc:Q93873]	BTMF_0001450401
BTMF_0001489701	1	0	1		1	0	1			282	K06115:397:SPTB: spectrin beta	IPR001589:Actinin-type actin-binding domain, conserved site;IPR001715:Calponin homology domain;IPR036872:CH domain superfamily;	molecular_function:GO:0005515:protein binding;	N	-	0	-	kst	Spectrin beta chain	3.1.3.48	GO:0071709;GO:0005730;GO:0008091;GO:0042062;GO:0043001;GO:0021692;GO:0007182;GO:0030506;GO:0006888;GO:0007399;GO:0010171;GO:0002064;GO:0016324;GO:0005912;GO:0030534;GO:0005328;GO:0008021;GO:0000281;GO:0044822;GO:0002119;GO:0007411;GO:0070062;GO:0005088;GO:0010172;GO:0032437;GO:0010797;GO:0072661;GO:0045169;GO:0040018;GO:0007274;GO:0030707;GO:0005516;GO:0000165;GO:0035150;GO:0045170;GO:0016199;GO:…	Spinocerebellar ataxia;Symport;EGF-like domain;Disease mutation;Actin capping;Actin-binding;Calmodulin-binding;Golgi apparatus;Repeat;Neurodegeneration;Cytoskeleton;Acetylation;Coiled coil;SH3 domain	-	GO:0005623;GO:0048856;GO:0061024;GO:0005730;GO:0030154;GO:0008092;GO:0043226;GO:0006605;GO:0016192;GO:0005856;GO:0005615;GO:0034330;GO:0022607;GO:0051301;GO:0007049;GO:0000003;GO:0006913;GO:0007034;GO:0005811;GO:0040011;GO:0040007;GO:0005198;GO:0008289;GO:0005737;GO:0007009	0.639786	0.21531	Calponin-homology (CH) domain-containing protein	R31.1a	3.3e-136	77.3	269	N	sma-1	SMAll [Source:UniProtKB/TrEMBL;Acc:A0A486WUT8]	BTMF_0001489701
BTMF_0001663201	1	0	1		4	0	4			227	K06269:438:PPP1C: serine/threonine-protein phosphatase PP1 catalytic subunit [EC:3.1.3.16]	IPR004843:Calcineurin-like phosphoesterase domain, ApaH type;IPR006186:Serine/threonine-specific protein phosphatase/bis(5-nucleosyl)-tetraphosphatase;IPR029052:Metallo-dependent phosphatase-like;IPR031675:Serine-threonine protein phosphatase, N-terminal;	molecular_function:GO:0016787:hydrolase activity;	N	-	0	-	bimG	Serine/threonine-protein phosphatase	3.1.3.16;3.1.3.41;3.1.3.53	GO:0005935;GO:2001241;GO:0007346;GO:0030437;GO:0016576;GO:0007476;GO:0040011;GO:0046329;GO:0032153;GO:0030139;GO:0007611;GO:1902340;GO:0070940;GO:0060828;GO:0005979;GO:0050115;GO:0000086;GO:0004722;GO:0007084;GO:0007094;GO:0000077;GO:0007126;GO:0043234;GO:0032154;GO:0016568;GO:0051211;GO:0035307;GO:0005925;GO:0006364;GO:0006109;GO:0046579;GO:0004721;GO:0005829;GO:0001889;GO:0000790;GO:0090263;GO:…	Nucleus;Protein phosphatase;Kinetochore;Phosphoprotein;Cell cycle;Glycogen metabolism;Chromatin regulator;Biological rhythms;Hydrolase;Metal-binding;Chromosome;Manganese;Carbohydrate metabolism;Cell division;Centromere;Mitosis;Meiosis;Isopeptide bond;Acetylation	-	GO:0007049;GO:0019899;GO:0051301;GO:0005829;GO:0005815;GO:0000228;GO:0043167;GO:0048646;GO:0006464;GO:0043234;GO:0000902;GO:0042254;GO:0000003;GO:0006913;GO:0005730;GO:0016791;GO:0005694;GO:0048856;GO:0007267;GO:0042592;GO:0005654;GO:0005623;GO:0016023;GO:0007067;GO:0006091;GO:0007059;GO:0051276;GO:0030154	1.03021	0.520306	Serine/threonine-protein phosphatase	F56C9.1	2.9e-159	97.7	213	N	gsp-2	Serine/threonine-protein phosphatase PP1-beta [Source:UniProtKB/Swiss-Prot;Acc:P48727]	BTMF_0001663201
