# Supplementary material for: Identification of biomarker candidates for filarial parasite infections by analysis of extracellular vesicles
Source: Front Parasitol. 2023 Oct 23;2:1281092. doi: 10.3389/fpara.2023.1281092 (PMC11732158; doi:10.3389/fpara.2023.1281092)
Supplement: Supplementary file 1 [file DataSheet_1.zip › Supplementary Table 7.XLSX]

## Sheet: Peptide Quantitative Report for
Weil_125_126_127 timsTOF Loa Loa 010623, Peptide Quantitative Report created on 01/06/2023
Experiment: Weil_125_126_127 timsTOF Loa Loa 010623
	Peak List Generator: unknown
		Version: unknown
		Charge States Calculated: unknown
		Deisotoped: unknown
		Textual Annotation: unknown
	Database Set: 1 Database
		Database Name: the loa_loa_PRJNA246086_20200810 database
			Version: unknown
			Taxonomy: All Entries
			Number of Proteins: 12473
		Does database contain common contaminants?: unknown
	Search Engine Set: 1 Search Engine
		Search Engine: Mascot
			Version: 2.5.1
			Samples: All Samples
			Fragment Tolerance: 0.050 Da (Monoisotopic)
			Parent Tolerance: 25 PPM (Monoisotopic)
			Fixed Modifications: +57 on C (Carbamidomethyl)
			Variable Modifications: -17 on Peptide N-Terminal (Gln->pyro-Glu), +1 on NQ (Deamidated), +16 on M (Oxidation)
			Database: the loa_loa_PRJNA246086_20200810 database (unknown version, 12473 entries)
			Digestion Enzyme: Trypsin
			Max Missed Cleavages: 4
			Probability Model:
				Weil_125_4926_2181_08_Slot1-17_1_737_5.3.556 (F019406): Peptide Prophet with Delta Mass Correction [+1,+2,+3,+4,+5 and above]
				Weil_125_4926_2181_09_Slot1-18_1_738_5.3.556 (F019408): Peptide Prophet with Delta Mass Correction [+1,+2,+3,+4,+5 and above]
				Weil_126_4961_2181_03_Slot2-6_1_1221_5.3.556 (F019731): Peptide Prophet with Delta Mass Correction [+1,+2,+3,+4,+5 and above]
				Weil_126_4961_2181_08_Slot2-1_1_1216_5.3.556 (F019735): Peptide Prophet with Delta Mass Correction [+1,+2,+3,+4,+5 and above]
				Weil_126_4961_2181_09_Slot2-2_1_1217_5.3.556 (F019739): Peptide Prophet with Delta Mass Correction [+1,+2,+3,+4,+5 and above]
				Weil_126_4961_2181_10_Slot2-3_1_1218_5.3.556 (F019741): Peptide Prophet with Delta Mass Correction [+1,+2,+3,+4,+5 and above]
				Weil_127_4977_2181_01_Slot2-20_1_1548_5.3.556 (F019941): Peptide Prophet with Delta Mass Correction [+1,+2,+3,+4,+5 and above]
				Weil_127_4977_2181_02_Slot2-21_1_1549_5.3.556 (F019946): Peptide Prophet with Delta Mass Correction [+1,+2,+3,+4,+5 and above]
				Weil_127_4977_2181_03_Slot2-22_1_1550_5.3.556 (F019954): Peptide Prophet with Delta Mass Correction [+1,+2,+3,+4,+5 and above]
				Weil_127_4977_2181_04_Slot2-23_1_1551_5.3.556 (F019956): Peptide Prophet with Delta Mass Correction [+1,+2,+3,+4,+5 and above]
				Weil_127_4977_2181_05_Slot2-24_1_1552_5.3.556 (F019960): Peptide Prophet with Delta Mass Correction [+1,+2,+3,+4,+5 and above]
				Weil_127_4977_2181_06_Slot2-25_1_1553_5.3.556 (F019962): Peptide Prophet with Delta Mass Correction [+1,+2,+3,+4,+5 and above]
				Weil_127_4977_2181_07_Slot2-26_1_1554_5.3.556 (F019963): Peptide Prophet with Delta Mass Correction [+1,+2,+3,+4,+5 and above]
	Scaffold: Version: Scaffold_5.1.2
		Modification Metadata Set: 0 modifications
			Source: None
			Comment:
		Protein Grouping Strategy: Experiment-wide grouping with binary peptide-protein weights
		Peptide Thresholds: 84.0% minimum
		Protein Thresholds: 98.0% minimum and 2 peptides minimum
		Peptide FDR: 0.5% (Decoy)
		Protein FDR: 1.6% (Decoy)
		GO Annotation Source(s):
		Pathway Annotation Source(s):
		Alternate ID Source(s):
		Total Spectrum Count														Weighted Spectrum Count														Total Precursor Intensity														Total TIC
		Loa Loa + EV 1	Loa Loa + EV 2	L loa positive sera vesicles 457	BJC normal sera 1	BJC normal sera 2	BJC normal sera 3	L loa sera EV 414	L loa sera EV 428	L loa sera EV 435	L loa sera EV 469	L loa sera EV 477	L loa sera EV 483	L loa sera EV 496		Loa Loa + EV 1	Loa Loa + EV 2	L loa positive sera vesicles 457	BJC normal sera 1	BJC normal sera 2	BJC normal sera 3	L loa sera EV 414	L loa sera EV 428	L loa sera EV 435	L loa sera EV 469	L loa sera EV 477	L loa sera EV 483	L loa sera EV 496		Loa Loa + EV 1	Loa Loa + EV 2	L loa positive sera vesicles 457	BJC normal sera 1	BJC normal sera 2	BJC normal sera 3	L loa sera EV 414	L loa sera EV 428	L loa sera EV 435	L loa sera EV 469	L loa sera EV 477	L loa sera EV 483	L loa sera EV 496		Loa Loa + EV 1	Loa Loa + EV 2	L loa positive sera vesicles 457	BJC normal sera 1	BJC normal sera 2	BJC normal sera 3
Protein	Peptide	Weil_125_4926_2181_08_Slot1-17_1_737_5.3.556 (F019406)	Weil_125_4926_2181_09_Slot1-18_1_738_5.3.556 (F019408)	Weil_126_4961_2181_03_Slot2-6_1_1221_5.3.556 (F019731)	Weil_126_4961_2181_08_Slot2-1_1_1216_5.3.556 (F019735)	Weil_126_4961_2181_09_Slot2-2_1_1217_5.3.556 (F019739)	Weil_126_4961_2181_10_Slot2-3_1_1218_5.3.556 (F019741)	Weil_127_4977_2181_01_Slot2-20_1_1548_5.3.556 (F019941)	Weil_127_4977_2181_02_Slot2-21_1_1549_5.3.556 (F019946)	Weil_127_4977_2181_03_Slot2-22_1_1550_5.3.556 (F019954)	Weil_127_4977_2181_04_Slot2-23_1_1551_5.3.556 (F019956)	Weil_127_4977_2181_05_Slot2-24_1_1552_5.3.556 (F019960)	Weil_127_4977_2181_06_Slot2-25_1_1553_5.3.556 (F019962)	Weil_127_4977_2181_07_Slot2-26_1_1554_5.3.556 (F019963)		Weil_125_4926_2181_08_Slot1-17_1_737_5.3.556 (F019406)	Weil_125_4926_2181_09_Slot1-18_1_738_5.3.556 (F019408)	Weil_126_4961_2181_03_Slot2-6_1_1221_5.3.556 (F019731)	Weil_126_4961_2181_08_Slot2-1_1_1216_5.3.556 (F019735)	Weil_126_4961_2181_09_Slot2-2_1_1217_5.3.556 (F019739)	Weil_126_4961_2181_10_Slot2-3_1_1218_5.3.556 (F019741)	Weil_127_4977_2181_01_Slot2-20_1_1548_5.3.556 (F019941)	Weil_127_4977_2181_02_Slot2-21_1_1549_5.3.556 (F019946)	Weil_127_4977_2181_03_Slot2-22_1_1550_5.3.556 (F019954)	Weil_127_4977_2181_04_Slot2-23_1_1551_5.3.556 (F019956)	Weil_127_4977_2181_05_Slot2-24_1_1552_5.3.556 (F019960)	Weil_127_4977_2181_06_Slot2-25_1_1553_5.3.556 (F019962)	Weil_127_4977_2181_07_Slot2-26_1_1554_5.3.556 (F019963)		Weil_125_4926_2181_08_Slot1-17_1_737_5.3.556 (F019406)	Weil_125_4926_2181_09_Slot1-18_1_738_5.3.556 (F019408)	Weil_126_4961_2181_03_Slot2-6_1_1221_5.3.556 (F019731)	Weil_126_4961_2181_08_Slot2-1_1_1216_5.3.556 (F019735)	Weil_126_4961_2181_09_Slot2-2_1_1217_5.3.556 (F019739)	Weil_126_4961_2181_10_Slot2-3_1_1218_5.3.556 (F019741)	Weil_127_4977_2181_01_Slot2-20_1_1548_5.3.556 (F019941)	Weil_127_4977_2181_02_Slot2-21_1_1549_5.3.556 (F019946)	Weil_127_4977_2181_03_Slot2-22_1_1550_5.3.556 (F019954)	Weil_127_4977_2181_04_Slot2-23_1_1551_5.3.556 (F019956)	Weil_127_4977_2181_05_Slot2-24_1_1552_5.3.556 (F019960)	Weil_127_4977_2181_06_Slot2-25_1_1553_5.3.556 (F019962)	Weil_127_4977_2181_07_Slot2-26_1_1554_5.3.556 (F019963)		Weil_125_4926_2181_08_Slot1-17_1_737_5.3.556 (F019406)	Weil_125_4926_2181_09_Slot1-18_1_738_5.3.556 (F019408)	Weil_126_4961_2181_03_Slot2-6_1_1221_5.3.556 (F019731)	Weil_126_4961_2181_08_Slot2-1_1_1216_5.3.556 (F019735)	Weil_126_4961_2181_09_Slot2-2_1_1217_5.3.556 (F019739)	Weil_126_4961_2181_10_Slot2-3_1_1218_5.3.556 (F019741)
transcript=EN70_10144 gene=EN70_10144	AVSLGVEER									1
transcript=EN70_10144 gene=EN70_10144	PSPAQWLPLESNPEVITNFMHK									1
transcript=EN70_10144 gene=EN70_10144	PSPAQWLPLESNPEVITNFMHK							1
transcript=EN70_10144 gene=EN70_10144	SDSLAENSTLAEAHYDCAR							1
transcript=EN70_10144 gene=EN70_10144	AVSLGVEER		1																																										67975
transcript=EN70_10144 gene=EN70_10144	ICGLTSDATFLK		1																																										75334
transcript=EN70_10144 gene=EN70_10144	SDSLAENSTLAEAHYDCAR		1																																										66531
transcript=EN70_10144 gene=EN70_10144	ISNACGTFALIHSLANNQNK										1
transcript=EN70_10144 gene=EN70_10144	PSPAQWLPLESNPEVITNFMHK										1
transcript=EN70_10144 gene=EN70_10144	SDSLAENSTLAEAHYDCAR										1
transcript=EN70_10598 gene=EN70_10598	EEYCGLVDNPELSR		2																																										188091
transcript=EN70_10598 gene=EN70_10598	LTADGNVSQNMVASK		1																																										65151
transcript=EN70_10598 gene=EN70_10598	EEYCGLVDNPELSR								2
transcript=EN70_10598 gene=EN70_10598	LTADGNVSQNMVASK								3
transcript=EN70_10598 gene=EN70_10598	YGVLDQYEEYLEEEMR								2
transcript=EN70_10598 gene=EN70_10598	EEYCGLVDNPELSR											2
transcript=EN70_10598 gene=EN70_10598	LTADGNVSQNMVASK											2
transcript=EN70_10598 gene=EN70_10598	YGVLDQYEEYLEEEMR											1
transcript=EN70_10598 gene=EN70_10598	EEYCGLVDNPELSR										3
transcript=EN70_10598 gene=EN70_10598	LTADGNVSQNMVASK										3
transcript=EN70_10598 gene=EN70_10598	YGVLDQYEEYLEEEMR										5
transcript=EN70_10598 gene=EN70_10598	EEYCGLVDNPELSR												4
transcript=EN70_10598 gene=EN70_10598	LTADGNVSQNMVASK												3
transcript=EN70_10598 gene=EN70_10598	YGVLDQYEEYLEEEMR												3
transcript=EN70_10598 gene=EN70_10598	EEYCGLVDNPELSR							1
transcript=EN70_10598 gene=EN70_10598	EVALGIIK							2
transcript=EN70_10598 gene=EN70_10598	LTADGNVSQNMVASK							2
transcript=EN70_10598 gene=EN70_10598	YGVLDQYEEYLEEEMR							3
transcript=EN70_10600 gene=EN70_10600	EEYCGLVGNPQLSK									1
transcript=EN70_10600 gene=EN70_10600	IDQIMDELDETK									1
transcript=EN70_10600 gene=EN70_10600	ETVLGLMK								2
transcript=EN70_10600 gene=EN70_10600	IDQIMDELDETK								4
transcript=EN70_10600 gene=EN70_10600	YGVLDQYEK								1
transcript=EN70_10600 gene=EN70_10600	YLEEEIHCGNR								1
transcript=EN70_10600 gene=EN70_10600	ETVLGLMK	1																																										46687
transcript=EN70_10600 gene=EN70_10600	IDQIMDELDETK	1																																										65556
transcript=EN70_10600 gene=EN70_10600	YGVLDQYEK	1																																										69942
transcript=EN70_10600 gene=EN70_10600	YLEEEIHCGNR	3																																										124270
transcript=EN70_10600 gene=EN70_10600	EEYCGLVGNPQLSK							2				2
transcript=EN70_10600 gene=EN70_10600	ETVLGLMK											1
transcript=EN70_10600 gene=EN70_10600	IDQIMDELDETK							4				2
transcript=EN70_10600 gene=EN70_10600	YGVLDQYEK											1
transcript=EN70_10600 gene=EN70_10600	YLEEEIHCGNR							1				2
transcript=EN70_10600 gene=EN70_10600	DHHINIIK										1
transcript=EN70_10600 gene=EN70_10600	DSSQNTLSDR		2	1							1		1																																54963	25446
transcript=EN70_10600 gene=EN70_10600	EEYCGLVGNPQLSK		2	2							4		1	1																															307070	339230
transcript=EN70_10600 gene=EN70_10600	ETVLGLMK		2								1			2																															158050
transcript=EN70_10600 gene=EN70_10600	FGLDCEGWAEDDYPPFIPDSEEAR		1																																										51517
transcript=EN70_10600 gene=EN70_10600	IDQIMDELDETK		3	4							3		2	2																															357192	431436
transcript=EN70_10600 gene=EN70_10600	MEVTVMK		1																																										54305
transcript=EN70_10600 gene=EN70_10600	QLSDMVR										1
transcript=EN70_10600 gene=EN70_10600	YGVLDQYEK		1	2									1	1																															166641	213493
transcript=EN70_10600 gene=EN70_10600	YLEEEIHCGNR		5	4							4		2	2																															551665	623435
transcript=EN70_10839 gene=EN70_10839	ATADPAPGSVILLENLR								1
transcript=EN70_10839 gene=EN70_10839	HGDVYVNDAFGTAHR								1
transcript=EN70_10839 gene=EN70_10839	IHLPIDFVIADDFK								3
transcript=EN70_10839 gene=EN70_10839	IVHELMDK								1
transcript=EN70_10893 gene=EN70_10893	ISGLIYEETR		1																																										125558
transcript=EN70_10893 gene=EN70_10893	TVTAMDVVYALK		1																																										29186
transcript=EN70_10893 gene=EN70_10893	ISGLIYEETR								1
transcript=EN70_10893 gene=EN70_10893	TVTAMDVVYALK								1
transcript=EN70_10893 gene=EN70_10893	VFLENVIR								2
transcript=EN70_10893 gene=EN70_10893	ISGLIYEETR										1
transcript=EN70_10893 gene=EN70_10893	TVTAMDVVYALK										1
transcript=EN70_10893 gene=EN70_10893	VFLENVIR										1
transcript=EN70_10893 gene=EN70_10893	TVTAMDVVYALK	3																																										106700
transcript=EN70_10893 gene=EN70_10893	VFLENVIR	1																																										68967
transcript=EN70_10893 gene=EN70_10893	ISGLIYEETR													2
transcript=EN70_10893 gene=EN70_10893	TVTAMDVVYALK													6
transcript=EN70_10893 gene=EN70_10893	VFLENVIR													3
transcript=EN70_10893 gene=EN70_10893	ISGLIYEETR									3
transcript=EN70_10893 gene=EN70_10893	TVTAMDVVYALK									6
transcript=EN70_10893 gene=EN70_10893	VFLENVIR									3
transcript=EN70_10893 gene=EN70_10893	ISGLIYEETR							4
transcript=EN70_10893 gene=EN70_10893	TVTAMDVVYALK							6
transcript=EN70_10893 gene=EN70_10893	VFLENVIR							1
transcript=EN70_10893 gene=EN70_10893	ISGLIYEETR			2																																										171162
transcript=EN70_10893 gene=EN70_10893	TVTAMDVVYALK			5																																										171839
transcript=EN70_10893 gene=EN70_10893	VFLENVIR			2																																										263504
transcript=EN70_10893 gene=EN70_10893	ISGLIYEETR				5																																										588371
transcript=EN70_10893 gene=EN70_10893	TVTAMDVVYALK				5																																										203771
transcript=EN70_10893 gene=EN70_10893	VFLENVIR				2																																										164618
transcript=EN70_10893 gene=EN70_10893	ISGLIYEETR												3
transcript=EN70_10893 gene=EN70_10893	TVTAMDVVYALK												5
transcript=EN70_10893 gene=EN70_10893	VFLENVIR												1
transcript=EN70_10893 gene=EN70_10893	ISGLIYEETR					5																																										1112830
transcript=EN70_10893 gene=EN70_10893	TVTAMDVVYALK					9																																										503110
transcript=EN70_10893 gene=EN70_10893	VFLENVIR					4																																										1266470
transcript=EN70_10893 gene=EN70_10893	ISGLIYEETR											2
transcript=EN70_10893 gene=EN70_10893	TVTAMDVVYALK											4
transcript=EN70_10893 gene=EN70_10893	VFLENVIR											3
transcript=EN70_10893 gene=EN70_10893	ISGLIYEETR						2																																										309095
transcript=EN70_10893 gene=EN70_10893	TVTAMDVVYALK						7																																										471189
transcript=EN70_10893 gene=EN70_10893	VFLENVIR						2																																										177557
transcript=EN70_10934 gene=EN70_10934	IGGIGTVPVGR									1
transcript=EN70_10934 gene=EN70_10934	LPLQDVYK									2
transcript=EN70_10934 gene=EN70_10934	IGGIGTVPVGR					1																																										111130
transcript=EN70_10934 gene=EN70_10934	LPLQDVYK					1																																										40531
transcript=EN70_10934 gene=EN70_10934	STTTGHLIYK					1																																										49371
transcript=EN70_10934 gene=EN70_10934	IGGIGTVPVGR											2
transcript=EN70_10934 gene=EN70_10934	LPLQDVYK											1
transcript=EN70_10934 gene=EN70_10934	QTVAVGVIK											1
transcript=EN70_10934 gene=EN70_10934	IGGIGTVPVGR							2
transcript=EN70_10934 gene=EN70_10934	YYVTIIDAPGHR							3
transcript=EN70_10934 gene=EN70_10934	IGGIGTVPVGR				1																																										101078
transcript=EN70_10934 gene=EN70_10934	LPLQDVYK				1																																										49032
transcript=EN70_10934 gene=EN70_10934	YYVTIIDAPGHR				3																																										143273
transcript=EN70_10934 gene=EN70_10934	LPLQDVYK						2																																										61020
transcript=EN70_10934 gene=EN70_10934	STTTGHLIYK						1																																										87015
transcript=EN70_10934 gene=EN70_10934	YYVTIIDAPGHR						2																																										82260
transcript=EN70_12145 gene=EN70_12145	ILYGGSVTAENAADLAK									1
transcript=EN70_12145 gene=EN70_12145	VSADVAANTR									2
transcript=EN70_12145 gene=EN70_12145	ILYGGSVTAENAADLAK								1
transcript=EN70_12145 gene=EN70_12145	TASPEQAQEVHGWIR								1
transcript=EN70_12145 gene=EN70_12145	VSADVAANTR								1
transcript=EN70_12145 gene=EN70_12145	ILYGGSVTAENAADLAK													1
transcript=EN70_12145 gene=EN70_12145	SGIEVSAQNCYK													1
transcript=EN70_12145 gene=EN70_12145	TASPEQAQEVHGWIR													1
transcript=EN70_12145 gene=EN70_12145	VSADVAANTR													1
transcript=EN70_12145 gene=EN70_12145	FLNDGAVVPNVDVVVAPPAPYLSYVK							1
transcript=EN70_12145 gene=EN70_12145	ILYGGSVTAENAADLAK							3
transcript=EN70_12145 gene=EN70_12145	SGIEVSAQNCYK							1
transcript=EN70_12145 gene=EN70_12145	TASPEQAQEVHGWIR							1
transcript=EN70_12145 gene=EN70_12145	VSADVAANTR							2
transcript=EN70_12145 gene=EN70_12145	ILYGGSVTAENAADLAK										1	1	1
transcript=EN70_12145 gene=EN70_12145	KPDIDGFLVGGASLKPDFIK										1
transcript=EN70_12145 gene=EN70_12145	SGIEVSAQNCYK											2	1
transcript=EN70_12145 gene=EN70_12145	TASPEQAQEVHGWIR										1	1	2
transcript=EN70_12145 gene=EN70_12145	VSADVAANTR										2	1	1
transcript=EN70_122 gene=EN70_122	AVANQTSATFLR						1																																										48600
transcript=EN70_122 gene=EN70_122	TMLELLNQLDGFDSR						1																																										105565
transcript=EN70_12277 gene=EN70_12277	LVLEEAER					1																																										36670
transcript=EN70_12277 gene=EN70_12277	MLVELSK					1																																										31078
transcript=EN70_12277 gene=EN70_12277	SIHDALCVIR					1																																										89277
transcript=EN70_12277 gene=EN70_12277	LVLEEAER						1																																										40936
transcript=EN70_12277 gene=EN70_12277	SIHDALCVIR						4																																										331301
transcript=EN70_12295 gene=EN70_12295	DVNAAIATIK											1
transcript=EN70_12295 gene=EN70_12295	FDGALNVDLTEFQTNLVPYPR											4
transcript=EN70_12295 gene=EN70_12295	LSVDYGK											1
transcript=EN70_12295 gene=EN70_12295	SIQFVDWCPTGFK											4
transcript=EN70_12295 gene=EN70_12295	DVNAAIATIK					1																																										69943
transcript=EN70_12295 gene=EN70_12295	FDGALNVDLTEFQTNLVPYPR					1																																										67555
transcript=EN70_12295 gene=EN70_12295	SIQFVDWCPTGFK					2																																										336838
transcript=EN70_12295 gene=EN70_12295	VGINYQPPTVVPGGDLAK					1																																										170171
transcript=EN70_12295 gene=EN70_12295	DVNAAIATIK				1																																										59710
transcript=EN70_12295 gene=EN70_12295	FDGALNVDLTEFQTNLVPYPR				1																																										39914
transcript=EN70_12295 gene=EN70_12295	SIQFVDWCPTGFK				2																																										312921
transcript=EN70_12353 gene=EN70_12353	ISEQFTAMFR			1																																										24254
transcript=EN70_12353 gene=EN70_12353	NMMAACDPR			1																																										30660
transcript=EN70_12353 gene=EN70_12353	FPGQLNADLR							2
transcript=EN70_12353 gene=EN70_12353	ISEQFTAMFR							1
transcript=EN70_12353 gene=EN70_12353	NSSYFVEWIPNNVK							1
transcript=EN70_12353 gene=EN70_12353	FPGQLNADLR													4
transcript=EN70_12353 gene=EN70_12353	ISEQFTAMFR													1
transcript=EN70_12353 gene=EN70_12353	LAVNMVPFPR													2
transcript=EN70_12353 gene=EN70_12353	FPGQLNADLR									2
transcript=EN70_12353 gene=EN70_12353	LAVNMVPFPR									1
transcript=EN70_12353 gene=EN70_12353	MSATFIGNSTAIQELFK									1
transcript=EN70_12353 gene=EN70_12353	NSSYFVEWIPNNVK									1
transcript=EN70_12353 gene=EN70_12353	FPGQLNADLR				3	5	4					3																																			126446	274482	333271
transcript=EN70_12353 gene=EN70_12353	IREEYPDR				1	1	2					1																																			34805	65764	273109
transcript=EN70_12353 gene=EN70_12353	ISEQFTAMFR				3	3	2																																								145947	181228	75776
transcript=EN70_12353 gene=EN70_12353	LAVNMVPFPR					1	1					1																																				87787	73234
transcript=EN70_12353 gene=EN70_12353	LFRPDNFVFGQSGAGNNWAK						1																																										55478
transcript=EN70_12353 gene=EN70_12353	MSATFIGNSTAIQELFK				1	1	2					1																																			134167	43525	136811
transcript=EN70_12353 gene=EN70_12353	NMMAACDPR					3	2					2																																				62377	156508
transcript=EN70_12353 gene=EN70_12353	NSSYFVEWIPNNVK				3	2	4																																								449043	558052	903504
transcript=EN70_12353 gene=EN70_12353	TAVCDIPPR					4	6																																									98168	189888
transcript=EN70_1619 gene=EN70_1619	EDQSILCTGESGAGK											2
transcript=EN70_1619 gene=EN70_1619	NEFAIQK											5
transcript=EN70_1619 gene=EN70_1619	CIIPNHEK						1																																										18223
transcript=EN70_1619 gene=EN70_1619	EDQSILCTGESGAGK						1																																										57285
transcript=EN70_1690 gene=EN70_1690	ELEVQHPAAK						1																																										44269
transcript=EN70_1690 gene=EN70_1690	MVINHIEK						1																																										60705
transcript=EN70_1701 gene=EN70_1701	GAAGALLVYDITR						1																																										20893
transcript=EN70_1701 gene=EN70_1701	LQIWDTAGQESFR						2																																										94168
transcript=EN70_1701 gene=EN70_1701	IQEGVFDINNEANGIK					1																																										64465
transcript=EN70_1701 gene=EN70_1701	LQIWDTAGQESFR					1																																										39578
transcript=EN70_1701 gene=EN70_1701	SCLLLQFTDK					1																																										27702
transcript=EN70_174 gene=EN70_174	DGLAFNALIHK					1																																										21199
transcript=EN70_174 gene=EN70_174	MQILLDR					1																																										27794
transcript=EN70_2016 gene=EN70_2016	FDGALNVDLTEFQTNLVPYPR			1																																										62519
transcript=EN70_2016 gene=EN70_2016	IHFPLATYAPVISAEK			1																																										48387
transcript=EN70_2016 gene=EN70_2016	LSVDYGK			1																																										4691
transcript=EN70_2016 gene=EN70_2016	FDGALNVDLTEFQTNLVPYPR					1																																										67555
transcript=EN70_2016 gene=EN70_2016	IHFPLATYAPVISAEK					8																																										374244
transcript=EN70_2016 gene=EN70_2016	TIQFVDWCPTGFK					1																																										114931
transcript=EN70_2016 gene=EN70_2016	VGINYQPPTVVPGGDLAK					1																																										170171
transcript=EN70_2016 gene=EN70_2016	FDGALNVDLTEFQTNLVPYPR				1																																										39914
transcript=EN70_2016 gene=EN70_2016	IHFPLATYAPVISAEK				2																																										70939
transcript=EN70_2016 gene=EN70_2016	TIQFVDWCPTGFK				2																																										197175
transcript=EN70_2016 gene=EN70_2016	EDAANNYAR						1																																										34311
transcript=EN70_2016 gene=EN70_2016	FDGALNVDLTEFQTNLVPYPR						5																																										388987
transcript=EN70_2016 gene=EN70_2016	IHFPLATYAPVISAEK						10																																										757638
transcript=EN70_2016 gene=EN70_2016	TIQFVDWCPTGFK						3																																										396850
transcript=EN70_2016 gene=EN70_2016	VGINYQPPTVVPGGDLAK						3																																										746788
transcript=EN70_2269 gene=EN70_2269	SLDLFGCELATSDDYRK											1
transcript=EN70_2269 gene=EN70_2269	SLETLSMINVGLTSLK											2
transcript=EN70_2269 gene=EN70_2269	ISGNLDQLLCCPHIEYLNLAGNK									1
transcript=EN70_2269 gene=EN70_2269	SLETLSMINVGLTSLK									1
transcript=EN70_2269 gene=EN70_2269	ATAVSGLTEDFK		1	1				2					1	1																															81270	45055
transcript=EN70_2269 gene=EN70_2269	DPSEVTELNLDNCR		1	1																																									24862	126723
transcript=EN70_2269 gene=EN70_2269	GLPPLPSLQR		1										1																																56908
transcript=EN70_2269 gene=EN70_2269	GRDPSEVTELNLDNCR			3				2			2		3	2																																146613
transcript=EN70_2269 gene=EN70_2269	ISGNLDQLLCCPHIEYLNLAGNK			1				1					2	3																																50889
transcript=EN70_2269 gene=EN70_2269	ISTLEVLEPLK		2										1	1																															171850
transcript=EN70_2269 gene=EN70_2269	LDLSENR		2	1									1																																99685	84917
transcript=EN70_2269 gene=EN70_2269	NVFETLPNLK		2					1																																					162632
transcript=EN70_2269 gene=EN70_2269	SLDLFGCELATSDDYR		1	2							2		1	1																															89021	138284
transcript=EN70_2269 gene=EN70_2269	SLDLFGCELATSDDYRK		3	2				1			1		3	2																															106381	164499
transcript=EN70_2269 gene=EN70_2269	SLETLSMINVGLTSLK		2	1				1			1		6	2																															93791	46236
transcript=EN70_2389 gene=EN70_2389	HTVDDGLDLR							1
transcript=EN70_2389 gene=EN70_2389	NVVAECLGK							1
transcript=EN70_2389 gene=EN70_2389	HTVDDGLDLR											1
transcript=EN70_2389 gene=EN70_2389	NGEVQNLAVK											1
transcript=EN70_2389 gene=EN70_2389	NVVAECLGK											2
transcript=EN70_2389 gene=EN70_2389	EVEMGPFK					1																																										43002
transcript=EN70_2389 gene=EN70_2389	HTVDDGLDLR					1																																										76937
transcript=EN70_2389 gene=EN70_2389	NGEVQNLAVK					1																																										57033
transcript=EN70_2389 gene=EN70_2389	HTVDDGLDLR				2																																										139083
transcript=EN70_2389 gene=EN70_2389	NGEVQNLAVK				4																																										135655
transcript=EN70_2389 gene=EN70_2389	HTVDDGLDLR						2																																										128103
transcript=EN70_2389 gene=EN70_2389	LLEDKNGEVQNLAVK						2																																										92931
transcript=EN70_2389 gene=EN70_2389	NGEVQNLAVK						2																																										93119
transcript=EN70_24 gene=EN70_24	RAFVHWYVGEGMEEGEFSEAREDMAALEK		1																																										45618
transcript=EN70_24 gene=EN70_24	VGINYQPPTVVPGGDLAK		1																																										49495
transcript=EN70_24 gene=EN70_24	AVCMLSNTTAIAEAWAR			1																																										44693
transcript=EN70_24 gene=EN70_24	FDGALNVDLTEFQTNLVPYPR			1																																										62519
transcript=EN70_24 gene=EN70_24	AVCMLSNTTAIAEAWAR							1
transcript=EN70_24 gene=EN70_24	FDGALNVDLTEFQTNLVPYPR							1
transcript=EN70_24 gene=EN70_24	AVCMLSNTTAIAEAWAR													1
transcript=EN70_24 gene=EN70_24	FDGALNVDLTEFQTNLVPYPR													2
transcript=EN70_24 gene=EN70_24	VGINYQPPTVVPGGDLAK													1
transcript=EN70_24 gene=EN70_24	AVCMLSNTTAIAEAWAR				4																																										274120
transcript=EN70_24 gene=EN70_24	EDMAALEK				1																																										28909
transcript=EN70_24 gene=EN70_24	FDGALNVDLTEFQTNLVPYPR				1																																										39914
transcript=EN70_24 gene=EN70_24	AVCMLSNTTAIAEAWAR					4	5																																									334920	565903
transcript=EN70_24 gene=EN70_24	EDAANNYAR						1																																										34311
transcript=EN70_24 gene=EN70_24	EDMAALEK					1	2																																									46245	153080
transcript=EN70_24 gene=EN70_24	FDGALNVDLTEFQTNLVPYPR					1	5																																									67555	388987
transcript=EN70_24 gene=EN70_24	VGINYQPPTVVPGGDLAK					1	3																																									170171	746788
transcript=EN70_24 gene=EN70_24	YMACCLLYR					1	2																																									45638	120956
transcript=EN70_2634 gene=EN70_2634	EKEQLQK									1
transcript=EN70_2634 gene=EN70_2634	GQSQEAK									1
transcript=EN70_294 gene=EN70_294	LIINSLYK	1																																										45394
transcript=EN70_294 gene=EN70_294	VFITDDFHDMMPK	3																																										183217
transcript=EN70_294 gene=EN70_294	ELISNASDALDK		1																																										86239
transcript=EN70_294 gene=EN70_294	VFITDDFHDMMPK		1																																										43832
transcript=EN70_294 gene=EN70_294	ELISNASDALDK												1
transcript=EN70_294 gene=EN70_294	VFITDDFHDMMPK												2
transcript=EN70_294 gene=EN70_294	ELISNASDALDK								1
transcript=EN70_294 gene=EN70_294	TDDEVVQR								1
transcript=EN70_294 gene=EN70_294	VFITDDFHDMMPK								7
transcript=EN70_294 gene=EN70_294	ELISNASDALDK					1																																										408247
transcript=EN70_294 gene=EN70_294	TFEINPR					1																																										62807
transcript=EN70_294 gene=EN70_294	VFITDDFHDMMPK					3																																										243336
transcript=EN70_294 gene=EN70_294	ELISNASDALDK										1	2
transcript=EN70_294 gene=EN70_294	TDDEVVQR										1	1
transcript=EN70_294 gene=EN70_294	VFITDDFHDMMPK										4	7
transcript=EN70_294 gene=EN70_294	ELISNASDALDK							2
transcript=EN70_294 gene=EN70_294	TDDEVVQR							1
transcript=EN70_294 gene=EN70_294	VFITDDFHDMMPK							4
transcript=EN70_294 gene=EN70_294	ELISNASDALDK													3
transcript=EN70_294 gene=EN70_294	LIINSLYK													1
transcript=EN70_294 gene=EN70_294	TDDEVVQR													2
transcript=EN70_294 gene=EN70_294	VFITDDFHDMMPK													3
transcript=EN70_294 gene=EN70_294	ELISNASDALDK				1					1																																					489225
transcript=EN70_294 gene=EN70_294	LIINSLYK									1
transcript=EN70_294 gene=EN70_294	TDDEVVQR				4					1																																					155626
transcript=EN70_294 gene=EN70_294	VFITDDFHDMMPK				4					4																																					288992
transcript=EN70_294 gene=EN70_294	ELISNASDALDK			1			3																																							458678			1633920
transcript=EN70_294 gene=EN70_294	LIINSLYK			1																																										176371
transcript=EN70_294 gene=EN70_294	TDDEVVQR			4			2																																							140379			138569
transcript=EN70_294 gene=EN70_294	TFEINPR			2			1																																							104675			45813
transcript=EN70_294 gene=EN70_294	VFITDDFHDMMPK			6			25																																							692423			2876520
transcript=EN70_32 gene=EN70_32	VIGHLTEEQK							1
transcript=EN70_32 gene=EN70_32	VIGHLTEEQKEELEK							1
transcript=EN70_32 gene=EN70_32	VQDGVLSINDK							1
transcript=EN70_32 gene=EN70_32	FFESVFGSMK												1
transcript=EN70_32 gene=EN70_32	SGDQEDDVPSLFNVLEPPSFCK												2
transcript=EN70_32 gene=EN70_32	VQDGVLSINDK												1
transcript=EN70_32 gene=EN70_32	FFESVFGSMK			1								2																																		68859
transcript=EN70_32 gene=EN70_32	FSQLYQQMQK			2																																										117816
transcript=EN70_32 gene=EN70_32	NIWENAWNSHSQLSPQSSKPDNIITENK											1
transcript=EN70_32 gene=EN70_32	SGDQEDDVPSLFNVLEPPSFCK			1								1																																		63279
transcript=EN70_32 gene=EN70_32	VIGHLTEEQK			3								1																																		167141
transcript=EN70_32 gene=EN70_32	VIGHLTEEQKEELEK			2								1																																		297999
transcript=EN70_32 gene=EN70_32	VQDGVLSINDK			3								1																																		288831
transcript=EN70_3327 gene=EN70_3327	FPGQLNADLR											3
transcript=EN70_3327 gene=EN70_3327	IREEYPDR											1
transcript=EN70_3327 gene=EN70_3327	LAVNMVPFPR											1
transcript=EN70_3327 gene=EN70_3327	LTTPTYGDLNHLVSATMSGVTTCLR											1
transcript=EN70_3327 gene=EN70_3327	MAATFIGNSTAIQELFK											1
transcript=EN70_3327 gene=EN70_3327	NMMAACDPR											2
transcript=EN70_3327 gene=EN70_3327	AILVDLEPGTMDSVR				1																																										83727
transcript=EN70_3327 gene=EN70_3327	FPGQLNADLR				3																																										126446
transcript=EN70_3327 gene=EN70_3327	IREEYPDR				1																																										34805
transcript=EN70_3327 gene=EN70_3327	LTTPTYGDLNHLVSATMSGVTTCLR				1																																										63296
transcript=EN70_3327 gene=EN70_3327	AILVDLEPGTMDSVR						1																																										145178
transcript=EN70_3327 gene=EN70_3327	FPGQLNADLR						4																																										333271
transcript=EN70_3327 gene=EN70_3327	IREEYPDR						2																																										273109
transcript=EN70_3327 gene=EN70_3327	LAVNMVPFPR						1																																										73234
transcript=EN70_3327 gene=EN70_3327	LTTPTYGDLNHLVSATMSGVTTCLR						13																																										1033670
transcript=EN70_3327 gene=EN70_3327	NMMAACDPR						2																																										156508
transcript=EN70_3327 gene=EN70_3327	TAVCDIPPR						6																																										189888
transcript=EN70_3327 gene=EN70_3327	FPGQLNADLR									2
transcript=EN70_3327 gene=EN70_3327	LAVNMVPFPR									1
transcript=EN70_3327 gene=EN70_3327	LTTPTYGDLNHLVSATMSGVTTCLR									3
transcript=EN70_3327 gene=EN70_3327	MAATFIGNSTAIQELFK									1
transcript=EN70_3328 gene=EN70_3328	EVDEQMLNVQNK									2
transcript=EN70_3328 gene=EN70_3328	FPGQLNADLR									2
transcript=EN70_3328 gene=EN70_3328	LAVNMVPFPR									1
transcript=EN70_3328 gene=EN70_3328	MAATFIGNSTAIQELFK									1
transcript=EN70_3328 gene=EN70_3328	NSSYFVEWIPNNVK									1
transcript=EN70_3328 gene=EN70_3328	EIVHIQAGQCGNQIGAK													1
transcript=EN70_3328 gene=EN70_3328	EVDEQMLNVQNK													1
transcript=EN70_3328 gene=EN70_3328	FPGQLNADLR													4
transcript=EN70_3328 gene=EN70_3328	LAVNMVPFPR													2
transcript=EN70_3328 gene=EN70_3328	EIVHIQAGQCGNQIGAK											2
transcript=EN70_3328 gene=EN70_3328	EVDEQMLNVQNK											1
transcript=EN70_3328 gene=EN70_3328	FPGQLNADLR											3
transcript=EN70_3328 gene=EN70_3328	IREEYPDR											1
transcript=EN70_3328 gene=EN70_3328	LAVNMVPFPR											1
transcript=EN70_3328 gene=EN70_3328	MAATFIGNSTAIQELFK											1
transcript=EN70_3328 gene=EN70_3328	NMMAACDPR											2
transcript=EN70_3328 gene=EN70_3328	EIVHIQAGQCGNQIGAK				2																																										149270
transcript=EN70_3328 gene=EN70_3328	EVDEQMLNVQNK				2																																										174155
transcript=EN70_3328 gene=EN70_3328	FPGQLNADLR				3																																										126446
transcript=EN70_3328 gene=EN70_3328	IMNTFSVVPSPK				1																																										38277
transcript=EN70_3328 gene=EN70_3328	IREEYPDR				1																																										34805
transcript=EN70_3328 gene=EN70_3328	NSSYFVEWIPNNVK				3																																										449043
transcript=EN70_3328 gene=EN70_3328	EIVHIQAGQCGNQIGAK					2	2																																									187148	356178
transcript=EN70_3328 gene=EN70_3328	EVDEQMLNVQNK					2	2																																									132633	194620
transcript=EN70_3328 gene=EN70_3328	FPGQLNADLR					5	4																																									274482	333271
transcript=EN70_3328 gene=EN70_3328	IMNTFSVVPSPK					2	4																																									69458	131667
transcript=EN70_3328 gene=EN70_3328	IREEYPDR					1	2																																									65764	273109
transcript=EN70_3328 gene=EN70_3328	LAVNMVPFPR					1	1																																									87787	73234
transcript=EN70_3328 gene=EN70_3328	NMMAACDPR					3	2																																									62377	156508
transcript=EN70_3328 gene=EN70_3328	NSSYFVEWIPNNVK					2	4																																									558052	903504
transcript=EN70_3328 gene=EN70_3328	TAVCDIPPR					4	6																																									98168	189888
transcript=EN70_3530 gene=EN70_3530	ELVSCSNCTDYQAR						1																																										50810
transcript=EN70_3530 gene=EN70_3530	EVMQEVAQLSQFDQELYK						3																																										104889
transcript=EN70_3582 gene=EN70_3582	ISLIQIFR									1
transcript=EN70_3582 gene=EN70_3582	SGLNQIPNR									1
transcript=EN70_3689 gene=EN70_3689	CVVVGDGAVGK													1
transcript=EN70_3689 gene=EN70_3689	YVECSALTQK													1
transcript=EN70_3689 gene=EN70_3689	CVVVGDGAVGK						1																																										78726
transcript=EN70_3689 gene=EN70_3689	YVECSALTQK						1																																										60068
transcript=EN70_3689 gene=EN70_3689	CVVVGDGAVGK												1
transcript=EN70_3689 gene=EN70_3689	TPFLLVGTQIDLR												1
transcript=EN70_3689 gene=EN70_3689	CVVVGDGAVGK										1
transcript=EN70_3689 gene=EN70_3689	TPFLLVGTQIDLR										1
transcript=EN70_3689 gene=EN70_3689	CVVVGDGAVGK				1																																										22737
transcript=EN70_3689 gene=EN70_3689	YVECSALTQK				2																																										51390
transcript=EN70_3689 gene=EN70_3689	CVVVGDGAVGK					1																																										95198
transcript=EN70_3689 gene=EN70_3689	YVECSALTQK					2																																										46148
transcript=EN70_3689 gene=EN70_3689	CVVVGDGAVGK									1
transcript=EN70_3689 gene=EN70_3689	TPFLLVGTQIDLR									1
transcript=EN70_3689 gene=EN70_3689	CVVVGDGAVGK											3
transcript=EN70_3689 gene=EN70_3689	YVECSALTQK											2
transcript=EN70_3977 gene=EN70_3977	AQDLVGK								2
transcript=EN70_3977 gene=EN70_3977	SNFLEYQK								1
transcript=EN70_3977 gene=EN70_3977	AQDLVGK							1
transcript=EN70_3977 gene=EN70_3977	SNFLEYQK							1
transcript=EN70_4049 gene=EN70_4049	LLIIGDSGVGK			1																																										48795
transcript=EN70_4049 gene=EN70_4049	LQIWDTAGQER			1																																										25890
transcript=EN70_4049 gene=EN70_4049	LLIIGDSGVGK				1																																										54831
transcript=EN70_4049 gene=EN70_4049	LQIWDTAGQER				2																																										161649
transcript=EN70_4049 gene=EN70_4049	LLIIGDSGVGK					3																																										253539
transcript=EN70_4049 gene=EN70_4049	LQIWDTAGQER					1																																										72329
transcript=EN70_4149 gene=EN70_4149	ELFQILTNEVK		1																																										74995
transcript=EN70_4149 gene=EN70_4149	IIEAIYEMLGPEVTK		2																																										98629
transcript=EN70_4149 gene=EN70_4149	DFFPSGSAEGFCEHVFR												2
transcript=EN70_4149 gene=EN70_4149	MYDIDGNGTIDEK												1
transcript=EN70_4149 gene=EN70_4149	DFFPSGSAEGFCEHVFR													1
transcript=EN70_4149 gene=EN70_4149	MYDIDGNGTIDEK													1
transcript=EN70_4149 gene=EN70_4149	TFDTDNSGFIDFK													1
transcript=EN70_4189 gene=EN70_4189	AEGSDVANAVLDGADCVMLSGETAK						1																																										378200
transcript=EN70_4189 gene=EN70_4189	GDLGIEIPAEK						1																																										103580
transcript=EN70_4189 gene=EN70_4189	AGKPVICATQMLESMIK				3																																										127774
transcript=EN70_4189 gene=EN70_4189	GDLGIEIPAEK				2																																										227761
transcript=EN70_4189 gene=EN70_4189	AGKPVICATQMLESMIK					1																																										39974
transcript=EN70_4189 gene=EN70_4189	GDLGIEIPAEK					3																																										309085
transcript=EN70_426 gene=EN70_426	ELQELVQYPVEHPDK				2																																										93825
transcript=EN70_426 gene=EN70_426	IVSQLLTLMDGLK				1																																										16568
transcript=EN70_426 gene=EN70_426	ELQELVQYPVEHPDK					1																																										68426
transcript=EN70_426 gene=EN70_426	IVSQLLTLMDGLK					2																																										102208
transcript=EN70_426 gene=EN70_426	LAGESESNLR					1																																										29409
transcript=EN70_426 gene=EN70_426	ELQELVQYPVEHPDK						1																																										80368
transcript=EN70_426 gene=EN70_426	IVSQLLTLMDGLK						1																																										76615
transcript=EN70_426 gene=EN70_426	LAGESESNLR						1																																										58641
transcript=EN70_426 gene=EN70_426	RELQELVQYPVEHPDK						1																																										49894
transcript=EN70_4422 gene=EN70_4422	DSTLIMQLLR				4																																										355424
transcript=EN70_4422 gene=EN70_4422	NLLSVAYK				1																																										57636
transcript=EN70_4422 gene=EN70_4422	DSTLIMQLLR								1
transcript=EN70_4422 gene=EN70_4422	LAEQAER								1
transcript=EN70_4422 gene=EN70_4422	NLLSVAYK								1
transcript=EN70_4422 gene=EN70_4422	DSTLIMQLLR					7																																										928510
transcript=EN70_4422 gene=EN70_4422	NLLSVAYK					1																																										88705
transcript=EN70_4422 gene=EN70_4422	DSTLIMQLLR						5																																										1053890
transcript=EN70_4422 gene=EN70_4422	LAEQAER						2																																										57675
transcript=EN70_4422 gene=EN70_4422	NLLSVAYK						1																																										51005
transcript=EN70_4422 gene=EN70_4422	DICQDVLNLLDK										1
transcript=EN70_4422 gene=EN70_4422	NLLSVAYK										2
transcript=EN70_4422 gene=EN70_4422	VISSIEQK										1
transcript=EN70_4422 gene=EN70_4422	AFDDAIAELDTLSEESYK	1																																										42311
transcript=EN70_4422 gene=EN70_4422	DSTLIMQLLR	2																																										227511
transcript=EN70_4422 gene=EN70_4422	NLLSVAYK	2																																										242068
transcript=EN70_4422 gene=EN70_4422	SQDSYQEAFDIAK	1																																										123546
transcript=EN70_4422 gene=EN70_4422	VISSIEQK	1																																										56437
transcript=EN70_4422 gene=EN70_4422	AFDDAIAELDTLSEESYK		1					1		1			1	1																															47148
transcript=EN70_4422 gene=EN70_4422	DICQDVLNLLDK			2				1		1			1																																	135733
transcript=EN70_4422 gene=EN70_4422	DNLTLWTSDTSADDQESGGQAGGAGGN			3																																										33731
transcript=EN70_4422 gene=EN70_4422	DSTLIMQLLR		2	4				1		2		1	2																																325226	373325
transcript=EN70_4422 gene=EN70_4422	LAEQAER							1		2			2	1
transcript=EN70_4422 gene=EN70_4422	NLLSVAYK		1					1		2		1	1	2																															49081
transcript=EN70_4422 gene=EN70_4422	VISSIEQK			1						1		1	1	1																																56964
transcript=EN70_4422 gene=EN70_4422	VTELGAELSNEER		2	1						1		1	1	1																															64147	54130
transcript=EN70_4422 gene=EN70_4422	YDDMAQSMK			1																																										37284
transcript=EN70_4422 gene=EN70_4422	YLAEVASGDDR			1				1				1	1	1																																85918
transcript=EN70_4422 gene=EN70_4422	YLAEVASGDDRDVVVK			2									1																																	139296
transcript=EN70_4561 gene=EN70_4561	GSFGEVFK					1																																										33677
transcript=EN70_4561 gene=EN70_4561	VLFLIPK					3																																										30132
transcript=EN70_4849 gene=EN70_4849	CLFIIGPEK			1																																										46514
transcript=EN70_4849 gene=EN70_4849	LIGLSCDSAQSHR			1																																										54973
transcript=EN70_4849 gene=EN70_4849	LPFPIIADENR			1																																										100200
transcript=EN70_4849 gene=EN70_4849	DFTPVCTTELAR		1																																										45917
transcript=EN70_4849 gene=EN70_4849	LPFPIIADENR		2																																										100424
transcript=EN70_4849 gene=EN70_4849	VVDSLQLTAVK		1																																										31330
transcript=EN70_5607 gene=EN70_5607	AVASQLDCNFLK					1																																										66842
transcript=EN70_5607 gene=EN70_5607	VALDMTTLTIMR					1																																										11073
transcript=EN70_561 gene=EN70_561	ELISNSSDALDK												1
transcript=EN70_561 gene=EN70_561	GVVDSEDLPLNISR												1
transcript=EN70_561 gene=EN70_561	ELISNSSDALDK													1
transcript=EN70_561 gene=EN70_561	GVVDSEDLPLNISR													1
transcript=EN70_561 gene=EN70_561	ELISNSSDALDK							1
transcript=EN70_561 gene=EN70_561	GVVDSEDLPLNISR							2
transcript=EN70_561 gene=EN70_561	LGIHEDSTNR							1
transcript=EN70_561 gene=EN70_561	ELISNSSDALDK		1																																										80098
transcript=EN70_561 gene=EN70_561	GVVDSEDLPLNISR		2																																										297865
transcript=EN70_561 gene=EN70_561	GVVDSEDLPLNISR									1
transcript=EN70_561 gene=EN70_561	LGIHEDSTNR									1
transcript=EN70_561 gene=EN70_561	GVVDSEDLPLNISR					2																																										327950
transcript=EN70_561 gene=EN70_561	LGIHEDSTNR					2																																										76331
transcript=EN70_561 gene=EN70_561	APFDLFENK			1																																										41477
transcript=EN70_561 gene=EN70_561	ELISNSSDALDK			1	1							1																																		77166	31676
transcript=EN70_561 gene=EN70_561	FYEQFSK			1																																										44802
transcript=EN70_561 gene=EN70_561	GVVDSEDLPLNISR			2	2							3																																		253922	352691
transcript=EN70_561 gene=EN70_561	LGIHEDSTNR				1							1																																			37992
transcript=EN70_561 gene=EN70_561	APFDLFENK						1																																										136760
transcript=EN70_561 gene=EN70_561	ELISNSSDALDK						2																																										200967
transcript=EN70_561 gene=EN70_561	GVVDSEDLPLNISR						5																																										1035660
transcript=EN70_561 gene=EN70_561	LGIHEDSTNR						3																																										157966
transcript=EN70_5757 gene=EN70_5757	ALVELVK					4																																										226962
transcript=EN70_5757 gene=EN70_5757	KTKALVELVK					1																																										1382480
transcript=EN70_5757 gene=EN70_5757	ALVELVK						1																																										19272
transcript=EN70_5757 gene=EN70_5757	KTKALVELVK						1																																										1530170
transcript=EN70_5818 gene=EN70_5818	DTDSEEEIR													1
transcript=EN70_5818 gene=EN70_5818	DTDSEEEIREAFR													1
transcript=EN70_5818 gene=EN70_5818	DTDSEEEIR			1																																										59880
transcript=EN70_5818 gene=EN70_5818	MKDTDSEEEIR			1																																										17552
transcript=EN70_5818 gene=EN70_5818	DTDSEEEIR						1																																										32725
transcript=EN70_5818 gene=EN70_5818	EAFSLFDK						2																																										45468
transcript=EN70_5818 gene=EN70_5818	ELGTVMR						1																																										46811
transcript=EN70_5818 gene=EN70_5818	DGNGFISAAELR							1
transcript=EN70_5818 gene=EN70_5818	DTDSEEEIR							2
transcript=EN70_5818 gene=EN70_5818	ELGTVMR							1
transcript=EN70_5818 gene=EN70_5818	DGDGTITTK											1
transcript=EN70_5818 gene=EN70_5818	DTDSEEEIR											1
transcript=EN70_5818 gene=EN70_5818	DTDSEEEIREAFR											2
transcript=EN70_5818 gene=EN70_5818	DGDGTITTK									1	1		1
transcript=EN70_5818 gene=EN70_5818	DGNGFISAAELR		1							1																																			65497
transcript=EN70_5818 gene=EN70_5818	DTDSEEEIR		1							1	1		2																																29766
transcript=EN70_5818 gene=EN70_5818	DTDSEEEIREAFR		1							3	5		2																																93003
transcript=EN70_5818 gene=EN70_5818	EAFSLFDK		3																																										269660
transcript=EN70_5818 gene=EN70_5818	ELGTVMR									1
transcript=EN70_5818 gene=EN70_5818	HVMTNLGEK										1
transcript=EN70_5818 gene=EN70_5818	MKDTDSEEEIR		1							1	1		1																																22636
transcript=EN70_6019 gene=EN70_6019	ATSNVFAMFDQAQIQEFK			2																																										202481
transcript=EN70_6019 gene=EN70_6019	ELLTTMGDR			2																																										96926
transcript=EN70_6019 gene=EN70_6019	ATSNVFAMFDQAQIQEFK						2																																										320986
transcript=EN70_6019 gene=EN70_6019	EAFNMIDQNR						1																																										221706
transcript=EN70_6019 gene=EN70_6019	ATSNVFAMFDQAQIQEFK												2
transcript=EN70_6019 gene=EN70_6019	ELLTTMGDR												1
transcript=EN70_6019 gene=EN70_6019	ATSNVFAMFDQAQIQEFK										3
transcript=EN70_6019 gene=EN70_6019	ELLTTMGDR										1
transcript=EN70_6019 gene=EN70_6019	ATSNVFAMFDQAQIQEFK													1
transcript=EN70_6019 gene=EN70_6019	EAFNMIDQNR													1
transcript=EN70_6019 gene=EN70_6019	ELLTTMGDR													1
transcript=EN70_6080 gene=EN70_6080	NLQYYDISAK							1
transcript=EN70_6080 gene=EN70_6080	VCENIPIVLCGNK							1
transcript=EN70_6080 gene=EN70_6080	FNVWDTAGQEK										1
transcript=EN70_6080 gene=EN70_6080	HLTGEFEK										1
transcript=EN70_6080 gene=EN70_6080	NLQYYDISAK										2
transcript=EN70_6080 gene=EN70_6080	FNVWDTAGQEK			1																																										25818
transcript=EN70_6080 gene=EN70_6080	HLTGEFEK			1																																										30020
transcript=EN70_6080 gene=EN70_6080	VCENIPIVLCGNK			1																																										146107
transcript=EN70_6080 gene=EN70_6080	HLTGEFEK						2																																										90274
transcript=EN70_6080 gene=EN70_6080	VCENIPIVLCGNK						2																																										370547
transcript=EN70_6080 gene=EN70_6080	HLTGEFEK				2																																										94554
transcript=EN70_6080 gene=EN70_6080	LVLVGDGGTGK				2																																										215910
transcript=EN70_6080 gene=EN70_6080	VCENIPIVLCGNK				1																																										116524
transcript=EN70_6080 gene=EN70_6080	FNVWDTAGQEK											1
transcript=EN70_6080 gene=EN70_6080	HLTGEFEK											1
transcript=EN70_6080 gene=EN70_6080	LVLVGDGGTGK											1
transcript=EN70_6080 gene=EN70_6080	VCENIPIVLCGNK											1
transcript=EN70_6080 gene=EN70_6080	HLTGEFEK					2																																										148025
transcript=EN70_6080 gene=EN70_6080	LVLVGDGGTGK					2																																										246681
transcript=EN70_6080 gene=EN70_6080	NLQYYDISAK					1																																										180621
transcript=EN70_6080 gene=EN70_6080	VCENIPIVLCGNK					2																																										202246
transcript=EN70_6209 gene=EN70_6209	AGFAGDDAPR	2	1	3	3	4	4	2	2	3	2	2	2	2																														149013	142781	434242	262511	255712	1250220
transcript=EN70_6209 gene=EN70_6209	AVFPSIVGRPR								2
transcript=EN70_6209 gene=EN70_6209	DLTDYLMK		3	1	1	3	2	3		1		2	1																																478409	98927	64750	1112590	345969
transcript=EN70_6209 gene=EN70_6209	DSYVGDEAQSK	1	1	2	2	3	4	1	2	1	2	2	1	2																														59545	84086	258970	94264	152965	730560
transcript=EN70_6209 gene=EN70_6209	EITALAPSTMK	3	2		2	3																																						457603	131870		778848	345026
transcript=EN70_6209 gene=EN70_6209	GYSFTTTAER	3	1	3	4	3	3	2	1	2	2	2	4	5																														344700	109459	883686	716086	470133	2295630
transcript=EN70_6209 gene=EN70_6209	HQGVMVGMGQK	2	5	4	9	9	18	5	4	9	7	7	5	6																														362611	419566	219972	820873	799837	4143990
transcript=EN70_6209 gene=EN70_6209	IIAPPER		1		1	3	1	1		2	1	2	1	2																															143377		272153	504659	519921
transcript=EN70_6209 gene=EN70_6209	IWHHTFYNELR				4			3	1	4	2	1	2	1																																	352754
transcript=EN70_6209 gene=EN70_6209	LCYVALDFEQEMATAASSSSLEK	10	8	32	80	16	151	13	9	16	12	8	15	6																														450232	385630	2294640	3797920	1085820	8775580
transcript=EN70_6209 gene=EN70_6209	QEYDESGPSIVHR	4	6	10	12	7	15	5	4	3	3	8	8	4																														362627	1142850	1663500	1629610	1306500	6135410
transcript=EN70_6209 gene=EN70_6209	RGILTLK		1			1																																							52351			45296
transcript=EN70_6209 gene=EN70_6209	SYELPDGQVITIGNER	4	5	7	5	4	13	3	3	6	2	5	6	3																														322928	456053	3411250	904187	696097	4514040
transcript=EN70_6209 gene=EN70_6209	VAPEEHPVLLTEAPLNPK	6	6	5	6	5	10	5	5	4	8	9	6	5																														365637	668031	929173	1214330	1381470	2962160
transcript=EN70_6209 gene=EN70_6209	YPIEHGIVTNWDDMEK				1		1																																								28684		56880
transcript=EN70_6314 gene=EN70_6314	AGLQFPVGR				1																																										138144
transcript=EN70_6314 gene=EN70_6314	HLQLAVR				1																																										71707
transcript=EN70_6314 gene=EN70_6314	AGLQFPVGR						1																																										53645
transcript=EN70_6314 gene=EN70_6314	HLQLAVR						1																																										78863
transcript=EN70_6344 gene=EN70_6344	ALEHFTDLYDIK											1
transcript=EN70_6344 gene=EN70_6344	IVLDNSVFSEHR											1
transcript=EN70_6401 gene=EN70_6401	ESTLHLVLR								1
transcript=EN70_6401 gene=EN70_6401	TLSDYNIQK								1
transcript=EN70_6401 gene=EN70_6401	ESTLHLVLR							1
transcript=EN70_6401 gene=EN70_6401	TLSDYNIQK							1
transcript=EN70_6401 gene=EN70_6401	ESTLHLVLR						2																																										208603
transcript=EN70_6401 gene=EN70_6401	TLSDYNIQK						2																																										164788
transcript=EN70_6401 gene=EN70_6401	ESTLHLVLR				2																																										230572
transcript=EN70_6401 gene=EN70_6401	TLSDYNIQK				2																																										94915
transcript=EN70_6401 gene=EN70_6401	ESTLHLVLR					3																																										219273
transcript=EN70_6401 gene=EN70_6401	TLSDYNIQK					3																																										185026
transcript=EN70_6412 gene=EN70_6412	EIAQDFK						2																																										213307
transcript=EN70_6412 gene=EN70_6412	YRPGTVALR						6																																										1645080
transcript=EN70_6412 gene=EN70_6412	EIAQDFK					2																																										330952
transcript=EN70_6412 gene=EN70_6412	STELLIR					2																																										359952
transcript=EN70_6412 gene=EN70_6412	YRPGTVALR					4																																										984407
transcript=EN70_6412 gene=EN70_6412	STELLIR				1																																										43484
transcript=EN70_6412 gene=EN70_6412	YRPGTVALR				2																																										232884
transcript=EN70_6414 gene=EN70_6414	EIQTAVR									1
transcript=EN70_6414 gene=EN70_6414	QVHPDTGISSK									3
transcript=EN70_6547 gene=EN70_6547	TALVANTSNMPVAAR					1																																										34562
transcript=EN70_6547 gene=EN70_6547	VGHSELVGEIIR					1																																										38760
transcript=EN70_6588 gene=EN70_6588	DADFAHGIISETHEFWK										1
transcript=EN70_6588 gene=EN70_6588	FVDNFFPFK										1
transcript=EN70_6588 gene=EN70_6588	VIGVIALIDEGETDWK										1
transcript=EN70_6588 gene=EN70_6588	EPSPQLNTEMTSDMDGAAHR											1
transcript=EN70_6588 gene=EN70_6588	FVDNFFPFK											1
transcript=EN70_6588 gene=EN70_6588	GYIWNYGALPQTWEDPK											1
transcript=EN70_6799 gene=EN70_6799	CDLEDER											1
transcript=EN70_6799 gene=EN70_6799	YDPTIEDSYR											2
transcript=EN70_6799 gene=EN70_6799	QVEVDGQQCMLEILDTAGTEQFTAMR								1
transcript=EN70_6799 gene=EN70_6799	YDPTIEDSYR								1
transcript=EN70_6799 gene=EN70_6799	QVEVDGQQCMLEILDTAGTEQFTAMR												1
transcript=EN70_6799 gene=EN70_6799	YDPTIEDSYR												1
transcript=EN70_6799 gene=EN70_6799	CDLEDER						2																																										70517
transcript=EN70_6799 gene=EN70_6799	YDPTIEDSYR						2																																										194507
transcript=EN70_6799 gene=EN70_6799	IVVLGSGGVGK		1																																										52316
transcript=EN70_6799 gene=EN70_6799	YDPTIEDSYR		1																																										78848
transcript=EN70_6799 gene=EN70_6799	IVVLGSGGVGK					1																																										91924
transcript=EN70_6799 gene=EN70_6799	YDPTIEDSYR					2																																										130038
transcript=EN70_6799 gene=EN70_6799	CDLEDER				2																																										49534
transcript=EN70_6799 gene=EN70_6799	IVVLGSGGVGK				2																																										243185
transcript=EN70_6799 gene=EN70_6799	YDPTIEDSYR				2																																										147553
transcript=EN70_6799 gene=EN70_6799	CDLEDER			3																																										84456
transcript=EN70_6799 gene=EN70_6799	IVVLGSGGVGK			1																																										53196
transcript=EN70_6799 gene=EN70_6799	YDPTIEDSYR			1																																										65100
transcript=EN70_7109 gene=EN70_7109	IINEPTAAAIAYGLDK								1
transcript=EN70_7109 gene=EN70_7109	VEIIANDQGNR								1
transcript=EN70_7109 gene=EN70_7109	IINEPTAAAIAYGLDK		1																																										326049
transcript=EN70_7109 gene=EN70_7109	VEIIANDQGNR		1																																										34496
transcript=EN70_7109 gene=EN70_7109	IINEPTAAAIAYGLDK	1																																										120566
transcript=EN70_7109 gene=EN70_7109	TTPSYVAFTDTER	1																																										45656
transcript=EN70_7109 gene=EN70_7109	VEIIANDQGNR	3																																										119199
transcript=EN70_7109 gene=EN70_7109	IINEPTAAAIAYGLDK											2
transcript=EN70_7109 gene=EN70_7109	VEIIANDQGNR											1
transcript=EN70_7109 gene=EN70_7109	IINEPTAAAIAYGLDK													4
transcript=EN70_7109 gene=EN70_7109	VEIIANDQGNR													3
transcript=EN70_7109 gene=EN70_7109	IINEPTAAAIAYGLDK												3
transcript=EN70_7109 gene=EN70_7109	SINPDEAVAYGAAVQAAILSGDK												1
transcript=EN70_7109 gene=EN70_7109	VEIIANDQGNR												2
transcript=EN70_7109 gene=EN70_7109	IINEPTAAAIAYGLDK			1						2																																				93691
transcript=EN70_7109 gene=EN70_7109	SINPDEAVAYGAAVQAAILSGDK									1
transcript=EN70_7109 gene=EN70_7109	STAGDTHLGGEDFDNR			1																																										56809
transcript=EN70_7109 gene=EN70_7109	TTPSYVAFTDTER			2																																										74952
transcript=EN70_7109 gene=EN70_7109	VEIIANDQGNR			1						1																																				105134
transcript=EN70_7109 gene=EN70_7109	IINEPTAAAIAYGLDK				5	4	3	2			3																																				507591	420496	483147
transcript=EN70_7109 gene=EN70_7109	SINPDEAVAYGAAVQAAILSGDK				4		5	2			2																																				188858		314963
transcript=EN70_7109 gene=EN70_7109	STAGDTHLGGEDFDNR				1	1	1																																								53993	54719	53973
transcript=EN70_7109 gene=EN70_7109	TTPSYVAFTDTER							1			1
transcript=EN70_7109 gene=EN70_7109	VEIIANDQGNR				2	2	3	1			1																																				152239	133127	302343
transcript=EN70_7110 gene=EN70_7110	FATEAAITILR						1																																										35590
transcript=EN70_7110 gene=EN70_7110	IACLDFSLQK						1																																										43598
transcript=EN70_718 gene=EN70_718	FDVAQYKPEEVTVK										1
transcript=EN70_718 gene=EN70_718	IDVTPSNYSVLDTEFGSMR										1
transcript=EN70_7323 gene=EN70_7323	LVSIGAEEIVDGNVK						2																																										74145
transcript=EN70_7323 gene=EN70_7323	TFTAWCNSHLR						1																																										69450
transcript=EN70_766 gene=EN70_766	EIFLSQPILLELEAPLK									2
transcript=EN70_766 gene=EN70_766	IFCCHGGLSPDLQSMEQIR									1
transcript=EN70_766 gene=EN70_766	EIFLSQPILLELEAPLK					1																																										34810
transcript=EN70_766 gene=EN70_766	IFCCHGGLSPDLQSMEQIR					1																																										74760
transcript=EN70_766 gene=EN70_766	AHQVVEDGYEFFAK											1
transcript=EN70_766 gene=EN70_766	IFCCHGGLSPDLQSMEQIR											2
transcript=EN70_766 gene=EN70_766	HDLDLICR						1																																										94747
transcript=EN70_766 gene=EN70_766	IFCCHGGLSPDLQSMEQIR						2																																										90713
transcript=EN70_766 gene=EN70_766	YPENFFLLR						2																																										83371
EN70_7837-DECOY	DIRQSLEELR				2																																										2143750
EN70_7837-DECOY	QSLEELR				1																																										47596
transcript=EN70_8273 gene=EN70_8273	FFDMFDR												2
transcript=EN70_8273 gene=EN70_8273	LEFDEFCALVYTVANTVDK												2
transcript=EN70_8493 gene=EN70_8493	QITQVYGFYDECLR						1																																										152942
transcript=EN70_8493 gene=EN70_8493	SPDTNYLFMGDYVDR						1																																										116080
transcript=EN70_8493 gene=EN70_8493	LQEVPHEGPMCDLLWSDPDDR					3																																										119773
transcript=EN70_8493 gene=EN70_8493	SPDTNYLFMGDYVDR					1																																										64253
transcript=EN70_8493 gene=EN70_8493	YSFLQFDPAPR					2																																										166079
transcript=EN70_8799 gene=EN70_8799	LVIVGDGACGK				1																																										44837
transcript=EN70_8799 gene=EN70_8799	QVELALWDTAGQEDYDR				1																																										8820
transcript=EN70_8799 gene=EN70_8799	HFCPNVPIILVGNK											2
transcript=EN70_8799 gene=EN70_8799	QVELALWDTAGQEDYDR											6
transcript=EN70_8799 gene=EN70_8799	LVIVGDGACGK					1																																										72195
transcript=EN70_8799 gene=EN70_8799	QVELALWDTAGQEDYDR					2																																										82218
transcript=EN70_8799 gene=EN70_8799	HFCPNVPIILVGNK									2
transcript=EN70_8799 gene=EN70_8799	QVELALWDTAGQEDYDR									1
transcript=EN70_8799 gene=EN70_8799	LVIVGDGACGK			1																																										92000
transcript=EN70_8799 gene=EN70_8799	QVELALWDTAGQEDYDR			2																																										70393
transcript=EN70_8799 gene=EN70_8799	HFCPNVPIILVGNK						1																																										59193
transcript=EN70_8799 gene=EN70_8799	LVIVGDGACGK						1																																										90061
transcript=EN70_8799 gene=EN70_8799	QVELALWDTAGQEDYDR						2																																										76705
transcript=EN70_9037 gene=EN70_9037	LQIWDTAGQER				2																																										161649
transcript=EN70_9037 gene=EN70_9037	SCLLHQFTEK				1																																										59540
transcript=EN70_9037 gene=EN70_9037	STYNHLSSWLTDAR				1																																										39137
transcript=EN70_9037 gene=EN70_9037	FMADCPHTIGVEFGTR						1																																										18943
transcript=EN70_9037 gene=EN70_9037	LQIWDTAGQER						2																																										145565
transcript=EN70_9037 gene=EN70_9037	STYNHLSSWLTDAR						1																																										39684
transcript=EN70_9368 gene=EN70_9368	LIAWYDNEYGYSNR										2
transcript=EN70_9368 gene=EN70_9368	LTGMAFR										1
transcript=EN70_9368 gene=EN70_9368	LIAWYDNEYGYSNR									1
transcript=EN70_9368 gene=EN70_9368	LTGMAFR									2
transcript=EN70_9368 gene=EN70_9368	LTGMAFR			1																																										83003
transcript=EN70_9368 gene=EN70_9368	VPTPDVSVVDLTCR			2																																										227403
transcript=EN70_9368 gene=EN70_9368	LIAWYDNEYGYSNR													1
transcript=EN70_9368 gene=EN70_9368	LTGMAFR													1
transcript=EN70_9368 gene=EN70_9368	LIAWYDNEYGYSNR												2
transcript=EN70_9368 gene=EN70_9368	VPTPDVSVVDLTCR												1
transcript=EN70_9368 gene=EN70_9368	LIAWYDNEYGYSNR											1
transcript=EN70_9368 gene=EN70_9368	LTGMAFR											2
transcript=EN70_9368 gene=EN70_9368	VVDLISYIASR											1
transcript=EN70_948 gene=EN70_948	ISEEELLK							1
transcript=EN70_948 gene=EN70_948	LTGTDPEATIIGAFQMFDK							2
transcript=EN70_987 gene=EN70_987	FQSLGVAFYR				1																																										52228
transcript=EN70_987 gene=EN70_987	TSLMNQYVNK				3																																										142210
transcript=EN70_987 gene=EN70_987	VIILGDSGVGK				1																																										87954
transcript=EN70_9889 gene=EN70_9889	ILMVGLDAAGK							1
transcript=EN70_9889 gene=EN70_9889	LGEIVTTIPTIGFNVETVEYK							1
transcript=EN70_9889 gene=EN70_9889	ILMVGLDAAGK									1
transcript=EN70_9889 gene=EN70_9889	LGEIVTTIPTIGFNVETVEYK									2
transcript=EN70_9889 gene=EN70_9889	ILMVGLDAAGK						1																																										51603
transcript=EN70_9889 gene=EN70_9889	LGEIVTTIPTIGFNVETVEYK						1																																										44618
transcript=EN70_9889 gene=EN70_9889	NISFTVWDVGGQDK						2																																										229565
transcript=EN70_9889 gene=EN70_9889	DAVLLVFANK				1	1																																									71471	35566
transcript=EN70_9889 gene=EN70_9889	ILMVGLDAAGK					1																																										46919
transcript=EN70_9889 gene=EN70_9889	LGEIVTTIPTIGFNVETVEYK				1																																										36117
transcript=EN70_9889 gene=EN70_9889	MLAEDELR				1	1																																									83219	72199
transcript=EN70_9889 gene=EN70_9889	NISFTVWDVGGQDK				2	1																																									222933	99322
END OF FILE
[truncated: 20 more columns]

## Sheet: Unique L loa proteins
Protein		Peptide Count																Total Spectrum Count
	Description	BJC normal sera 1	BJC normal sera 2	BJC normal sera 3	Loa Loa + EV 1	Loa Loa + EV 2	L loa positive sera vesicles 457	L loa sera EV 414	L loa sera EV 428	L loa sera EV 435	L loa sera EV 469	L loa sera EV 477	L loa sera EV 483	L loa sera EV 496	BJC normal sum	Loa Loa sum	peptide count Loa	BJC normal sera 1	BJC normal sera 2	BJC normal sera 3	Loa Loa + EV 1	Loa Loa + EV 2	L loa positive sera vesicles 457	L loa sera EV 414	L loa sera EV 428	L loa sera EV 435	L loa sera EV 469	L loa sera EV 477	L loa sera EV 483	L loa sera EV 496	BJC normal sum	Loa Loa sum
		Weil_126_4961_2181_08_Slot2-1_1_1216_5.3.556 (F019735)	Weil_126_4961_2181_09_Slot2-2_1_1217_5.3.556 (F019739)	Weil_126_4961_2181_10_Slot2-3_1_1218_5.3.556 (F019741)	Weil_125_4926_2181_08_Slot1-17_1_737_5.3.556 (F019406)	Weil_125_4926_2181_09_Slot1-18_1_738_5.3.556 (F019408)	Weil_126_4961_2181_03_Slot2-6_1_1221_5.3.556 (F019731)	Weil_127_4977_2181_01_Slot2-20_1_1548_5.3.556 (F019941)	Weil_127_4977_2181_02_Slot2-21_1_1549_5.3.556 (F019946)	Weil_127_4977_2181_03_Slot2-22_1_1550_5.3.556 (F019954)	Weil_127_4977_2181_04_Slot2-23_1_1551_5.3.556 (F019956)	Weil_127_4977_2181_05_Slot2-24_1_1552_5.3.556 (F019960)	Weil_127_4977_2181_06_Slot2-25_1_1553_5.3.556 (F019962)	Weil_127_4977_2181_07_Slot2-26_1_1554_5.3.556 (F019963)
transcript=EN70_10600 gene=EN70_10600	N/A				4	8	5	3	4	2	7	5	5	5		10	10				6	17	13	7	8	2	15	8	7	8		91
transcript=EN70_4422 gene=EN70_4422	14-3-3 zeta; 14-3-3-like protein 2				1	1	6	2		2	1	2	4	2		7	9				1	2	10	2		2	1	2	4	2		26
transcript=EN70_2269 gene=EN70_2269	Leucine Rich Repeat family protein					8	7	6		2	4	2	8	7		10	8					13	11	8		2	6	3	18	12		73
transcript=EN70_12145 gene=EN70_12145	Triosephosphate isomerase							5	3	2	4	4	4	4		6	7							8	3	3	5	5	5	4		33
transcript=EN70_10598 gene=EN70_10598	DUF148 domain-containing protein					2		4	3		3	3	3			4	6					3		8	7		11	5	10			44
transcript=EN70_9368 gene=EN70_9368	Glyceraldehyde-3-phosphate dehydrogenase									1	1	2	1	1		2	5									1	2	2	2	1		8
transcript=EN70_32 gene=EN70_32	N/A						6	3				6	3			7	4						12	3				7	4			26
transcript=EN70_10144 gene=EN70_10144	Ubiquitin carboxyl-terminal hydrolase					3		2		2	3					5	4					3		2		2	3					10
transcript=EN70_6019 gene=EN70_6019	Myosin regulatory light chain			1			1				1		1	1	1	1	4			2			2				3		2	1	2	8
transcript=EN70_4149 gene=EN70_4149	Neuronal calcium sensor 2					2							2	3		5	3					3							3	3		9
transcript=EN70_5818 gene=EN70_5818	Calmodulin					1		1		1						1	3					1		1		1						3
transcript=EN70_4849 gene=EN70_4849	1-Cys peroxiredoxin					3	3									5	2					4	3									7
transcript=EN70_6588 gene=EN70_6588	Anaphase-promoting complex subunit 2										3	3				5	2										3	3				6
transcript=EN70_3977 gene=EN70_3977	Structural maintenance of chromosomes protein 2							2	2							2	2							2	3							5
transcript=EN70_6799 gene=EN70_6799	Ras-like protein Rap-1b								1				1			1	2								1				1			2
transcript=EN70_10839 gene=EN70_10839	Phosphoglycerate kinase								4							4	1								6							6
transcript=EN70_8273 gene=EN70_8273	N/A												2			2	1												4			4
transcript=EN70_948 gene=EN70_948	Myosin regulatory light chain 1							2								2	1							3								3
transcript=EN70_718 gene=EN70_718	SHSP domain-containing protein										2					2	1										2					2
transcript=EN70_1619 gene=EN70_1619	Myosin											1				1	1											5				5
transcript=EN70_2634 gene=EN70_2634	N/A									1						1	1									1						1
transcript=EN70_174 gene=EN70_174			1												1		0		1												1
transcript=EN70_3530 gene=EN70_3530				1											1		0			3											3
transcript=EN70_4189 gene=EN70_4189				1											1		0			1											1
transcript=EN70_5757 gene=EN70_5757			1	1											1		0		1	1											2
